# Supplementary material for: A DNA barcode library for 5,200 German flies and midges (Insecta: Diptera) and its implications for metabarcoding‐based biomonitoring
Source: Mol Ecol Resour. 2019 May 14;19(4):900–28. doi: 10.1111/1755-0998.13022 (PMC6851627; doi:10.1111/1755-0998.13022)
Supplement: Supplementary file 2 [file MEN-19-900-s002.xlsx]

## Sheet: Lab Sheet
Project Code	Process ID	Sample ID	Field ID	BIN	Catalog Num	COI-5P Seq. Length	COI-5P Trace Count	COI-5P Accession	Image Count	Barcode Compliant	Contamination	Stop Codon	Flagged Record	Collection Date	Identification	Life Stage	Extra Info	Voucher Type	Institution	Notes
GMGMM	GMGMM1216-14	BIOUG17376-E12	GMP#06028	BOLD:AAG9659	BIOUG17376-E12	588[0n]	1			No				15-Jul-2014	Chrysotus femoratus			Vouchered:Registered Collection	Zoologisches Forschungsmuseum Alexander Koenig	2 bottles
GMGMJ	GMGMJ1188-14	BIOUG17096-D05	GMP#06025	BOLD:ACR2350	BIOUG17096-D05	658[0n]	3			Yes				02-Jun-2014	Rhamphomyia			Vouchered:Registered Collection	Zoologisches Forschungsmuseum Alexander Koenig	3 bottles
GMGMA	GMGMA192-14	BIOUG15978-H06	GMP#06015	BOLD:ACD1482	BIOUG15978-H06	635[0n]	3			Yes				25-Jul-2013	Xanthochlorus tenellus			Vouchered:Registered Collection	Zoologisches Forschungsmuseum Alexander Koenig	2 bottles
GMGMI	GMGMI1035-14	BIOUG17117-G08	GMP#06024	BOLD:ACH6989	BIOUG17117-G08	576[0n]	1			No				16-May-2014	Microphor holosericeus			Vouchered:Registered Collection	Zoologisches Forschungsmuseum Alexander Koenig	2 bottles
GMGMF	GMGMF1390-14	BIOUG16784-D08	GMP#06021	BOLD:ABY1848	BIOUG16784-D08	658[0n]	3			Yes				11-Feb-2014	Trichoceridae			Vouchered:Registered Collection	Zoologisches Forschungsmuseum Alexander Koenig	1 bottle
GMGMC	GMGMC1323-14	BIOUG16527-F11	GMP#06016	BOLD:AAG9659	BIOUG16527-F11	654[0n]	1			No				08-Aug-2013	Chrysotus femoratus			Vouchered:Registered Collection	Zoologisches Forschungsmuseum Alexander Koenig	2 bottles
GMGMJ	GMGMJ1181-14	BIOUG17096-C10	GMP#06025	BOLD:ACD2988	BIOUG17096-C10	658[0n]	3			Yes				02-Jun-2014	Trichina elongata			Vouchered:Registered Collection	Zoologisches Forschungsmuseum Alexander Koenig	3 bottles
GMGMI	GMGMI676-14	BIOUG17114-A06	GMP#06024	BOLD:ACR2350	BIOUG17114-A06	658[0n]	3			Yes				16-May-2014	Rhamphomyia			Vouchered:Registered Collection	Zoologisches Forschungsmuseum Alexander Koenig	2 bottles
GMGMI	GMGMI673-14	BIOUG17114-A03	GMP#06024	BOLD:ACH6989	BIOUG17114-A03	587[0n]	1			No				16-May-2014	Microphor holosericeus			Vouchered:Registered Collection	Zoologisches Forschungsmuseum Alexander Koenig	2 bottles
GMGMJ	GMGMJ1176-14	BIOUG17096-C05	GMP#06025	BOLD:AAF9771	BIOUG17096-C05	585[0n]	1			No				02-Jun-2014	Platypalpus trivialis			Vouchered:Registered Collection	Zoologisches Forschungsmuseum Alexander Koenig	3 bottles
GMGMI	GMGMI671-14	BIOUG17114-A01	GMP#06024	BOLD:ACR3568	BIOUG17114-A01	627[0n]	3			Yes				16-May-2014	Platypalpus			Vouchered:Registered Collection	Zoologisches Forschungsmuseum Alexander Koenig	2 bottles
GMGMH	GMGMH724-14	BIOUG16900-G07	GMP#06023	BOLD:ACR3568	BIOUG16900-G07	606[1n]	1			No				24-Apr-2014	Platypalpus			Vouchered:Registered Collection	Zoologisches Forschungsmuseum Alexander Koenig	2 bottles
GMGMF	GMGMF902-14	BIOUG16778-F02	GMP#06021	BOLD:ACR0787	BIOUG16778-F02	576[0n]	1			No				11-Feb-2014	Trichoceridae			Vouchered:Registered Collection	Zoologisches Forschungsmuseum Alexander Koenig	1 bottle
GMGMF	GMGMF220-14	BIOUG16721-D10	GMP#06021	BOLD:ACC0273	BIOUG16721-D10	588[0n]	1			No				11-Feb-2014	Trichocera sp.			Vouchered:Registered Collection	Zoologisches Forschungsmuseum Alexander Koenig	1 bottle
GMGMK	GMGMK1421-14	BIOUG17225-F05	GMP#06026	BOLD:AAG9659	BIOUG17225-F05	658[0n]	3			Yes				17-Jun-2014	Chrysotus femoratus			Vouchered:Registered Collection	Zoologisches Forschungsmuseum Alexander Koenig	2 bottles
GMGMG	GMGMG1140-14	BIOUG16859-F07	GMP#06022	BOLD:ACC0273	BIOUG16859-F07	633[0n]	3			Yes				11-Mar-2014	Trichocera sp.			Vouchered:Registered Collection	Zoologisches Forschungsmuseum Alexander Koenig	1 bottle
GMGMJ	GMGMJ1162-14	BIOUG17096-B03	GMP#06025	BOLD:ACR3568	BIOUG17096-B03	658[0n]	3			Yes				02-Jun-2014	Platypalpus			Vouchered:Registered Collection	Zoologisches Forschungsmuseum Alexander Koenig	3 bottles
GMGMM	GMGMM1215-14	BIOUG17376-E11	GMP#06028	BOLD:ABU9505	BIOUG17376-E11	658[0n]	3			Yes				15-Jul-2014	Sciapus platypterus			Vouchered:Registered Collection	Zoologisches Forschungsmuseum Alexander Koenig	2 bottles
GMGMG	GMGMG1444-14	BIOUG16892-G01	GMP#06022	BOLD:ACQ9998	BIOUG16892-G01	606[0n]	1			No				11-Mar-2014	Trichocera saltator			Vouchered:Registered Collection	Zoologisches Forschungsmuseum Alexander Koenig	1 bottle
GMGMH	GMGMH1374-14	BIOUG17017-B10	GMP#06023	BOLD:AAG0467	BIOUG17017-B10	540[1n]	1			No				24-Apr-2014	Suillia affinis			Vouchered:Registered Collection	Zoologisches Forschungsmuseum Alexander Koenig	2 bottles
GMGMF	GMGMF1013-14	BIOUG16779-G06	GMP#06021	BOLD:ACQ9998	BIOUG16779-G06	564[0n]	1			No				11-Feb-2014	Trichocera saltator			Vouchered:Registered Collection	Zoologisches Forschungsmuseum Alexander Koenig	1 bottle
GMGMF	GMGMF1011-14	BIOUG16779-G04	GMP#06021	BOLD:ACQ9980	BIOUG16779-G04	627[0n]	3			Yes				11-Feb-2014	Trichoceridae			Vouchered:Registered Collection	Zoologisches Forschungsmuseum Alexander Koenig	1 bottle
GMGMJ	GMGMJ1152-14	BIOUG17096-A05	GMP#06025	BOLD:AAN5505	BIOUG17096-A05	585[0n]	1			No				02-Jun-2014	Platypalpus minutus			Vouchered:Registered Collection	Zoologisches Forschungsmuseum Alexander Koenig	3 bottles
GMGMB	GMGMB088-14	BIOUG16268-F03	GMP#06017	BOLD:ACD1482	BIOUG16268-F03	588[0n]	1			No				26-Aug-2013	Xanthochlorus tenellus			Vouchered:Registered Collection	Zoologisches Forschungsmuseum Alexander Koenig	4 bottles
GMGMF	GMGMF310-14	BIOUG16738-D04	GMP#06021	BOLD:ACR0080	BIOUG16738-D04	656[0n]	3		1	Yes				11-Feb-2014	Trichoceridae			Vouchered:Registered Collection	Zoologisches Forschungsmuseum Alexander Koenig	1 bottle
GMGMC	GMGMC1249-14	BIOUG16526-H08	GMP#06016	BOLD:ACD1482	BIOUG16526-H08	603[3n]	1			No				08-Aug-2013	Xanthochlorus tenellus			Vouchered:Registered Collection	Zoologisches Forschungsmuseum Alexander Koenig	2 bottles
GMGMJ	GMGMJ1146-14	BIOUG17095-H10	GMP#06025	BOLD:ACH6989	BIOUG17095-H10	591[0n]	1			No				02-Jun-2014	Microphor holosericeus			Vouchered:Registered Collection	Zoologisches Forschungsmuseum Alexander Koenig	3 bottles
GMGMI	GMGMI488-14	BIOUG17112-A08	GMP#06024	BOLD:ACH6989	BIOUG17112-A08	658[0n]	3			Yes				16-May-2014	Microphor holosericeus			Vouchered:Registered Collection	Zoologisches Forschungsmuseum Alexander Koenig	2 bottles
GMGMF	GMGMF1000-14	BIOUG16779-F05	GMP#06021	BOLD:ABV1735	BIOUG16779-F05	564[0n]	1			No				11-Feb-2014	Trichoceridae			Vouchered:Registered Collection	Zoologisches Forschungsmuseum Alexander Koenig	1 bottle
GMGMJ	GMGMJ1138-14	BIOUG17095-H02	GMP#06025	BOLD:ACR3568	BIOUG17095-H02	588[0n]	1			No				02-Jun-2014	Platypalpus			Vouchered:Registered Collection	Zoologisches Forschungsmuseum Alexander Koenig	3 bottles
GMGMM	GMGMM507-14	BIOUG17302-B04	GMP#06028	BOLD:ACB6721	BIOUG17302-B04	588[0n]	1			No				15-Jul-2014	Neurigona pallida			Vouchered:Registered Collection	Zoologisches Forschungsmuseum Alexander Koenig	2 bottles
GMGMM	GMGMM506-14	BIOUG17302-B03	GMP#06028	BOLD:AAG0467	BIOUG17302-B03	588[0n]	1			No				15-Jul-2014	Suillia affinis			Vouchered:Registered Collection	Zoologisches Forschungsmuseum Alexander Koenig	2 bottles
GMGMJ	GMGMJ1134-14	BIOUG17095-G10	GMP#06025	BOLD:ACR1339	BIOUG17095-G10	585[0n]	1			No				02-Jun-2014	Scoliocentra			Vouchered:Registered Collection	Zoologisches Forschungsmuseum Alexander Koenig	3 bottles
GMGMM	GMGMM503-14	BIOUG17302-A12	GMP#06028	BOLD:AAG0467	BIOUG17302-A12	588[0n]	1			No				15-Jul-2014	Suillia affinis			Vouchered:Registered Collection	Zoologisches Forschungsmuseum Alexander Koenig	2 bottles
GMGMK	GMGMK1415-14	BIOUG17225-E11	GMP#06026	BOLD:ACQ8704	BIOUG17225-E11	658[0n]	3			Yes				17-Jun-2014	Rhamphomyia			Vouchered:Registered Collection	Zoologisches Forschungsmuseum Alexander Koenig	2 bottles
GMGML	GMGML477-14	BIOUG17232-E04	GMP#06027	BOLD:ACB4859	BIOUG17232-E04	588[0n]	1			No				01-Jul-2014	Palloptera umbellatarum			Vouchered:Registered Collection	Zoologisches Forschungsmuseum Alexander Koenig	2 bottles
GMGMC	GMGMC329-14	BIOUG16358-F02	GMP#06016	BOLD:ACD1482	BIOUG16358-F02	603[2n]	1			No				08-Aug-2013	Xanthochlorus tenellus			Vouchered:Registered Collection	Zoologisches Forschungsmuseum Alexander Koenig	2 bottles
GMGMF	GMGMF977-14	BIOUG16779-D06	GMP#06021	BOLD:ACF7745	BIOUG16779-D06	576[0n]	1			No				11-Feb-2014	Trichocera regelationis			Vouchered:Registered Collection	Zoologisches Forschungsmuseum Alexander Koenig	1 bottle
GMGMF	GMGMF975-14	BIOUG16779-D04	GMP#06021	BOLD:ABY1848	BIOUG16779-D04	658[0n]	3			Yes				11-Feb-2014	Trichoceridae			Vouchered:Registered Collection	Zoologisches Forschungsmuseum Alexander Koenig	1 bottle
GMGMJ	GMGMJ1114-14	BIOUG17095-F02	GMP#06025	BOLD:ACR2315	BIOUG17095-F02	612[0n]	3			Yes				02-Jun-2014	Microphor			Vouchered:Registered Collection	Zoologisches Forschungsmuseum Alexander Koenig	3 bottles
GMGMC	GMGMC327-14	BIOUG16358-E12	GMP#06016	BOLD:AAG9659	BIOUG16358-E12	592[0n]	1			No				08-Aug-2013	Chrysotus femoratus			Vouchered:Registered Collection	Zoologisches Forschungsmuseum Alexander Koenig	2 bottles
GMGMA	GMGMA1304-14	BIOUG16218-F02	GMP#06015	BOLD:AAG9659	BIOUG16218-F02	591[0n]	1			No				25-Jul-2013	Chrysotus femoratus			Vouchered:Registered Collection	Zoologisches Forschungsmuseum Alexander Koenig	2 bottles
GMGMJ	GMGMJ1111-14	BIOUG17095-E11	GMP#06025	BOLD:ACB9912	BIOUG17095-E11	591[0n]	1			No				02-Jun-2014	Trichina bilobata			Vouchered:Registered Collection	Zoologisches Forschungsmuseum Alexander Koenig	3 bottles
GMGMI	GMGMI555-14	BIOUG17112-G03	GMP#06024	BOLD:ACH6989	BIOUG17112-G03	658[0n]	3			Yes				16-May-2014	Microphor holosericeus			Vouchered:Registered Collection	Zoologisches Forschungsmuseum Alexander Koenig	2 bottles
GMGML	GMGML589-14	BIOUG17262-F09	GMP#06027	BOLD:ACB5087	BIOUG17262-F09	588[0n]	1			No				01-Jul-2014	Elaphropeza ephippiata			Vouchered:Registered Collection	Zoologisches Forschungsmuseum Alexander Koenig	2 bottles
GMGMF	GMGMF935-14	BIOUG16778-H11	GMP#06021	BOLD:ACR0080	BIOUG16778-H11	631[0n]	3			Yes				11-Feb-2014	Trichoceridae			Vouchered:Registered Collection	Zoologisches Forschungsmuseum Alexander Koenig	1 bottle
GMGML	GMGML585-14	BIOUG17262-F05	GMP#06027	BOLD:ACQ8704	BIOUG17262-F05	591[0n]	1			No				01-Jul-2014	Rhamphomyia			Vouchered:Registered Collection	Zoologisches Forschungsmuseum Alexander Koenig	2 bottles
GMGMB	GMGMB303-14	BIOUG16270-H04	GMP#06017	BOLD:ACQ9817	BIOUG16270-H04	639[0n]	3			Yes				26-Aug-2013	Platypalpus			Vouchered:Registered Collection	Zoologisches Forschungsmuseum Alexander Koenig	4 bottles
GMGML	GMGML583-14	BIOUG17262-F03	GMP#06027	BOLD:ACA1124	BIOUG17262-F03	582[0n]	1			No				01-Jul-2014	Medetera petrophiloides			Vouchered:Registered Collection	Zoologisches Forschungsmuseum Alexander Koenig	2 bottles
GMGMI	GMGMI567-14	BIOUG17112-H03	GMP#06024	BOLD:ACD3007	BIOUG17112-H03	637[0n]	5			Yes				16-May-2014	Hilara brevistyla			Vouchered:Registered Collection	Zoologisches Forschungsmuseum Alexander Koenig	2 bottles
GMGMJ	GMGMJ1070-14	BIOUG17095-B06	GMP#06025	BOLD:ACR2315	BIOUG17095-B06	627[0n]	3			Yes				02-Jun-2014	Microphor			Vouchered:Registered Collection	Zoologisches Forschungsmuseum Alexander Koenig	3 bottles
GMGMF	GMGMF926-14	BIOUG16778-H02	GMP#06021	BOLD:ACR0719	BIOUG16778-H02	630[0n]	3			Yes				11-Feb-2014	Trichoceridae			Vouchered:Registered Collection	Zoologisches Forschungsmuseum Alexander Koenig	1 bottle
GMGML	GMGML578-14	BIOUG17262-E10	GMP#06027	BOLD:AAG9659	BIOUG17262-E10	591[0n]	1			No				01-Jul-2014	Chrysotus femoratus			Vouchered:Registered Collection	Zoologisches Forschungsmuseum Alexander Koenig	2 bottles
GMGMH	GMGMH706-14	BIOUG16900-F01	GMP#06023	BOLD:AAG0467	BIOUG16900-F01	571[1n]	1			No				24-Apr-2014	Suillia affinis			Vouchered:Registered Collection	Zoologisches Forschungsmuseum Alexander Koenig	2 bottles
GMGMF	GMGMF922-14	BIOUG16778-G10	GMP#06021	BOLD:ACQ9998	BIOUG16778-G10	591[0n]	1			No				11-Feb-2014	Trichocera saltator			Vouchered:Registered Collection	Zoologisches Forschungsmuseum Alexander Koenig	1 bottle
GMGMI	GMGMI559-14	BIOUG17112-G07	GMP#06024	BOLD:ACD2988	BIOUG17112-G07	632[0n]	5			Yes				16-May-2014	Trichina elongata			Vouchered:Registered Collection	Zoologisches Forschungsmuseum Alexander Koenig	2 bottles
GMGMF	GMGMF920-14	BIOUG16778-G08	GMP#06021	BOLD:ACR0787	BIOUG16778-G08	591[0n]	1			No				11-Feb-2014	Trichoceridae			Vouchered:Registered Collection	Zoologisches Forschungsmuseum Alexander Koenig	1 bottle
GMGMI	GMGMI557-14	BIOUG17112-G05	GMP#06024	BOLD:ACP2934	BIOUG17112-G05	621[6n]	3			Yes				16-May-2014	Empis trigramma			Vouchered:Registered Collection	Zoologisches Forschungsmuseum Alexander Koenig	2 bottles
GMGMD	GMGMD383-14	BIOUG16609-D01	GMP#06018	BOLD:AAG0467	BIOUG16609-D01	591[0n]	1			No				16-Sep-2013	Suillia affinis			Vouchered:Registered Collection	Zoologisches Forschungsmuseum Alexander Koenig	2 bottles
GMGMF	GMGMF1369-14	BIOUG16784-B11	GMP#06021	BOLD:ABA4085	BIOUG16784-B11	576[0n]	1			No				11-Feb-2014	Heleomyza			Vouchered:Registered Collection	Zoologisches Forschungsmuseum Alexander Koenig	1 bottle
GMGML	GMGML569-14	BIOUG17262-E01	GMP#06027	BOLD:ACD1482	BIOUG17262-E01	588[0n]	1			No				01-Jul-2014	Xanthochlorus tenellus			Vouchered:Registered Collection	Zoologisches Forschungsmuseum Alexander Koenig	2 bottles
GMGMI	GMGMI551-14	BIOUG17112-F11	GMP#06024	BOLD:ACR1514	BIOUG17112-F11	658[0n]	3			Yes				16-May-2014	Rhamphomyia			Vouchered:Registered Collection	Zoologisches Forschungsmuseum Alexander Koenig	2 bottles
GMGMK	GMGMK1402-14	BIOUG17225-D10	GMP#06026	BOLD:AAG9659	BIOUG17225-D10	612[0n]	1			No				17-Jun-2014	Chrysotus femoratus			Vouchered:Registered Collection	Zoologisches Forschungsmuseum Alexander Koenig	2 bottles
GMGMB	GMGMB1081-14	BIOUG16279-A11	GMP#06017	BOLD:ACD1482	BIOUG16279-A11	658[0n]	3			Yes				26-Aug-2013	Xanthochlorus tenellus			Vouchered:Registered Collection	Zoologisches Forschungsmuseum Alexander Koenig	4 bottles
GMGML	GMGML559-14	BIOUG17262-D03	GMP#06027	BOLD:ACQ8704	BIOUG17262-D03	540[1n]	1			No				01-Jul-2014	Rhamphomyia			Vouchered:Registered Collection	Zoologisches Forschungsmuseum Alexander Koenig	2 bottles
GMGMB	GMGMB277-14	BIOUG16270-F02	GMP#06017	BOLD:ACQ9829	BIOUG16270-F02	611[0n]	3			Yes				26-Aug-2013	Drapetis			Vouchered:Registered Collection	Zoologisches Forschungsmuseum Alexander Koenig	4 bottles
GMGMI	GMGMI541-14	BIOUG17112-F01	GMP#06024	BOLD:ACR1514	BIOUG17112-F01	639[0n]	5			Yes				16-May-2014	Rhamphomyia			Vouchered:Registered Collection	Zoologisches Forschungsmuseum Alexander Koenig	2 bottles
GMGMJ	GMGMJ1044-14	BIOUG17094-H03	GMP#06025	BOLD:ABA4085	BIOUG17094-H03	585[0n]	1			No				02-Jun-2014	Heleomyza			Vouchered:Registered Collection	Zoologisches Forschungsmuseum Alexander Koenig	3 bottles
GMGMF	GMGMF901-14	BIOUG16778-F01	GMP#06021	BOLD:ABA4085	BIOUG16778-F01	576[0n]	1			No				11-Feb-2014	Heleomyza			Vouchered:Registered Collection	Zoologisches Forschungsmuseum Alexander Koenig	1 bottle
GMGMI	GMGMI537-14	BIOUG17112-E09	GMP#06024	BOLD:ACR3693	BIOUG17112-E09	630[0n]	5			Yes				16-May-2014	Empis			Vouchered:Registered Collection	Zoologisches Forschungsmuseum Alexander Koenig	2 bottles
GMGMD	GMGMD148-14	BIOUG16530-H03	GMP#06018	BOLD:ACP9444	BIOUG16530-H03	555[0n]	1			No				16-Sep-2013	Dolichopodidae			Vouchered:Registered Collection	Zoologisches Forschungsmuseum Alexander Koenig	2 bottles
GMGML	GMGML863-14	BIOUG17265-E10	GMP#06027	BOLD:ACD1482	BIOUG17265-E10	658[0n]	3			Yes				01-Jul-2014	Xanthochlorus tenellus			Vouchered:Registered Collection	Zoologisches Forschungsmuseum Alexander Koenig	2 bottles
GMGMF	GMGMF894-14	BIOUG16778-E06	GMP#06021	BOLD:ACR0787	BIOUG16778-E06	600[0n]	1			No				11-Feb-2014	Trichoceridae			Vouchered:Registered Collection	Zoologisches Forschungsmuseum Alexander Koenig	1 bottle
GMGML	GMGML546-14	BIOUG17262-C02	GMP#06027	BOLD:ABU9505	BIOUG17262-C02	591[0n]	1			No				01-Jul-2014	Sciapus platypterus			Vouchered:Registered Collection	Zoologisches Forschungsmuseum Alexander Koenig	2 bottles
GMGMJ	GMGMJ475-14	BIOUG17026-G11	GMP#06025	BOLD:ACR1339	BIOUG17026-G11	564[0n]	1			No				02-Jun-2014	Scoliocentra			Vouchered:Registered Collection	Zoologisches Forschungsmuseum Alexander Koenig	3 bottles
GMGMJ	GMGMJ1033-14	BIOUG17094-G04	GMP#06025	BOLD:ACH6989	BIOUG17094-G04	588[0n]	1			No				02-Jun-2014	Microphor holosericeus			Vouchered:Registered Collection	Zoologisches Forschungsmuseum Alexander Koenig	3 bottles
GMGMA	GMGMA911-14	BIOUG16214-E01	GMP#06015	BOLD:ABU9505	BIOUG16214-E01	645[0n]	1			No				25-Jul-2013	Sciapus platypterus			Vouchered:Registered Collection	Zoologisches Forschungsmuseum Alexander Koenig	2 bottles
GMGMJ	GMGMJ1031-14	BIOUG17094-G02	GMP#06025	BOLD:ACH6989	BIOUG17094-G02	591[0n]	1			No				02-Jun-2014	Microphor holosericeus			Vouchered:Registered Collection	Zoologisches Forschungsmuseum Alexander Koenig	3 bottles
GMGML	GMGML541-14	BIOUG17262-B09	GMP#06027	BOLD:ACQ9260	BIOUG17262-B09	658[0n]	3			Yes				01-Jul-2014	Dolichopodidae			Vouchered:Registered Collection	Zoologisches Forschungsmuseum Alexander Koenig	2 bottles
GMGMK	GMGMK374-14	BIOUG17137-H01	GMP#06026	BOLD:ACR3693	BIOUG17137-H01	582[0n]	1			No				17-Jun-2014	Empis			Vouchered:Registered Collection	Zoologisches Forschungsmuseum Alexander Koenig	2 bottles
GMGMM	GMGMM1217-14	BIOUG17376-F01	GMP#06028	BOLD:ABU9505	BIOUG17376-F01	576[0n]	1			No				15-Jul-2014	Sciapus platypterus			Vouchered:Registered Collection	Zoologisches Forschungsmuseum Alexander Koenig	2 bottles
GMGMJ	GMGMJ1026-14	BIOUG17094-F09	GMP#06025	BOLD:ACB9912	BIOUG17094-F09	591[0n]	1			No				02-Jun-2014	Trichina bilobata			Vouchered:Registered Collection	Zoologisches Forschungsmuseum Alexander Koenig	3 bottles
GMGMB	GMGMB255-14	BIOUG16270-D04	GMP#06017	BOLD:AAG9659	BIOUG16270-D04	585[0n]	1			No				26-Aug-2013	Chrysotus femoratus			Vouchered:Registered Collection	Zoologisches Forschungsmuseum Alexander Koenig	4 bottles
GMGMN	GMGMN1119-14	BIOUG17444-H03	GMP#06029	BOLD:AAG9659	BIOUG17444-H03	576[0n]	1			No				29-Jul-2014	Chrysotus femoratus			Vouchered:Registered Collection	Zoologisches Forschungsmuseum Alexander Koenig	2 bottles
GMGMD	GMGMD145-14	BIOUG16530-G12	GMP#06018	BOLD:ACB3341	BIOUG16530-G12	579[0n]	1			No				16-Sep-2013	Medetera abstrusa			Vouchered:Registered Collection	Zoologisches Forschungsmuseum Alexander Koenig	2 bottles
GMGMJ	GMGMJ1020-14	BIOUG17094-F03	GMP#06025	BOLD:ACD9582	BIOUG17094-F03	558[0n]	1			No				02-Jun-2014	Empididae			Vouchered:Registered Collection	Zoologisches Forschungsmuseum Alexander Koenig	3 bottles
GMGMN	GMGMN1116-14	BIOUG17444-G12	GMP#06029	BOLD:ACB5087	BIOUG17444-G12	628[0n]	3			Yes				29-Jul-2014	Elaphropeza ephippiata			Vouchered:Registered Collection	Zoologisches Forschungsmuseum Alexander Koenig	2 bottles
GMGMD	GMGMD827-14	BIOUG16614-A06	GMP#06018	BOLD:ABU9338	BIOUG16614-A06	658[0n]	3			Yes				16-Sep-2013	Palloptera ustulata			Vouchered:Registered Collection	Zoologisches Forschungsmuseum Alexander Koenig	2 bottles
GMGMB	GMGMB246-14	BIOUG16270-C07	GMP#06017	BOLD:AAG9659	BIOUG16270-C07	592[0n]	1			No				26-Aug-2013	Chrysotus femoratus			Vouchered:Registered Collection	Zoologisches Forschungsmuseum Alexander Koenig	4 bottles
GMGMI	GMGMI511-14	BIOUG17112-C07	GMP#06024	BOLD:ACR1514	BIOUG17112-C07	639[0n]	5			Yes				16-May-2014	Rhamphomyia			Vouchered:Registered Collection	Zoologisches Forschungsmuseum Alexander Koenig	2 bottles
GMGMK	GMGMK658-14	BIOUG17178-F02	GMP#06026	BOLD:AAG9659	BIOUG17178-F02	588[0n]	1			No				17-Jun-2014	Chrysotus femoratus			Vouchered:Registered Collection	Zoologisches Forschungsmuseum Alexander Koenig	2 bottles
GMGML	GMGML522-14	BIOUG17262-A02	GMP#06027	BOLD:ACQ8704	BIOUG17262-A02	588[0n]	1			No				01-Jul-2014	Rhamphomyia			Vouchered:Registered Collection	Zoologisches Forschungsmuseum Alexander Koenig	2 bottles
GMGMB	GMGMB240-14	BIOUG16270-C01	GMP#06017	BOLD:AAG9659	BIOUG16270-C01	566[1n]	1			No				26-Aug-2013	Chrysotus femoratus			Vouchered:Registered Collection	Zoologisches Forschungsmuseum Alexander Koenig	4 bottles
GMGMC	GMGMC840-14	BIOUG16521-H11	GMP#06016	BOLD:ACQ8875	BIOUG16521-H11	658[0n]	3			Yes				08-Aug-2013	Empis			Vouchered:Registered Collection	Zoologisches Forschungsmuseum Alexander Koenig	2 bottles
GMGMC	GMGMC839-14	BIOUG16521-H10	GMP#06016	BOLD:AAG9659	BIOUG16521-H10	549[0n]	1			No				08-Aug-2013	Chrysotus femoratus			Vouchered:Registered Collection	Zoologisches Forschungsmuseum Alexander Koenig	2 bottles
GMGMC	GMGMC838-14	BIOUG16521-H09	GMP#06016	BOLD:ACD1482	BIOUG16521-H09	658[0n]	3			Yes				08-Aug-2013	Xanthochlorus tenellus			Vouchered:Registered Collection	Zoologisches Forschungsmuseum Alexander Koenig	2 bottles
GMGMC	GMGMC798-14	BIOUG16521-E05	GMP#06016	BOLD:AAG9659	BIOUG16521-E05	589[0n]	1			No				08-Aug-2013	Chrysotus femoratus			Vouchered:Registered Collection	Zoologisches Forschungsmuseum Alexander Koenig	2 bottles
GMGMK	GMGMK1394-14	BIOUG17225-D02	GMP#06026	BOLD:ACR3568	BIOUG17225-D02	658[0n]	3			Yes				17-Jun-2014	Platypalpus			Vouchered:Registered Collection	Zoologisches Forschungsmuseum Alexander Koenig	2 bottles
GMGMN	GMGMN1100-14	BIOUG17444-F08	GMP#06029	BOLD:AAN5417	BIOUG17444-F08	555[1n]	1			No				29-Jul-2014	Asteia beata			Vouchered:Registered Collection	Zoologisches Forschungsmuseum Alexander Koenig	2 bottles
GMGME	GMGME613-14	BIOUG16705-E09	GMP#06019	BOLD:AAM7341	BIOUG16705-E09	576[0n]	1			No				14-Oct-2013	Oecothea fenestralis			Vouchered:Registered Collection	Zoologisches Forschungsmuseum Alexander Koenig	1 bottle
GMGMN	GMGMN1093-14	BIOUG17444-F01	GMP#06029	BOLD:ABY1201	BIOUG17444-F01	613[0n]	3			Yes				29-Jul-2014	Suillia variegata			Vouchered:Registered Collection	Zoologisches Forschungsmuseum Alexander Koenig	2 bottles
GMGMB	GMGMB225-14	BIOUG16270-A10	GMP#06017	BOLD:AAG9659	BIOUG16270-A10	592[0n]	1			No				26-Aug-2013	Chrysotus femoratus			Vouchered:Registered Collection	Zoologisches Forschungsmuseum Alexander Koenig	4 bottles
GMGMD	GMGMD823-14	BIOUG16614-A02	GMP#06018	BOLD:ACQ8551	BIOUG16614-A02	658[0n]	3			Yes				16-Sep-2013	Medetera			Vouchered:Registered Collection	Zoologisches Forschungsmuseum Alexander Koenig	2 bottles
GMGMN	GMGMN1089-14	BIOUG17444-E09	GMP#06029	BOLD:AAN5417	BIOUG17444-E09	588[0n]	1			No				29-Jul-2014	Asteia beata			Vouchered:Registered Collection	Zoologisches Forschungsmuseum Alexander Koenig	2 bottles
GMGMF	GMGMF849-14	BIOUG16778-A09	GMP#06021	BOLD:ACR0719	BIOUG16778-A09	630[0n]	3			Yes				11-Feb-2014	Trichoceridae			Vouchered:Registered Collection	Zoologisches Forschungsmuseum Alexander Koenig	1 bottle
GMGMI	GMGMI485-14	BIOUG17112-A05	GMP#06024	BOLD:ACH6989	BIOUG17112-A05	633[0n]	5			Yes				16-May-2014	Microphor holosericeus			Vouchered:Registered Collection	Zoologisches Forschungsmuseum Alexander Koenig	2 bottles
GMGMI	GMGMI483-14	BIOUG17112-A03	GMP#06024	BOLD:ACR1843	BIOUG17112-A03	627[0n]	5			Yes				16-May-2014	Hilara albitarsis			Vouchered:Registered Collection	Zoologisches Forschungsmuseum Alexander Koenig	2 bottles
GMGMF	GMGMF844-14	BIOUG16778-A04	GMP#06021	BOLD:ACR0787	BIOUG16778-A04	573[0n]	1			No				11-Feb-2014	Trichoceridae			Vouchered:Registered Collection	Zoologisches Forschungsmuseum Alexander Koenig	1 bottle
GMGMN	GMGMN1082-14	BIOUG17444-E02	GMP#06029	BOLD:AAG9659	BIOUG17444-E02	588[0n]	1			No				29-Jul-2014	Chrysotus femoratus			Vouchered:Registered Collection	Zoologisches Forschungsmuseum Alexander Koenig	2 bottles
GMGML	GMGML495-14	BIOUG17232-F10	GMP#06027	BOLD:ACD2944	BIOUG17232-F10	594[0n]	1			No				01-Jul-2014	Empis livida			Vouchered:Registered Collection	Zoologisches Forschungsmuseum Alexander Koenig	2 bottles
GMGMC	GMGMC814-14	BIOUG16521-F09	GMP#06016	BOLD:AAF9771	BIOUG16521-F09	552[0n]	1			No				08-Aug-2013	Platypalpus trivialis			Vouchered:Registered Collection	Zoologisches Forschungsmuseum Alexander Koenig	2 bottles
GMGMC	GMGMC813-14	BIOUG16521-F08	GMP#06016	BOLD:ACA1124	BIOUG16521-F08	591[0n]	1			No				08-Aug-2013	Medetera petrophiloides			Vouchered:Registered Collection	Zoologisches Forschungsmuseum Alexander Koenig	2 bottles
GMGMN	GMGMN1078-14	BIOUG17444-D10	GMP#06029	BOLD:AAG9659	BIOUG17444-D10	591[0n]	1			No				29-Jul-2014	Chrysotus femoratus			Vouchered:Registered Collection	Zoologisches Forschungsmuseum Alexander Koenig	2 bottles
GMGMN	GMGMN1077-14	BIOUG17444-D09	GMP#06029	BOLD:AAG9659	BIOUG17444-D09	564[0n]	1			No				29-Jul-2014	Chrysotus femoratus			Vouchered:Registered Collection	Zoologisches Forschungsmuseum Alexander Koenig	2 bottles
GMGMJ	GMGMJ979-14	BIOUG17094-B10	GMP#06025	BOLD:AAG9659	BIOUG17094-B10	549[0n]	1			No				02-Jun-2014	Chrysotus femoratus			Vouchered:Registered Collection	Zoologisches Forschungsmuseum Alexander Koenig	3 bottles
GMGMM	GMGMM526-14	BIOUG17302-C11	GMP#06028	BOLD:AAC9753	BIOUG17302-C11	658[0n]	3			Yes				15-Jul-2014	Xyphosia miliaria			Vouchered:Registered Collection	Zoologisches Forschungsmuseum Alexander Koenig	2 bottles
GMGMN	GMGMN1073-14	BIOUG17444-D05	GMP#06029	BOLD:AAG9659	BIOUG17444-D05	591[0n]	1			No				29-Jul-2014	Chrysotus femoratus			Vouchered:Registered Collection	Zoologisches Forschungsmuseum Alexander Koenig	2 bottles
GMGMN	GMGMN1072-14	BIOUG17444-D04	GMP#06029	BOLD:AAG9659	BIOUG17444-D04	588[0n]	1			No				29-Jul-2014	Chrysotus femoratus			Vouchered:Registered Collection	Zoologisches Forschungsmuseum Alexander Koenig	2 bottles
GMGMA	GMGMA839-14	BIOUG16213-F12	GMP#06015	BOLD:ABU9505	BIOUG16213-F12	546[0n]	1			No				25-Jul-2013	Sciapus platypterus			Vouchered:Registered Collection	Zoologisches Forschungsmuseum Alexander Koenig	2 bottles
GMGMF	GMGMF830-14	BIOUG16777-H01	GMP#06021	BOLD:ABY1848	BIOUG16777-H01	534[0n]	1			No				11-Feb-2014	Trichoceridae			Vouchered:Registered Collection	Zoologisches Forschungsmuseum Alexander Koenig	1 bottle
GMGMI	GMGMI556-14	BIOUG17112-G04	GMP#06024	BOLD:ACR2350	BIOUG17112-G04	636[0n]	5			Yes				16-May-2014	Rhamphomyia			Vouchered:Registered Collection	Zoologisches Forschungsmuseum Alexander Koenig	2 bottles
GMGMC	GMGMC801-14	BIOUG16521-E08	GMP#06016	BOLD:ACB5087	BIOUG16521-E08	658[0n]	3			Yes				08-Aug-2013	Elaphropeza ephippiata			Vouchered:Registered Collection	Zoologisches Forschungsmuseum Alexander Koenig	2 bottles
GMGMN	GMGMN1066-14	BIOUG17444-C10	GMP#06029	BOLD:ACD1482	BIOUG17444-C10	588[0n]	1			No				29-Jul-2014	Xanthochlorus tenellus			Vouchered:Registered Collection	Zoologisches Forschungsmuseum Alexander Koenig	2 bottles
GMGMB	GMGMB197-14	BIOUG16269-G05	GMP#06017	BOLD:ACP9444	BIOUG16269-G05	561[0n]	1			No				26-Aug-2013	Dolichopodidae			Vouchered:Registered Collection	Zoologisches Forschungsmuseum Alexander Koenig	4 bottles
GMGMN	GMGMN1063-14	BIOUG17444-C07	GMP#06029	BOLD:AAN5417	BIOUG17444-C07	564[0n]	1			No				29-Jul-2014	Asteia beata			Vouchered:Registered Collection	Zoologisches Forschungsmuseum Alexander Koenig	2 bottles
GMGML	GMGML474-14	BIOUG17232-E01	GMP#06027	BOLD:AAG0467	BIOUG17232-E01	588[0n]	1			No				01-Jul-2014	Suillia affinis			Vouchered:Registered Collection	Zoologisches Forschungsmuseum Alexander Koenig	2 bottles
GMGMB	GMGMB192-14	BIOUG16269-F12	GMP#06017	BOLD:AAG9659	BIOUG16269-F12	555[0n]	1			No				26-Aug-2013	Chrysotus femoratus			Vouchered:Registered Collection	Zoologisches Forschungsmuseum Alexander Koenig	4 bottles
GMGMB	GMGMB1066-14	BIOUG16278-H07	GMP#06017	BOLD:ACD1482	BIOUG16278-H07	658[0n]	3			Yes				26-Aug-2013	Xanthochlorus tenellus			Vouchered:Registered Collection	Zoologisches Forschungsmuseum Alexander Koenig	4 bottles
GMGMJ	GMGMJ960-14	BIOUG17094-A03	GMP#06025	BOLD:AAG9659	BIOUG17094-A03	588[0n]	1			No				02-Jun-2014	Chrysotus femoratus			Vouchered:Registered Collection	Zoologisches Forschungsmuseum Alexander Koenig	3 bottles
GMGMJ	GMGMJ959-14	BIOUG17094-A02	GMP#06025	BOLD:ACR3568	BIOUG17094-A02	576[0n]	1			No				02-Jun-2014	Platypalpus			Vouchered:Registered Collection	Zoologisches Forschungsmuseum Alexander Koenig	3 bottles
GMGMJ	GMGMJ958-14	BIOUG17094-A01	GMP#06025	BOLD:ACH6989	BIOUG17094-A01	588[0n]	1			No				02-Jun-2014	Microphor holosericeus			Vouchered:Registered Collection	Zoologisches Forschungsmuseum Alexander Koenig	3 bottles
GMGMF	GMGMF815-14	BIOUG16777-F10	GMP#06021	BOLD:ABY1848	BIOUG16777-F10	555[0n]	1			No				11-Feb-2014	Trichoceridae			Vouchered:Registered Collection	Zoologisches Forschungsmuseum Alexander Koenig	1 bottle
GMGMB	GMGMB186-14	BIOUG16269-F06	GMP#06017	BOLD:ABU9338	BIOUG16269-F06	658[0n]	3		1	Yes				26-Aug-2013	Palloptera ustulata			Vouchered:Registered Collection	Zoologisches Forschungsmuseum Alexander Koenig	4 bottles
GMGMN	GMGMN1052-14	BIOUG17444-B08	GMP#06029	BOLD:AAG9659	BIOUG17444-B08	579[0n]	1			No				29-Jul-2014	Chrysotus femoratus			Vouchered:Registered Collection	Zoologisches Forschungsmuseum Alexander Koenig	2 bottles
GMGMN	GMGMN1051-14	BIOUG17444-B07	GMP#06029	BOLD:AAG9659	BIOUG17444-B07	588[0n]	1			No				29-Jul-2014	Chrysotus femoratus			Vouchered:Registered Collection	Zoologisches Forschungsmuseum Alexander Koenig	2 bottles
GMGML	GMGML464-14	BIOUG17232-D03	GMP#06027	BOLD:AAG0467	BIOUG17232-D03	588[0n]	1			No				01-Jul-2014	Suillia affinis			Vouchered:Registered Collection	Zoologisches Forschungsmuseum Alexander Koenig	2 bottles
GMGML	GMGML463-14	BIOUG17232-D02	GMP#06027	BOLD:ACD2944	BIOUG17232-D02	582[0n]	1			No				01-Jul-2014	Empis livida			Vouchered:Registered Collection	Zoologisches Forschungsmuseum Alexander Koenig	2 bottles
GMGMB	GMGMB180-14	BIOUG16269-E12	GMP#06017	BOLD:ACQ8639	BIOUG16269-E12	658[0n]	3		1	Yes				26-Aug-2013	Hybotidae				Zoologisches Forschungsmuseum Alexander Koenig	4 bottles
GMGMF	GMGMF804-14	BIOUG16777-E11	GMP#06021	BOLD:ACQ9998	BIOUG16777-E11	531[0n]	1			No				11-Feb-2014	Trichocera saltator			Vouchered:Registered Collection	Zoologisches Forschungsmuseum Alexander Koenig	1 bottle
GMGMJ	GMGMJ945-14	BIOUG17093-G11	GMP#06025	BOLD:ACR1339	BIOUG17093-G11	555[0n]	1			No				02-Jun-2014	Scoliocentra			Vouchered:Registered Collection	Zoologisches Forschungsmuseum Alexander Koenig	3 bottles
GMGMN	GMGMN1040-14	BIOUG17444-A08	GMP#06029	BOLD:ACD1482	BIOUG17444-A08	588[0n]	1			No				29-Jul-2014	Xanthochlorus tenellus			Vouchered:Registered Collection	Zoologisches Forschungsmuseum Alexander Koenig	2 bottles
GMGMB	GMGMB172-14	BIOUG16269-E04	GMP#06017	BOLD:ACP9444	BIOUG16269-E04	579[0n]	1			No				26-Aug-2013	Dolichopodidae			Vouchered:Registered Collection	Zoologisches Forschungsmuseum Alexander Koenig	4 bottles
GMGMF	GMGMF799-14	BIOUG16777-E06	GMP#06021	BOLD:ACQ9980	BIOUG16777-E06	658[0n]	3			Yes				11-Feb-2014	Trichoceridae			Vouchered:Registered Collection	Zoologisches Forschungsmuseum Alexander Koenig	1 bottle
GMGMF	GMGMF758-14	BIOUG16777-B01	GMP#06021	BOLD:ACR0719	BIOUG16777-B01	588[0n]	1			No				11-Feb-2014	Trichoceridae			Vouchered:Registered Collection	Zoologisches Forschungsmuseum Alexander Koenig	1 bottle
GMGMA	GMGMA165-14	BIOUG15978-F03	GMP#06015	BOLD:ACJ8422	BIOUG15978-F03	613[0n]	3		1	Yes				25-Jul-2013	Platypalpus optivus			Vouchered:Registered Collection	Zoologisches Forschungsmuseum Alexander Koenig	2 bottles
GMGMJ	GMGMJ933-14	BIOUG17093-F11	GMP#06025	BOLD:ACR1339	BIOUG17093-F11	576[0n]	1			No				02-Jun-2014	Scoliocentra			Vouchered:Registered Collection	Zoologisches Forschungsmuseum Alexander Koenig	3 bottles
GMGMA	GMGMA957-14	BIOUG16214-H11	GMP#06015	BOLD:AAG9659	BIOUG16214-H11	597[0n]	1			No				25-Jul-2013	Chrysotus femoratus			Vouchered:Registered Collection	Zoologisches Forschungsmuseum Alexander Koenig	2 bottles
GMGMF	GMGMF788-14	BIOUG16777-D07	GMP#06021	BOLD:ACR0719	BIOUG16777-D07	606[0n]	1			No				11-Feb-2014	Trichoceridae			Vouchered:Registered Collection	Zoologisches Forschungsmuseum Alexander Koenig	1 bottle
GMGMA	GMGMA954-14	BIOUG16214-H08	GMP#06015	BOLD:AAG9659	BIOUG16214-H08	522[1n]	1			No				25-Jul-2013	Chrysotus femoratus			Vouchered:Registered Collection	Zoologisches Forschungsmuseum Alexander Koenig	2 bottles
GMGMA	GMGMA953-14	BIOUG16214-H07	GMP#06015	BOLD:ACI8284	BIOUG16214-H07	591[0n]	1			No				25-Jul-2013	Xanthochlorus			Vouchered:Registered Collection	Zoologisches Forschungsmuseum Alexander Koenig	2 bottles
GMGMM	GMGMM859-14	BIOUG17305-G11	GMP#06028	BOLD:ACD1482	BIOUG17305-G11	588[0n]	1			No				15-Jul-2014	Xanthochlorus tenellus			Vouchered:Registered Collection	Zoologisches Forschungsmuseum Alexander Koenig	2 bottles
GMGMA	GMGMA949-14	BIOUG16214-H03	GMP#06015	BOLD:ACP4861	BIOUG16214-H03	549[1n]	1			No				25-Jul-2013	Medetera			Vouchered:Registered Collection	Zoologisches Forschungsmuseum Alexander Koenig	2 bottles
GMGMA	GMGMA947-14	BIOUG16214-H01	GMP#06015	BOLD:AAG9659	BIOUG16214-H01	597[0n]	1			No				25-Jul-2013	Chrysotus femoratus			Vouchered:Registered Collection	Zoologisches Forschungsmuseum Alexander Koenig	2 bottles
GMGMA	GMGMA943-14	BIOUG16214-G09	GMP#06015	BOLD:ADA0999	BIOUG16214-G09	651[0n]	1			No				25-Jul-2013	Platypalpus			Vouchered:Registered Collection	Zoologisches Forschungsmuseum Alexander Koenig	2 bottles
GMGMJ	GMGMJ917-14	BIOUG17093-E07	GMP#06025	BOLD:ACR1339	BIOUG17093-E07	585[0n]	1			No				02-Jun-2014	Scoliocentra			Vouchered:Registered Collection	Zoologisches Forschungsmuseum Alexander Koenig	3 bottles
GMGMI	GMGMI1026-14	BIOUG17117-F11	GMP#06024	BOLD:ACB6807	BIOUG17117-F11	573[0n]	1			No				16-May-2014	Empidinae			Vouchered:Registered Collection	Zoologisches Forschungsmuseum Alexander Koenig	2 bottles
GMGMF	GMGMF1345-14	BIOUG16783-H10	GMP#06021	BOLD:ACQ9998	BIOUG16783-H10	597[0n]	1			No				11-Feb-2014	Trichocera saltator			Vouchered:Registered Collection	Zoologisches Forschungsmuseum Alexander Koenig	1 bottle
GMGMJ	GMGMJ914-14	BIOUG17093-E04	GMP#06025	BOLD:ACR1339	BIOUG17093-E04	567[1n]	1			No				02-Jun-2014	Scoliocentra			Vouchered:Registered Collection	Zoologisches Forschungsmuseum Alexander Koenig	3 bottles
GMGMN	GMGMN355-14	BIOUG17380-G11	GMP#06029	BOLD:ACD1482	BIOUG17380-G11	588[0n]	1			No				29-Jul-2014	Xanthochlorus tenellus			Vouchered:Registered Collection	Zoologisches Forschungsmuseum Alexander Koenig	2 bottles
GMGMA	GMGMA936-14	BIOUG16214-G02	GMP#06015	BOLD:ACQ8704	BIOUG16214-G02	600[0n]	1			No				25-Jul-2013	Rhamphomyia			Vouchered:Registered Collection	Zoologisches Forschungsmuseum Alexander Koenig	2 bottles
GMGMF	GMGMF767-14	BIOUG16777-B10	GMP#06021	BOLD:ABA4085	BIOUG16777-B10	609[0n]	1			No				11-Feb-2014	Heleomyza			Vouchered:Registered Collection	Zoologisches Forschungsmuseum Alexander Koenig	1 bottle
GMGMA	GMGMA933-14	BIOUG16214-F11	GMP#06015	BOLD:AAG9659	BIOUG16214-F11	531[0n]	1			No				25-Jul-2013	Chrysotus femoratus			Vouchered:Registered Collection	Zoologisches Forschungsmuseum Alexander Koenig	2 bottles
GMGMA	GMGMA931-14	BIOUG16214-F09	GMP#06015	BOLD:ACA1124	BIOUG16214-F09	537[0n]	1			No				25-Jul-2013	Medetera petrophiloides			Vouchered:Registered Collection	Zoologisches Forschungsmuseum Alexander Koenig	2 bottles
GMGME	GMGME939-14	BIOUG16709-A03	GMP#06019	BOLD:AAH2937	BIOUG16709-A03	564[0n]	1			No				14-Oct-2013	Tachypeza nubila			Vouchered:Registered Collection	Zoologisches Forschungsmuseum Alexander Koenig	1 bottle
GMGMC	GMGMC292-14	BIOUG16358-C01	GMP#06016	BOLD:AAG9659	BIOUG16358-C01	504[0n]	1			No				08-Aug-2013	Chrysotus femoratus			Vouchered:Registered Collection	Zoologisches Forschungsmuseum Alexander Koenig	2 bottles
GMGMA	GMGMA067-14	BIOUG15977-E12	GMP#06015	BOLD:ADA0814	BIOUG15977-E12	638[0n]	3		1	Yes				25-Jul-2013	Platypalpus			Vouchered:Registered Collection	Zoologisches Forschungsmuseum Alexander Koenig	2 bottles
GMGMA	GMGMA925-14	BIOUG16214-F03	GMP#06015	BOLD:ACB5087	BIOUG16214-F03	594[0n]	1			No				25-Jul-2013	Elaphropeza ephippiata			Vouchered:Registered Collection	Zoologisches Forschungsmuseum Alexander Koenig	2 bottles
GMGMI	GMGMI980-14	BIOUG17117-C01	GMP#06024	BOLD:ACD3007	BIOUG17117-C01	519[1n]	1			No				16-May-2014	Hilara brevistyla			Vouchered:Registered Collection	Zoologisches Forschungsmuseum Alexander Koenig	2 bottles
GMGMA	GMGMA921-14	BIOUG16214-E11	GMP#06015	BOLD:AAG9659	BIOUG16214-E11	531[1n]	1			No				25-Jul-2013	Chrysotus femoratus			Vouchered:Registered Collection	Zoologisches Forschungsmuseum Alexander Koenig	2 bottles
GMGMC	GMGMC495-14	BIOUG16360-D02	GMP#06016	BOLD:ACD2456	BIOUG16360-D02	558[0n]	1			No				08-Aug-2013	Medetera pallipes			Vouchered:Registered Collection	Zoologisches Forschungsmuseum Alexander Koenig	2 bottles
GMGMA	GMGMA915-14	BIOUG16214-E05	GMP#06015	BOLD:AAG9659	BIOUG16214-E05	648[0n]	1			No				25-Jul-2013	Chrysotus femoratus			Vouchered:Registered Collection	Zoologisches Forschungsmuseum Alexander Koenig	2 bottles
GMGMB	GMGMB119-14	BIOUG16268-H10	GMP#06017	BOLD:ACQ9829	BIOUG16268-H10	633[0n]	3			Yes				26-Aug-2013	Drapetis			Vouchered:Registered Collection	Zoologisches Forschungsmuseum Alexander Koenig	4 bottles
GMGMN	GMGMN422-14	BIOUG17437-E07	GMP#06029	BOLD:AAG9659	BIOUG17437-E07	552[0n]	1			No				29-Jul-2014	Chrysotus femoratus			Vouchered:Registered Collection	Zoologisches Forschungsmuseum Alexander Koenig	2 bottles
GMGMB	GMGMB117-14	BIOUG16268-H08	GMP#06017	BOLD:AAG9659	BIOUG16268-H08	516[0n]	1			No				26-Aug-2013	Chrysotus femoratus			Vouchered:Registered Collection	Zoologisches Forschungsmuseum Alexander Koenig	4 bottles
GMGMB	GMGMB116-14	BIOUG16268-H07	GMP#06017	BOLD:ACQ9817	BIOUG16268-H07	639[0n]	3		1	Yes				26-Aug-2013	Platypalpus			Vouchered:Registered Collection	Zoologisches Forschungsmuseum Alexander Koenig	4 bottles
GMGMA	GMGMA908-14	BIOUG16214-D10	GMP#06015	BOLD:ACA1124	BIOUG16214-D10	651[0n]	1			No				25-Jul-2013	Medetera petrophiloides			Vouchered:Registered Collection	Zoologisches Forschungsmuseum Alexander Koenig	2 bottles
GMGMA	GMGMA905-14	BIOUG16214-D07	GMP#06015	BOLD:ACQ8704	BIOUG16214-D07	630[1n]	1			No				25-Jul-2013	Rhamphomyia			Vouchered:Registered Collection	Zoologisches Forschungsmuseum Alexander Koenig	2 bottles
GMGMF	GMGMF737-14	BIOUG16776-H03	GMP#06021	BOLD:ABY1848	BIOUG16776-H03	588[0n]	1			No				11-Feb-2014	Trichoceridae			Vouchered:Registered Collection	Zoologisches Forschungsmuseum Alexander Koenig	1 bottle
GMGMJ	GMGMJ878-14	BIOUG17093-B04	GMP#06025	BOLD:AAG0467	BIOUG17093-B04	576[0n]	1			No				02-Jun-2014	Suillia affinis			Vouchered:Registered Collection	Zoologisches Forschungsmuseum Alexander Koenig	3 bottles
GMGME	GMGME593-14	BIOUG16705-D01	GMP#06019	BOLD:ACD3340	BIOUG16705-D01	591[0n]	1			No				14-Oct-2013	Tephrochlamys flavipes			Vouchered:Registered Collection	Zoologisches Forschungsmuseum Alexander Koenig	1 bottle
GMGMG	GMGMG1162-14	BIOUG16859-H05	GMP#06022	BOLD:ACR0787	BIOUG16859-H05	576[0n]	1			No				11-Mar-2014	Trichoceridae			Vouchered:Registered Collection	Zoologisches Forschungsmuseum Alexander Koenig	1 bottle
GMGMB	GMGMB104-14	BIOUG16268-G07	GMP#06017	BOLD:ACA1124	BIOUG16268-G07	606[0n]	1			No				26-Aug-2013	Medetera petrophiloides			Vouchered:Registered Collection	Zoologisches Forschungsmuseum Alexander Koenig	4 bottles
GMGMH	GMGMH1090-14	BIOUG16997-F05	GMP#06023	BOLD:ACR3468	BIOUG16997-F05	658[0n]	3		1	Yes				24-Apr-2014	Empididae			Vouchered:Registered Collection	Zoologisches Forschungsmuseum Alexander Koenig	2 bottles
GMGMH	GMGMH195-14	BIOUG16894-F05	GMP#06023	BOLD:ACP2283	BIOUG16894-F05	658[0n]	3			Yes				24-Apr-2014	Rhamphomyia			Vouchered:Registered Collection	Zoologisches Forschungsmuseum Alexander Koenig	2 bottles
GMGMJ	GMGMJ246-14	BIOUG17070-C11	GMP#06025	BOLD:ABU6648	BIOUG17070-C11	504[3n]	1			No				02-Jun-2014	Empis tessellata			Vouchered:Registered Collection	Zoologisches Forschungsmuseum Alexander Koenig	3 bottles
GMGMH	GMGMH1086-14	BIOUG16997-F01	GMP#06023	BOLD:ACR1976	BIOUG16997-F01	658[0n]	3			Yes				24-Apr-2014	Empidinae			Vouchered:Registered Collection	Zoologisches Forschungsmuseum Alexander Koenig	2 bottles
GMGMF	GMGMF210-14	BIOUG16721-C12	GMP#06021	BOLD:ACR0719	BIOUG16721-C12	582[0n]	1			No				11-Feb-2014	Trichoceridae			Vouchered:Registered Collection	Zoologisches Forschungsmuseum Alexander Koenig	1 bottle
GMGMA	GMGMA891-14	BIOUG16214-C05	GMP#06015	BOLD:AAG9659	BIOUG16214-C05	576[1n]	1			No				25-Jul-2013	Chrysotus femoratus			Vouchered:Registered Collection	Zoologisches Forschungsmuseum Alexander Koenig	2 bottles
GMGMA	GMGMA888-14	BIOUG16214-C02	GMP#06015	BOLD:AAG9659	BIOUG16214-C02	597[0n]	1			No				25-Jul-2013	Chrysotus femoratus			Vouchered:Registered Collection	Zoologisches Forschungsmuseum Alexander Koenig	2 bottles
GMGMA	GMGMA884-14	BIOUG16214-B10	GMP#06015	BOLD:ACQ9539	BIOUG16214-B10	576[0n]	1		1	No				25-Jul-2013	Dolichophorus kerteszi			Vouchered:Registered Collection	Zoologisches Forschungsmuseum Alexander Koenig	2 bottles
GMGMF	GMGMF716-14	BIOUG16776-F06	GMP#06021	BOLD:ACR0787	BIOUG16776-F06	549[0n]	1			No				11-Feb-2014	Trichoceridae			Vouchered:Registered Collection	Zoologisches Forschungsmuseum Alexander Koenig	1 bottle
GMGMF	GMGMF714-14	BIOUG16776-F04	GMP#06021	BOLD:ACR0787	BIOUG16776-F04	579[0n]	1			No				11-Feb-2014	Trichoceridae			Vouchered:Registered Collection	Zoologisches Forschungsmuseum Alexander Koenig	1 bottle
GMGMC	GMGMC284-14	BIOUG16358-B05	GMP#06016	BOLD:AAG9659	BIOUG16358-B05	565[0n]	1			No				08-Aug-2013	Chrysotus femoratus			Vouchered:Registered Collection	Zoologisches Forschungsmuseum Alexander Koenig	2 bottles
GMGMB	GMGMB084-14	BIOUG16268-E11	GMP#06017	BOLD:AAG9659	BIOUG16268-E11	579[0n]	1			No				26-Aug-2013	Chrysotus femoratus			Vouchered:Registered Collection	Zoologisches Forschungsmuseum Alexander Koenig	4 bottles
GMGMB	GMGMB1048-14	BIOUG16278-G01	GMP#06017	BOLD:ACP9444	BIOUG16278-G01	658[0n]	3			Yes				26-Aug-2013	Dolichopodidae			Vouchered:Registered Collection	Zoologisches Forschungsmuseum Alexander Koenig	4 bottles
GMGMA	GMGMA877-14	BIOUG16214-B03	GMP#06015	BOLD:AAG9659	BIOUG16214-B03	537[0n]	1			No				25-Jul-2013	Chrysotus femoratus			Vouchered:Registered Collection	Zoologisches Forschungsmuseum Alexander Koenig	2 bottles
GMGMI	GMGMI347-14	BIOUG17110-E09	GMP#06024	BOLD:ABX8716	BIOUG17110-E09	561[0n]	1			No				16-May-2014	Heleomyza serrata			Vouchered:Registered Collection	Zoologisches Forschungsmuseum Alexander Koenig	2 bottles
GMGMF	GMGMF755-14	BIOUG16777-A10	GMP#06021	BOLD:ACQ9998	BIOUG16777-A10	528[0n]	1			No				11-Feb-2014	Trichocera saltator			Vouchered:Registered Collection	Zoologisches Forschungsmuseum Alexander Koenig	1 bottle
GMGMA	GMGMA874-14	BIOUG16214-A12	GMP#06015	BOLD:ACQ8704	BIOUG16214-A12	606[1n]	1			No				25-Jul-2013	Rhamphomyia			Vouchered:Registered Collection	Zoologisches Forschungsmuseum Alexander Koenig	2 bottles
GMGMA	GMGMA871-14	BIOUG16214-A09	GMP#06015	BOLD:ACB5087	BIOUG16214-A09	603[0n]	1			No				25-Jul-2013	Elaphropeza ephippiata			Vouchered:Registered Collection	Zoologisches Forschungsmuseum Alexander Koenig	2 bottles
GMGMF	GMGMF1333-14	BIOUG16783-G10	GMP#06021	BOLD:ABY1848	BIOUG16783-G10	658[0n]	1			No				11-Feb-2014	Trichoceridae			Vouchered:Registered Collection	Zoologisches Forschungsmuseum Alexander Koenig	1 bottle
GMGMM	GMGMM1186-14	BIOUG17376-C06	GMP#06028	BOLD:AAG9659	BIOUG17376-C06	588[0n]	1			No				15-Jul-2014	Chrysotus femoratus			Vouchered:Registered Collection	Zoologisches Forschungsmuseum Alexander Koenig	2 bottles
GMGMI	GMGMI1569-14	BIOUG17137-D08	GMP#06024	BOLD:AAW8654	BIOUG17137-D08	558[5n]	1			No				16-May-2014	Trypeta zoe			Vouchered:Registered Collection	Zoologisches Forschungsmuseum Alexander Koenig	2 bottles
GMGMI	GMGMI334-14	BIOUG17110-D08	GMP#06024	BOLD:ABY1201	BIOUG17110-D08	658[0n]	3			Yes				16-May-2014	Suillia variegata			Vouchered:Registered Collection	Zoologisches Forschungsmuseum Alexander Koenig	2 bottles
GMGMI	GMGMI332-14	BIOUG17110-D06	GMP#06024	BOLD:ACP2934	BIOUG17110-D06	555[0n]	1			No				16-May-2014	Empis trigramma			Vouchered:Registered Collection	Zoologisches Forschungsmuseum Alexander Koenig	2 bottles
GMGMF	GMGMF692-14	BIOUG16776-D06	GMP#06021	BOLD:ACR0787	BIOUG16776-D06	552[0n]	1			No				11-Feb-2014	Trichoceridae			Vouchered:Registered Collection	Zoologisches Forschungsmuseum Alexander Koenig	1 bottle
GMGMI	GMGMI329-14	BIOUG17110-D03	GMP#06024	BOLD:ACK9089	BIOUG17110-D03	564[0n]	1			No				16-May-2014	Scoliocentra brachypterna			Vouchered:Registered Collection	Zoologisches Forschungsmuseum Alexander Koenig	2 bottles
GMGMH	GMGMH1050-14	BIOUG16997-C01	GMP#06023	BOLD:ACR1514	BIOUG16997-C01	549[0n]	1			No				24-Apr-2014	Rhamphomyia			Vouchered:Registered Collection	Zoologisches Forschungsmuseum Alexander Koenig	2 bottles
GMGMH	GMGMH1008-14	BIOUG16996-G06	GMP#06023	BOLD:AAN5417	BIOUG16996-G06	576[0n]	1			No				24-Apr-2014	Asteia beata			Vouchered:Registered Collection	Zoologisches Forschungsmuseum Alexander Koenig	2 bottles
GMGMD	GMGMD151-14	BIOUG16530-H06	GMP#06018	BOLD:ACR3895	BIOUG16530-H06	573[0n]	1			No				16-Sep-2013	Drapetis pusilla			Vouchered:Registered Collection	Zoologisches Forschungsmuseum Alexander Koenig	2 bottles
GMGMJ	GMGMJ1131-14	BIOUG17095-G07	GMP#06025	BOLD:ACR3568	BIOUG17095-G07	588[0n]	1			No				02-Jun-2014	Platypalpus			Vouchered:Registered Collection	Zoologisches Forschungsmuseum Alexander Koenig	3 bottles
GMGMC	GMGMC1303-14	BIOUG16527-E03	GMP#06016	BOLD:AAF9771	BIOUG16527-E03	591[0n]	1			No				08-Aug-2013	Platypalpus trivialis			Vouchered:Registered Collection	Zoologisches Forschungsmuseum Alexander Koenig	2 bottles
GMGMA	GMGMA847-14	BIOUG16213-G08	GMP#06015	BOLD:AAG4654	BIOUG16213-G08	588[0n]	1			No				25-Jul-2013	Eumerus funeralis			Vouchered:Registered Collection	Zoologisches Forschungsmuseum Alexander Koenig	2 bottles
GMGMF	GMGMF988-14	BIOUG16779-E05	GMP#06021	BOLD:ACQ9998	BIOUG16779-E05	582[0n]	1			No				11-Feb-2014	Trichocera saltator			Vouchered:Registered Collection	Zoologisches Forschungsmuseum Alexander Koenig	1 bottle
GMGMD	GMGMD142-14	BIOUG16530-G09	GMP#06018	BOLD:ACD1482	BIOUG16530-G09	585[0n]	1			No				16-Sep-2013	Xanthochlorus tenellus			Vouchered:Registered Collection	Zoologisches Forschungsmuseum Alexander Koenig	2 bottles
GMGMF	GMGMF674-14	BIOUG16776-B12	GMP#06021	BOLD:ACQ9980	BIOUG16776-B12	588[0n]	1			No				11-Feb-2014	Trichoceridae			Vouchered:Registered Collection	Zoologisches Forschungsmuseum Alexander Koenig	1 bottle
GMGMD	GMGMD137-14	BIOUG16530-G04	GMP#06018	BOLD:ACE1342	BIOUG16530-G04	552[1n]	1			No				16-Sep-2013	Medetera jacula			Vouchered:Registered Collection	Zoologisches Forschungsmuseum Alexander Koenig	2 bottles
GMGMH	GMGMH1030-14	BIOUG16997-A05	GMP#06023	BOLD:AAN5505	BIOUG16997-A05	549[0n]	1			No				24-Apr-2014	Platypalpus minutus			Vouchered:Registered Collection	Zoologisches Forschungsmuseum Alexander Koenig	2 bottles
GMGMH	GMGMH1005-14	BIOUG16996-G03	GMP#06023	BOLD:ACR1514	BIOUG16996-G03	519[0n]	1			No				24-Apr-2014	Rhamphomyia			Vouchered:Registered Collection	Zoologisches Forschungsmuseum Alexander Koenig	2 bottles
GMGMD	GMGMD132-14	BIOUG16530-F11	GMP#06018	BOLD:AAN5505	BIOUG16530-F11	570[0n]	1			No				16-Sep-2013	Platypalpus minutus			Vouchered:Registered Collection	Zoologisches Forschungsmuseum Alexander Koenig	2 bottles
GMGMD	GMGMD131-14	BIOUG16530-F10	GMP#06018	BOLD:ABU9338	BIOUG16530-F10	658[0n]	3			Yes				16-Sep-2013	Palloptera ustulata			Vouchered:Registered Collection	Zoologisches Forschungsmuseum Alexander Koenig	2 bottles
GMGMD	GMGMD128-14	BIOUG16530-F07	GMP#06018	BOLD:ACP9444	BIOUG16530-F07	519[0n]	1			No				16-Sep-2013	Dolichopodidae			Vouchered:Registered Collection	Zoologisches Forschungsmuseum Alexander Koenig	2 bottles
GMGMC	GMGMC1174-14	BIOUG16526-B05	GMP#06016	BOLD:AAG9659	BIOUG16526-B05	561[0n]	1			No				08-Aug-2013	Chrysotus femoratus			Vouchered:Registered Collection	Zoologisches Forschungsmuseum Alexander Koenig	2 bottles
GMGMF	GMGMF660-14	BIOUG16776-A10	GMP#06021	BOLD:ACR0787	BIOUG16776-A10	534[0n]	1			No				11-Feb-2014	Trichoceridae			Vouchered:Registered Collection	Zoologisches Forschungsmuseum Alexander Koenig	1 bottle
GMGMF	GMGMF656-14	BIOUG16776-A06	GMP#06021	BOLD:ABY1848	BIOUG16776-A06	588[0n]	1			No				11-Feb-2014	Trichoceridae			Vouchered:Registered Collection	Zoologisches Forschungsmuseum Alexander Koenig	1 bottle
GMGMK	GMGMK689-14	BIOUG17178-H09	GMP#06026	BOLD:ACQ9954	BIOUG17178-H09	606[1n]	1			No				17-Jun-2014	Empis lutea			Vouchered:Registered Collection	Zoologisches Forschungsmuseum Alexander Koenig	2 bottles
GMGMK	GMGMK688-14	BIOUG17178-H08	GMP#06026	BOLD:ADA0814	BIOUG17178-H08	564[0n]	1			No				17-Jun-2014	Platypalpus			Vouchered:Registered Collection	Zoologisches Forschungsmuseum Alexander Koenig	2 bottles
GMGMI	GMGMI681-14	BIOUG17114-A11	GMP#06024	BOLD:ACR2350	BIOUG17114-A11	658[0n]	3			Yes				16-May-2014	Rhamphomyia			Vouchered:Registered Collection	Zoologisches Forschungsmuseum Alexander Koenig	2 bottles
GMGMF	GMGMF648-14	BIOUG16775-H09	GMP#06021	BOLD:ACR0787	BIOUG16775-H09	588[0n]	1			No				11-Feb-2014	Trichoceridae			Vouchered:Registered Collection	Zoologisches Forschungsmuseum Alexander Koenig	1 bottle
GMGMK	GMGMK681-14	BIOUG17178-H01	GMP#06026	BOLD:ACE2329	BIOUG17178-H01	561[0n]	1			No				17-Jun-2014	Leptopeza flavipes			Vouchered:Registered Collection	Zoologisches Forschungsmuseum Alexander Koenig	2 bottles
GMGMB	GMGMB1037-14	BIOUG16278-F02	GMP#06017	BOLD:AAG9659	BIOUG16278-F02	589[0n]	1			No				26-Aug-2013	Chrysotus femoratus			Vouchered:Registered Collection	Zoologisches Forschungsmuseum Alexander Koenig	4 bottles
GMGMK	GMGMK677-14	BIOUG17178-G09	GMP#06026	BOLD:ABU9505	BIOUG17178-G09	564[0n]	1			No				17-Jun-2014	Sciapus platypterus			Vouchered:Registered Collection	Zoologisches Forschungsmuseum Alexander Koenig	2 bottles
GMGMH	GMGMH1001-14	BIOUG16996-F11	GMP#06023	BOLD:ACE8835	BIOUG16996-F11	658[0n]	3			Yes				24-Apr-2014	Platypalpus brachystylus			Vouchered:Registered Collection	Zoologisches Forschungsmuseum Alexander Koenig	2 bottles
GMGMK	GMGMK1341-14	BIOUG17224-G08	GMP#06026	BOLD:ABU9505	BIOUG17224-G08	568[0n]	1			No				17-Jun-2014	Sciapus platypterus			Vouchered:Registered Collection	Zoologisches Forschungsmuseum Alexander Koenig	2 bottles
GMGMK	GMGMK670-14	BIOUG17178-G02	GMP#06026	BOLD:ABU9505	BIOUG17178-G02	588[0n]	1			No				17-Jun-2014	Sciapus platypterus			Vouchered:Registered Collection	Zoologisches Forschungsmuseum Alexander Koenig	2 bottles
GMGMF	GMGMF634-14	BIOUG16775-G07	GMP#06021	BOLD:ACR0080	BIOUG16775-G07	588[0n]	1			No				11-Feb-2014	Trichoceridae			Vouchered:Registered Collection	Zoologisches Forschungsmuseum Alexander Koenig	1 bottle
GMGMK	GMGMK667-14	BIOUG17178-F11	GMP#06026	BOLD:ABU9505	BIOUG17178-F11	522[0n]	1			No				17-Jun-2014	Sciapus platypterus			Vouchered:Registered Collection	Zoologisches Forschungsmuseum Alexander Koenig	2 bottles
GMGMF	GMGMF632-14	BIOUG16775-G05	GMP#06021	BOLD:ACR0080	BIOUG16775-G05	582[0n]	1			No				11-Feb-2014	Trichoceridae			Vouchered:Registered Collection	Zoologisches Forschungsmuseum Alexander Koenig	1 bottle
GMGMA	GMGMA1563-14	BIOUG16268-B06	GMP#06015	BOLD:ACD1482	BIOUG16268-B06	555[0n]	1			No				25-Jul-2013	Xanthochlorus tenellus			Vouchered:Registered Collection	Zoologisches Forschungsmuseum Alexander Koenig	2 bottles
GMGMD	GMGMD094-14	BIOUG16522-F05	GMP#06018	BOLD:AAG0467	BIOUG16522-F05	588[0n]	1			No				16-Sep-2013	Suillia affinis			Vouchered:Registered Collection	Zoologisches Forschungsmuseum Alexander Koenig	2 bottles
GMGMH	GMGMH988-14	BIOUG16996-E10	GMP#06023	BOLD:ACR1514	BIOUG16996-E10	588[1n]	1			No				24-Apr-2014	Rhamphomyia			Vouchered:Registered Collection	Zoologisches Forschungsmuseum Alexander Koenig	2 bottles
GMGMH	GMGMH998-14	BIOUG16996-F08	GMP#06023	BOLD:ACR1843	BIOUG16996-F08	579[0n]	1			No				24-Apr-2014	Hilara albitarsis			Vouchered:Registered Collection	Zoologisches Forschungsmuseum Alexander Koenig	2 bottles
GMGMK	GMGMK660-14	BIOUG17178-F04	GMP#06026	BOLD:ACQ8704	BIOUG17178-F04	555[0n]	1			No				17-Jun-2014	Rhamphomyia			Vouchered:Registered Collection	Zoologisches Forschungsmuseum Alexander Koenig	2 bottles
GMGMF	GMGMF625-14	BIOUG16775-F10	GMP#06021	BOLD:ACR0787	BIOUG16775-F10	600[0n]	1			No				11-Feb-2014	Trichoceridae			Vouchered:Registered Collection	Zoologisches Forschungsmuseum Alexander Koenig	1 bottle
GMGMF	GMGMF624-14	BIOUG16775-F09	GMP#06021	BOLD:ACR0719	BIOUG16775-F09	588[0n]	1			No				11-Feb-2014	Trichoceridae			Vouchered:Registered Collection	Zoologisches Forschungsmuseum Alexander Koenig	1 bottle
GMGML	GMGML874-14	BIOUG17265-F09	GMP#06027	BOLD:ACQ8704	BIOUG17265-F09	588[0n]	1			No				01-Jul-2014	Rhamphomyia			Vouchered:Registered Collection	Zoologisches Forschungsmuseum Alexander Koenig	2 bottles
GMGMH	GMGMH982-14	BIOUG16996-E04	GMP#06023	BOLD:ACR1976	BIOUG16996-E04	658[0n]	3			Yes				24-Apr-2014	Empidinae			Vouchered:Registered Collection	Zoologisches Forschungsmuseum Alexander Koenig	2 bottles
GMGMK	GMGMK1353-14	BIOUG17224-H08	GMP#06026	BOLD:AAG9659	BIOUG17224-H08	607[0n]	1			No				17-Jun-2014	Chrysotus femoratus			Vouchered:Registered Collection	Zoologisches Forschungsmuseum Alexander Koenig	2 bottles
GMGMA	GMGMA803-14	BIOUG16213-C12	GMP#06015	BOLD:ABU9505	BIOUG16213-C12	658[0n]	3			Yes				25-Jul-2013	Sciapus platypterus			Vouchered:Registered Collection	Zoologisches Forschungsmuseum Alexander Koenig	2 bottles
GMGMF	GMGMF614-14	BIOUG16775-E11	GMP#06021	BOLD:ACR0787	BIOUG16775-E11	579[0n]	1			No				11-Feb-2014	Trichoceridae			Vouchered:Registered Collection	Zoologisches Forschungsmuseum Alexander Koenig	1 bottle
GMGMJ	GMGMJ755-14	BIOUG17073-G11	GMP#06025	BOLD:ACR1339	BIOUG17073-G11	658[0n]	3			Yes				02-Jun-2014	Scoliocentra			Vouchered:Registered Collection	Zoologisches Forschungsmuseum Alexander Koenig	3 bottles
GMGMJ	GMGMJ754-14	BIOUG17073-G10	GMP#06025	BOLD:ACR1339	BIOUG17073-G10	658[0n]	3			Yes				02-Jun-2014	Scoliocentra			Vouchered:Registered Collection	Zoologisches Forschungsmuseum Alexander Koenig	3 bottles
GMGMD	GMGMD783-14	BIOUG16613-E09	GMP#06018	BOLD:AAG9659	BIOUG16613-E09	561[0n]	1			No				16-Sep-2013	Chrysotus femoratus			Vouchered:Registered Collection	Zoologisches Forschungsmuseum Alexander Koenig	2 bottles
GMGMA	GMGMA776-14	BIOUG16213-A09	GMP#06015	BOLD:ACB6721	BIOUG16213-A09	658[0n]	3			Yes				25-Jul-2013	Neurigona pallida			Vouchered:Registered Collection	Zoologisches Forschungsmuseum Alexander Koenig	2 bottles
GMGMF	GMGMF608-14	BIOUG16775-E05	GMP#06021	BOLD:ACQ9980	BIOUG16775-E05	588[0n]	1		1	No				11-Feb-2014	Trichoceridae			Vouchered:Registered Collection	Zoologisches Forschungsmuseum Alexander Koenig	1 bottle
GMGMH	GMGMH966-14	BIOUG16996-C12	GMP#06023	BOLD:ACR1514	BIOUG16996-C12	603[1n]	1			No				24-Apr-2014	Rhamphomyia			Vouchered:Registered Collection	Zoologisches Forschungsmuseum Alexander Koenig	2 bottles
GMGMM	GMGMM829-14	BIOUG17305-E05	GMP#06028	BOLD:ABU9505	BIOUG17305-E05	591[0n]	1			No				15-Jul-2014	Sciapus platypterus			Vouchered:Registered Collection	Zoologisches Forschungsmuseum Alexander Koenig	2 bottles
GMGMK	GMGMK636-14	BIOUG17178-D04	GMP#06026	BOLD:ACR2194	BIOUG17178-D04	579[0n]	1			No				17-Jun-2014	Empis			Vouchered:Registered Collection	Zoologisches Forschungsmuseum Alexander Koenig	2 bottles
GMGMF	GMGMF601-14	BIOUG16775-D10	GMP#06021	BOLD:ACR0719	BIOUG16775-D10	552[0n]	1			No				11-Feb-2014	Trichoceridae			Vouchered:Registered Collection	Zoologisches Forschungsmuseum Alexander Koenig	1 bottle
GMGMJ	GMGMJ742-14	BIOUG17073-F10	GMP#06025	BOLD:ACR1339	BIOUG17073-F10	658[0n]	3			Yes				02-Jun-2014	Scoliocentra			Vouchered:Registered Collection	Zoologisches Forschungsmuseum Alexander Koenig	3 bottles
GMGMC	GMGMC532-14	BIOUG16360-G03	GMP#06016	BOLD:AAG9659	BIOUG16360-G03	573[0n]	1			No				08-Aug-2013	Chrysotus femoratus			Vouchered:Registered Collection	Zoologisches Forschungsmuseum Alexander Koenig	2 bottles
GMGMA	GMGMA1356-14	BIOUG16219-B07	GMP#06015	BOLD:AAG9659	BIOUG16219-B07	582[0n]	1			No				25-Jul-2013	Chrysotus femoratus			Vouchered:Registered Collection	Zoologisches Forschungsmuseum Alexander Koenig	2 bottles
GMGMC	GMGMC530-14	BIOUG16360-G01	GMP#06016	BOLD:AAG9659	BIOUG16360-G01	534[2n]	1			No				08-Aug-2013	Chrysotus femoratus			Vouchered:Registered Collection	Zoologisches Forschungsmuseum Alexander Koenig	2 bottles
GMGMJ	GMGMJ698-14	BIOUG17073-C02	GMP#06025	BOLD:ACB6721	BIOUG17073-C02	658[0n]	3			Yes				02-Jun-2014	Neurigona pallida			Vouchered:Registered Collection	Zoologisches Forschungsmuseum Alexander Koenig	3 bottles
GMGMJ	GMGMJ697-14	BIOUG17073-C01	GMP#06025	BOLD:AAG0467	BIOUG17073-C01	627[0n]	3			Yes				02-Jun-2014	Suillia affinis			Vouchered:Registered Collection	Zoologisches Forschungsmuseum Alexander Koenig	3 bottles
GMGMK	GMGMK588-14	BIOUG17177-H03	GMP#06026	BOLD:ACA0229	BIOUG17177-H03	528[0n]	1			No				17-Jun-2014	Dolichopus ungulatus			Vouchered:Registered Collection	Zoologisches Forschungsmuseum Alexander Koenig	2 bottles
GMGMF	GMGMF136-14	BIOUG16720-E09	GMP#06021	BOLD:ACQ9998	BIOUG16720-E09	635[0n]	3			Yes				11-Feb-2014	Trichocera saltator			Vouchered:Registered Collection	Zoologisches Forschungsmuseum Alexander Koenig	1 bottle
GMGMF	GMGMF550-14	BIOUG16740-H06	GMP#06021	BOLD:ACR0719	BIOUG16740-H06	658[0n]	3			Yes				11-Feb-2014	Trichoceridae			Vouchered:Registered Collection	Zoologisches Forschungsmuseum Alexander Koenig	1 bottle
GMGMF	GMGMF1307-14	BIOUG16783-E08	GMP#06021	BOLD:ACR0787	BIOUG16783-E08	603[0n]	1			No				11-Feb-2014	Trichoceridae			Vouchered:Registered Collection	Zoologisches Forschungsmuseum Alexander Koenig	1 bottle
GMGMC	GMGMC517-14	BIOUG16360-E12	GMP#06016	BOLD:AAN5417	BIOUG16360-E12	555[0n]	1			No				08-Aug-2013	Asteia beata			Vouchered:Registered Collection	Zoologisches Forschungsmuseum Alexander Koenig	2 bottles
GMGMH	GMGMH984-14	BIOUG16996-E06	GMP#06023	BOLD:ACH6989	BIOUG16996-E06	564[0n]	1			No				24-Apr-2014	Microphor holosericeus			Vouchered:Registered Collection	Zoologisches Forschungsmuseum Alexander Koenig	2 bottles
GMGMC	GMGMC515-14	BIOUG16360-E10	GMP#06016	BOLD:AAG9659	BIOUG16360-E10	630[1n]	1			No				08-Aug-2013	Chrysotus femoratus			Vouchered:Registered Collection	Zoologisches Forschungsmuseum Alexander Koenig	2 bottles
GMGMK	GMGMK571-14	BIOUG17177-F10	GMP#06026	BOLD:ACD2944	BIOUG17177-F10	558[0n]	1			No				17-Jun-2014	Empis livida			Vouchered:Registered Collection	Zoologisches Forschungsmuseum Alexander Koenig	2 bottles
GMGMC	GMGMC507-14	BIOUG16360-E02	GMP#06016	BOLD:AAG9659	BIOUG16360-E02	576[0n]	1			No				08-Aug-2013	Chrysotus femoratus			Vouchered:Registered Collection	Zoologisches Forschungsmuseum Alexander Koenig	2 bottles
GMGMF	GMGMF533-14	BIOUG16740-G01	GMP#06021	BOLD:ACR0080	BIOUG16740-G01	658[0n]	3			Yes				11-Feb-2014	Trichoceridae			Vouchered:Registered Collection	Zoologisches Forschungsmuseum Alexander Koenig	1 bottle
GMGMC	GMGMC505-14	BIOUG16360-D12	GMP#06016	BOLD:AAG9659	BIOUG16360-D12	591[0n]	1			No				08-Aug-2013	Chrysotus femoratus			Vouchered:Registered Collection	Zoologisches Forschungsmuseum Alexander Koenig	2 bottles
GMGMI	GMGMI165-14	BIOUG17085-F05	GMP#06024	BOLD:AAG0467	BIOUG17085-F05	591[3n]	1			No				16-May-2014	Suillia affinis			Vouchered:Registered Collection	Zoologisches Forschungsmuseum Alexander Koenig	2 bottles
GMGMK	GMGMK559-14	BIOUG17177-E10	GMP#06026	BOLD:ACB6721	BIOUG17177-E10	576[0n]	1			No				17-Jun-2014	Neurigona pallida			Vouchered:Registered Collection	Zoologisches Forschungsmuseum Alexander Koenig	2 bottles
GMGMG	GMGMG951-14	BIOUG16856-G10	GMP#06022	BOLD:ACJ9117	BIOUG16856-G10	658[0n]	3			Yes				11-Mar-2014	Crossopalpus nigritellus			Vouchered:Registered Collection	Zoologisches Forschungsmuseum Alexander Koenig	1 bottle
GMGMC	GMGMC494-14	BIOUG16360-D01	GMP#06016	BOLD:AAG9659	BIOUG16360-D01	592[0n]	1			No				08-Aug-2013	Chrysotus femoratus			Vouchered:Registered Collection	Zoologisches Forschungsmuseum Alexander Koenig	2 bottles
GMGMI	GMGMI1563-14	BIOUG17137-D02	GMP#06024	BOLD:ACH6989	BIOUG17137-D02	564[0n]	1			No				16-May-2014	Microphor holosericeus			Vouchered:Registered Collection	Zoologisches Forschungsmuseum Alexander Koenig	2 bottles
GMGMF	GMGMF885-14	BIOUG16778-D09	GMP#06021	BOLD:ACQ9998	BIOUG16778-D09	591[0n]	1			No				11-Feb-2014	Trichocera saltator			Vouchered:Registered Collection	Zoologisches Forschungsmuseum Alexander Koenig	1 bottle
GMGMK	GMGMK548-14	BIOUG17177-D11	GMP#06026	BOLD:AAG0467	BIOUG17177-D11	588[0n]	1			No				17-Jun-2014	Suillia affinis			Vouchered:Registered Collection	Zoologisches Forschungsmuseum Alexander Koenig	2 bottles
GMGMI	GMGMI1281-14	BIOUG17120-D05	GMP#06024	BOLD:ACR2350	BIOUG17120-D05	567[0n]	1			No				16-May-2014	Rhamphomyia			Vouchered:Registered Collection	Zoologisches Forschungsmuseum Alexander Koenig	2 bottles
GMGMF	GMGMF512-14	BIOUG16740-E04	GMP#06021	BOLD:ACR0719	BIOUG16740-E04	658[0n]	3			Yes				11-Feb-2014	Trichoceridae			Vouchered:Registered Collection	Zoologisches Forschungsmuseum Alexander Koenig	1 bottle
GMGMC	GMGMC482-14	BIOUG16360-C01	GMP#06016	BOLD:AAD2434	BIOUG16360-C01	576[0n]	1			No				08-Aug-2013	Acanthiophilus helianthi			Vouchered:Registered Collection	Zoologisches Forschungsmuseum Alexander Koenig	2 bottles
GMGMN	GMGMN747-14	BIOUG17440-H11	GMP#06029	BOLD:AAG9659	BIOUG17440-H11	564[0n]	1			No				29-Jul-2014	Chrysotus femoratus			Vouchered:Registered Collection	Zoologisches Forschungsmuseum Alexander Koenig	2 bottles
GMGMN	GMGMN746-14	BIOUG17440-H10	GMP#06029	BOLD:AAG9659	BIOUG17440-H10	591[0n]	1			No				29-Jul-2014	Chrysotus femoratus			Vouchered:Registered Collection	Zoologisches Forschungsmuseum Alexander Koenig	2 bottles
GMGMC	GMGMC477-14	BIOUG16360-B08	GMP#06016	BOLD:ACQ8875	BIOUG16360-B08	658[0n]	3		1	Yes				08-Aug-2013	Empis			Vouchered:Registered Collection	Zoologisches Forschungsmuseum Alexander Koenig	2 bottles
GMGMN	GMGMN742-14	BIOUG17440-H06	GMP#06029	BOLD:AAG9659	BIOUG17440-H06	591[0n]	1			No				29-Jul-2014	Chrysotus femoratus			Vouchered:Registered Collection	Zoologisches Forschungsmuseum Alexander Koenig	2 bottles
GMGMF	GMGMF501-14	BIOUG16740-D05	GMP#06021	BOLD:ACR0787	BIOUG16740-D05	576[0n]	1			No				11-Feb-2014	Trichoceridae			Vouchered:Registered Collection	Zoologisches Forschungsmuseum Alexander Koenig	1 bottle
GMGMK	GMGMK1123-14	BIOUG17222-E04	GMP#06026	BOLD:ACR1339	BIOUG17222-E04	585[0n]	1			No				17-Jun-2014	Scoliocentra			Vouchered:Registered Collection	Zoologisches Forschungsmuseum Alexander Koenig	2 bottles
GMGMF	GMGMF748-14	BIOUG16777-A03	GMP#06021	BOLD:ACR0787	BIOUG16777-A03	588[0n]	1			No				11-Feb-2014	Trichoceridae			Vouchered:Registered Collection	Zoologisches Forschungsmuseum Alexander Koenig	1 bottle
GMGMF	GMGMF407-14	BIOUG16739-D06	GMP#06021	BOLD:ACQ9998	BIOUG16739-D06	582[0n]	1			No				11-Feb-2014	Trichocera saltator			Vouchered:Registered Collection	Zoologisches Forschungsmuseum Alexander Koenig	1 bottle
GMGMI	GMGMI131-14	BIOUG17085-C07	GMP#06024	BOLD:ABU6648	BIOUG17085-C07	588[0n]	1			No				16-May-2014	Empis tessellata			Vouchered:Registered Collection	Zoologisches Forschungsmuseum Alexander Koenig	2 bottles
GMGMG	GMGMG921-14	BIOUG16856-E04	GMP#06022	BOLD:ACJ9117	BIOUG16856-E04	658[0n]	3			Yes				11-Mar-2014	Crossopalpus nigritellus			Vouchered:Registered Collection	Zoologisches Forschungsmuseum Alexander Koenig	1 bottle
GMGMF	GMGMF491-14	BIOUG16740-C07	GMP#06021	BOLD:ACR0787	BIOUG16740-C07	552[0n]	1			No				11-Feb-2014	Trichoceridae			Vouchered:Registered Collection	Zoologisches Forschungsmuseum Alexander Koenig	1 bottle
GMGMF	GMGMF490-14	BIOUG16740-C06	GMP#06021	BOLD:ACF7745	BIOUG16740-C06	579[0n]	1			No				11-Feb-2014	Trichocera regelationis			Vouchered:Registered Collection	Zoologisches Forschungsmuseum Alexander Koenig	1 bottle
GMGMN	GMGMN727-14	BIOUG17440-G03	GMP#06029	BOLD:AAG9659	BIOUG17440-G03	591[0n]	1			No				29-Jul-2014	Chrysotus femoratus			Vouchered:Registered Collection	Zoologisches Forschungsmuseum Alexander Koenig	2 bottles
GMGMG	GMGMG915-14	BIOUG16856-D10	GMP#06022	BOLD:ACR0787	BIOUG16856-D10	588[0n]	1			No				11-Mar-2014	Trichoceridae			Vouchered:Registered Collection	Zoologisches Forschungsmuseum Alexander Koenig	1 bottle
GMGMA	GMGMA652-14	BIOUG16211-G03	GMP#06015	BOLD:AAG0467	BIOUG16211-G03	519[2n]	1			No				25-Jul-2013	Suillia affinis			Vouchered:Registered Collection	Zoologisches Forschungsmuseum Alexander Koenig	2 bottles
GMGMF	GMGMF484-14	BIOUG16740-B12	GMP#06021	BOLD:AAM7341	BIOUG16740-B12	540[0n]	1			No				11-Feb-2014	Oecothea fenestralis			Vouchered:Registered Collection	Zoologisches Forschungsmuseum Alexander Koenig	1 bottle
GMGMB	GMGMB275-14	BIOUG16270-E12	GMP#06017	BOLD:AAG9659	BIOUG16270-E12	603[0n]	1			No				26-Aug-2013	Chrysotus femoratus			Vouchered:Registered Collection	Zoologisches Forschungsmuseum Alexander Koenig	4 bottles
GMGMG	GMGMG909-14	BIOUG16856-D04	GMP#06022	BOLD:ACJ9117	BIOUG16856-D04	658[0n]	3			Yes				11-Mar-2014	Crossopalpus nigritellus			Vouchered:Registered Collection	Zoologisches Forschungsmuseum Alexander Koenig	1 bottle
GMGMK	GMGMK512-14	BIOUG17177-A11	GMP#06026	BOLD:AAG0467	BIOUG17177-A11	555[0n]	1			No				17-Jun-2014	Suillia affinis			Vouchered:Registered Collection	Zoologisches Forschungsmuseum Alexander Koenig	2 bottles
GMGMJ	GMGMJ966-14	BIOUG17094-A09	GMP#06025	BOLD:ACR3693	BIOUG17094-A09	588[0n]	1		1	No				02-Jun-2014	Empis			Vouchered:Registered Collection	Zoologisches Forschungsmuseum Alexander Koenig	3 bottles
GMGMN	GMGMN714-14	BIOUG17440-F02	GMP#06029	BOLD:AAN5417	BIOUG17440-F02	576[0n]	1			No				29-Jul-2014	Asteia beata			Vouchered:Registered Collection	Zoologisches Forschungsmuseum Alexander Koenig	2 bottles
GMGMN	GMGMN712-14	BIOUG17440-E12	GMP#06029	BOLD:AAG9659	BIOUG17440-E12	579[0n]	1			No				29-Jul-2014	Chrysotus femoratus			Vouchered:Registered Collection	Zoologisches Forschungsmuseum Alexander Koenig	2 bottles
GMGMD	GMGMD077-14	BIOUG16522-D12	GMP#06018	BOLD:AAG0467	BIOUG16522-D12	582[0n]	1			No				16-Sep-2013	Suillia affinis			Vouchered:Registered Collection	Zoologisches Forschungsmuseum Alexander Koenig	2 bottles
GMGMK	GMGMK502-14	BIOUG17177-A01	GMP#06026	BOLD:ACB6721	BIOUG17177-A01	555[0n]	1			No				17-Jun-2014	Neurigona pallida			Vouchered:Registered Collection	Zoologisches Forschungsmuseum Alexander Koenig	2 bottles
GMGMH	GMGMH826-14	BIOUG16994-H02	GMP#06023	BOLD:ACR1514	BIOUG16994-H02	609[0n]	1			No				24-Apr-2014	Rhamphomyia			Vouchered:Registered Collection	Zoologisches Forschungsmuseum Alexander Koenig	2 bottles
GMGMK	GMGMK645-14	BIOUG17178-E01	GMP#06026	BOLD:ACQ8704	BIOUG17178-E01	555[1n]	1			No				17-Jun-2014	Rhamphomyia			Vouchered:Registered Collection	Zoologisches Forschungsmuseum Alexander Koenig	2 bottles
GMGMN	GMGMN701-14	BIOUG17440-E01	GMP#06029	BOLD:AAG9659	BIOUG17440-E01	537[0n]	1			No				29-Jul-2014	Chrysotus femoratus			Vouchered:Registered Collection	Zoologisches Forschungsmuseum Alexander Koenig	2 bottles
GMGMD	GMGMD758-14	BIOUG16613-C08	GMP#06018	BOLD:AAG9659	BIOUG16613-C08	588[0n]	1			No				16-Sep-2013	Chrysotus femoratus			Vouchered:Registered Collection	Zoologisches Forschungsmuseum Alexander Koenig	2 bottles
GMGMF	GMGMF459-14	BIOUG16739-H10	GMP#06021	BOLD:ACR0080	BIOUG16739-H10	600[0n]	1			No				11-Feb-2014	Trichoceridae			Vouchered:Registered Collection	Zoologisches Forschungsmuseum Alexander Koenig	1 bottle
GMGMH	GMGMH815-14	BIOUG16994-G03	GMP#06023	BOLD:ACR1514	BIOUG16994-G03	615[0n]	1			No				24-Apr-2014	Rhamphomyia			Vouchered:Registered Collection	Zoologisches Forschungsmuseum Alexander Koenig	2 bottles
GMGMK	GMGMK643-14	BIOUG17178-D11	GMP#06026	BOLD:AAG9659	BIOUG17178-D11	564[0n]	1			No				17-Jun-2014	Chrysotus femoratus			Vouchered:Registered Collection	Zoologisches Forschungsmuseum Alexander Koenig	2 bottles
GMGMN	GMGMN691-14	BIOUG17440-D03	GMP#06029	BOLD:AAG9659	BIOUG17440-D03	588[0n]	1			No				29-Jul-2014	Chrysotus femoratus			Vouchered:Registered Collection	Zoologisches Forschungsmuseum Alexander Koenig	2 bottles
GMGMN	GMGMN690-14	BIOUG17440-D02	GMP#06029	BOLD:AAG9659	BIOUG17440-D02	591[0n]	1			No				29-Jul-2014	Chrysotus femoratus			Vouchered:Registered Collection	Zoologisches Forschungsmuseum Alexander Koenig	2 bottles
GMGMF	GMGMF445-14	BIOUG16739-G08	GMP#06021	BOLD:ACQ9998	BIOUG16739-G08	555[0n]	1			No				11-Feb-2014	Trichocera saltator			Vouchered:Registered Collection	Zoologisches Forschungsmuseum Alexander Koenig	1 bottle
GMGME	GMGME840-14	BIOUG16707-H10	GMP#06019	BOLD:ACE1342	BIOUG16707-H10	555[1n]	1			No				14-Oct-2013	Medetera jacula			Vouchered:Registered Collection	Zoologisches Forschungsmuseum Alexander Koenig	1 bottle
GMGMF	GMGMF958-14	BIOUG16779-B11	GMP#06021	BOLD:ACR0787	BIOUG16779-B11	537[0n]	1			No				11-Feb-2014	Trichoceridae			Vouchered:Registered Collection	Zoologisches Forschungsmuseum Alexander Koenig	1 bottle
GMGMF	GMGMF957-14	BIOUG16779-B10	GMP#06021	BOLD:ABA4085	BIOUG16779-B10	564[0n]	1			No				11-Feb-2014	Heleomyza			Vouchered:Registered Collection	Zoologisches Forschungsmuseum Alexander Koenig	1 bottle
GMGMJ	GMGMJ1092-14	BIOUG17095-D04	GMP#06025	BOLD:ACC0017	BIOUG17095-D04	588[0n]	1			No				02-Jun-2014	Euthyneura myrtilli			Vouchered:Registered Collection	Zoologisches Forschungsmuseum Alexander Koenig	3 bottles
GMGML	GMGML601-14	BIOUG17262-G09	GMP#06027	BOLD:ABU9505	BIOUG17262-G09	567[0n]	1			No				01-Jul-2014	Sciapus platypterus			Vouchered:Registered Collection	Zoologisches Forschungsmuseum Alexander Koenig	2 bottles
GMGMK	GMGMK384-14	BIOUG17137-H11	GMP#06026	BOLD:AAG9659	BIOUG17137-H11	564[0n]	1			No				17-Jun-2014	Chrysotus femoratus			Vouchered:Registered Collection	Zoologisches Forschungsmuseum Alexander Koenig	2 bottles
GMGME	GMGME959-14	BIOUG16709-B11	GMP#06019	BOLD:ACJ9026	BIOUG16709-B11	600[0n]	1			No				14-Oct-2013	Bicellaria vana			Vouchered:Registered Collection	Zoologisches Forschungsmuseum Alexander Koenig	1 bottle
GMGMH	GMGMH1051-14	BIOUG16997-C02	GMP#06023	BOLD:ACR1514	BIOUG16997-C02	576[0n]	1			No				24-Apr-2014	Rhamphomyia			Vouchered:Registered Collection	Zoologisches Forschungsmuseum Alexander Koenig	2 bottles
GMGML	GMGML595-14	BIOUG17262-G03	GMP#06027	BOLD:ACP9444	BIOUG17262-G03	591[0n]	1			No				01-Jul-2014	Dolichopodidae			Vouchered:Registered Collection	Zoologisches Forschungsmuseum Alexander Koenig	2 bottles
GMGMJ	GMGMJ1081-14	BIOUG17095-C05	GMP#06025	BOLD:ACB3226	BIOUG17095-C05	579[0n]	1			No				02-Jun-2014	Neurigona quadrifasciata			Vouchered:Registered Collection	Zoologisches Forschungsmuseum Alexander Koenig	3 bottles
GMGMJ	GMGMJ1080-14	BIOUG17095-C04	GMP#06025	BOLD:AAN5505	BIOUG17095-C04	582[0n]	1			No				02-Jun-2014	Platypalpus minutus			Vouchered:Registered Collection	Zoologisches Forschungsmuseum Alexander Koenig	3 bottles
GMGMJ	GMGMJ1173-14	BIOUG17096-C02	GMP#06025	BOLD:ACH6989	BIOUG17096-C02	658[0n]	3			Yes				02-Jun-2014	Microphor holosericeus			Vouchered:Registered Collection	Zoologisches Forschungsmuseum Alexander Koenig	3 bottles
GMGMK	GMGMK1121-14	BIOUG17222-E02	GMP#06026	BOLD:AAG0467	BIOUG17222-E02	588[0n]	1			No				17-Jun-2014	Suillia affinis			Vouchered:Registered Collection	Zoologisches Forschungsmuseum Alexander Koenig	2 bottles
GMGME	GMGME1399-14	BIOUG16735-G11	GMP#06019	BOLD:ACD3340	BIOUG16735-G11	597[0n]	1			No				14-Oct-2013	Tephrochlamys flavipes			Vouchered:Registered Collection	Zoologisches Forschungsmuseum Alexander Koenig	1 bottle
GMGMC	GMGMC1262-14	BIOUG16527-A10	GMP#06016	BOLD:ACD1482	BIOUG16527-A10	603[0n]	1			No				08-Aug-2013	Xanthochlorus tenellus			Vouchered:Registered Collection	Zoologisches Forschungsmuseum Alexander Koenig	2 bottles
GMGMK	GMGMK640-14	BIOUG17178-D08	GMP#06026	BOLD:ACP9444	BIOUG17178-D08	567[1n]	1			No				17-Jun-2014	Dolichopodidae			Vouchered:Registered Collection	Zoologisches Forschungsmuseum Alexander Koenig	2 bottles
GMGMG	GMGMG863-14	BIOUG16855-H05	GMP#06022	BOLD:ACQ9998	BIOUG16855-H05	591[0n]	1			No				11-Mar-2014	Trichocera saltator			Vouchered:Registered Collection	Zoologisches Forschungsmuseum Alexander Koenig	1 bottle
GMGMN	GMGMN670-14	BIOUG17440-B06	GMP#06029	BOLD:AAG9659	BIOUG17440-B06	582[0n]	1			No				29-Jul-2014	Chrysotus femoratus			Vouchered:Registered Collection	Zoologisches Forschungsmuseum Alexander Koenig	2 bottles
GMGMF	GMGMF429-14	BIOUG16739-F04	GMP#06021	BOLD:ACR0080	BIOUG16739-F04	658[0n]	3			Yes				11-Feb-2014	Trichoceridae			Vouchered:Registered Collection	Zoologisches Forschungsmuseum Alexander Koenig	1 bottle
GMGMN	GMGMN665-14	BIOUG17440-B01	GMP#06029	BOLD:ACQ9817	BIOUG17440-B01	576[0n]	1			No				29-Jul-2014	Platypalpus			Vouchered:Registered Collection	Zoologisches Forschungsmuseum Alexander Koenig	2 bottles
GMGMH	GMGMH785-14	BIOUG16994-D09	GMP#06023	BOLD:ACP2283	BIOUG16994-D09	658[0n]	3			Yes				24-Apr-2014	Rhamphomyia			Vouchered:Registered Collection	Zoologisches Forschungsmuseum Alexander Koenig	2 bottles
GMGMF	GMGMF424-14	BIOUG16739-E11	GMP#06021	BOLD:ACQ9998	BIOUG16739-E11	585[0n]	1			No				11-Feb-2014	Trichocera saltator			Vouchered:Registered Collection	Zoologisches Forschungsmuseum Alexander Koenig	1 bottle
GMGMJ	GMGMJ1087-14	BIOUG17095-C11	GMP#06025	BOLD:AAG9659	BIOUG17095-C11	582[0n]	1			No				02-Jun-2014	Chrysotus femoratus			Vouchered:Registered Collection	Zoologisches Forschungsmuseum Alexander Koenig	3 bottles
GMGMN	GMGMN657-14	BIOUG17440-A05	GMP#06029	BOLD:ACI8284	BIOUG17440-A05	658[0n]	3			Yes				29-Jul-2014	Xanthochlorus			Vouchered:Registered Collection	Zoologisches Forschungsmuseum Alexander Koenig	2 bottles
GMGMH	GMGMH777-14	BIOUG16994-D01	GMP#06023	BOLD:ACR1976	BIOUG16994-D01	602[0n]	1			No				24-Apr-2014	Empidinae			Vouchered:Registered Collection	Zoologisches Forschungsmuseum Alexander Koenig	2 bottles
GMGMC	GMGMC1258-14	BIOUG16527-A06	GMP#06016	BOLD:ACR3895	BIOUG16527-A06	603[0n]	1			No				08-Aug-2013	Drapetis pusilla			Vouchered:Registered Collection	Zoologisches Forschungsmuseum Alexander Koenig	2 bottles
GMGMF	GMGMF410-14	BIOUG16739-D09	GMP#06021	BOLD:ABA4085	BIOUG16739-D09	579[0n]	1			No				11-Feb-2014	Heleomyza			Vouchered:Registered Collection	Zoologisches Forschungsmuseum Alexander Koenig	1 bottle
GMGMF	GMGMF745-14	BIOUG16776-H11	GMP#06021	BOLD:ACF7745	BIOUG16776-H11	576[0n]	1			No				11-Feb-2014	Trichocera regelationis			Vouchered:Registered Collection	Zoologisches Forschungsmuseum Alexander Koenig	1 bottle
GMGMM	GMGMM796-14	BIOUG17305-B08	GMP#06028	BOLD:AAG9659	BIOUG17305-B08	600[0n]	1			No				15-Jul-2014	Chrysotus femoratus			Vouchered:Registered Collection	Zoologisches Forschungsmuseum Alexander Koenig	2 bottles
GMGMK	GMGMK635-14	BIOUG17178-D03	GMP#06026	BOLD:ACJ8422	BIOUG17178-D03	564[0n]	1			No				17-Jun-2014	Platypalpus optivus			Vouchered:Registered Collection	Zoologisches Forschungsmuseum Alexander Koenig	2 bottles
GMGMG	GMGMG688-14	BIOUG16854-A09	GMP#06022	BOLD:ACJ9117	BIOUG16854-A09	658[0n]	3		1	Yes				11-Mar-2014	Crossopalpus nigritellus			Vouchered:Registered Collection	Zoologisches Forschungsmuseum Alexander Koenig	1 bottle
GMGMF	GMGMF399-14	BIOUG16739-C10	GMP#06021	BOLD:ACR0787	BIOUG16739-C10	588[0n]	1			No				11-Feb-2014	Trichoceridae			Vouchered:Registered Collection	Zoologisches Forschungsmuseum Alexander Koenig	1 bottle
GMGMF	GMGMF396-14	BIOUG16739-C07	GMP#06021	BOLD:ACQ9998	BIOUG16739-C07	576[0n]	1			No				11-Feb-2014	Trichocera saltator			Vouchered:Registered Collection	Zoologisches Forschungsmuseum Alexander Koenig	1 bottle
GMGMF	GMGMF391-14	BIOUG16739-C02	GMP#06021	BOLD:ACR0787	BIOUG16739-C02	591[0n]	1			No				11-Feb-2014	Trichoceridae			Vouchered:Registered Collection	Zoologisches Forschungsmuseum Alexander Koenig	1 bottle
GMGMF	GMGMF390-14	BIOUG16739-C01	GMP#06021	BOLD:ACR0787	BIOUG16739-C01	552[0n]	1			No				11-Feb-2014	Trichoceridae			Vouchered:Registered Collection	Zoologisches Forschungsmuseum Alexander Koenig	1 bottle
GMGMG	GMGMG1368-14	BIOUG16891-H08	GMP#06022	BOLD:ACJ9117	BIOUG16891-H08	658[0n]	3			Yes				11-Mar-2014	Crossopalpus nigritellus			Vouchered:Registered Collection	Zoologisches Forschungsmuseum Alexander Koenig	1 bottle
GMGMF	GMGMF938-14	BIOUG16779-A03	GMP#06021	BOLD:ACQ9998	BIOUG16779-A03	564[0n]	1			No				11-Feb-2014	Trichocera saltator			Vouchered:Registered Collection	Zoologisches Forschungsmuseum Alexander Koenig	1 bottle
GMGMA	GMGMA1535-14	BIOUG16267-A08	GMP#06015	BOLD:AAG0467	BIOUG16267-A08	591[0n]	1			No				25-Jul-2013	Suillia affinis			Vouchered:Registered Collection	Zoologisches Forschungsmuseum Alexander Koenig	2 bottles
GMGMH	GMGMH972-14	BIOUG16996-D06	GMP#06023	BOLD:ACR1514	BIOUG16996-D06	549[0n]	1			No				24-Apr-2014	Rhamphomyia			Vouchered:Registered Collection	Zoologisches Forschungsmuseum Alexander Koenig	2 bottles
GMGMH	GMGMH733-14	BIOUG16900-H04	GMP#06023	BOLD:ACK9089	BIOUG16900-H04	604[0n]	1			No				24-Apr-2014	Scoliocentra brachypterna			Vouchered:Registered Collection	Zoologisches Forschungsmuseum Alexander Koenig	2 bottles
GMGMA	GMGMA1418-14	BIOUG16219-G09	GMP#06015	BOLD:AAG9659	BIOUG16219-G09	588[0n]	1			No				25-Jul-2013	Chrysotus femoratus			Vouchered:Registered Collection	Zoologisches Forschungsmuseum Alexander Koenig	2 bottles
GMGMH	GMGMH731-14	BIOUG16900-H02	GMP#06023	BOLD:ACR1514	BIOUG16900-H02	599[0n]	1			No				24-Apr-2014	Rhamphomyia			Vouchered:Registered Collection	Zoologisches Forschungsmuseum Alexander Koenig	2 bottles
GMGMG	GMGMG796-14	BIOUG16855-B10	GMP#06022	BOLD:ACQ9998	BIOUG16855-B10	591[0n]	1			No				11-Mar-2014	Trichocera saltator			Vouchered:Registered Collection	Zoologisches Forschungsmuseum Alexander Koenig	1 bottle
GMGMC	GMGMC337-14	BIOUG16358-F10	GMP#06016	BOLD:AAG9659	BIOUG16358-F10	591[1n]	1			No				08-Aug-2013	Chrysotus femoratus			Vouchered:Registered Collection	Zoologisches Forschungsmuseum Alexander Koenig	2 bottles
GMGMK	GMGMK628-14	BIOUG17178-C08	GMP#06026	BOLD:AAG9659	BIOUG17178-C08	564[0n]	1			No				17-Jun-2014	Chrysotus femoratus			Vouchered:Registered Collection	Zoologisches Forschungsmuseum Alexander Koenig	2 bottles
GMGMD	GMGMD1424-14	BIOUG16620-F08	GMP#06018	BOLD:ACP9444	BIOUG16620-F08	609[1n]				No				16-Sep-2013	Dolichopodidae			Vouchered:Registered Collection	Zoologisches Forschungsmuseum Alexander Koenig
GMGMH	GMGMH720-14	BIOUG16900-G03	GMP#06023	BOLD:AAN5505	BIOUG16900-G03	606[0n]	1			No				24-Apr-2014	Platypalpus minutus			Vouchered:Registered Collection	Zoologisches Forschungsmuseum Alexander Koenig	2 bottles
GMGMD	GMGMD741-14	BIOUG16613-B03	GMP#06018	BOLD:AAG9659	BIOUG16613-B03	588[0n]	1			No				16-Sep-2013	Chrysotus femoratus			Vouchered:Registered Collection	Zoologisches Forschungsmuseum Alexander Koenig	2 bottles
GMGMC	GMGMC1210-14	BIOUG16526-E05	GMP#06016	BOLD:ACP4861	BIOUG16526-E05	658[0n]	3			Yes				08-Aug-2013	Medetera			Vouchered:Registered Collection	Zoologisches Forschungsmuseum Alexander Koenig	2 bottles
GMGMF	GMGMF357-14	BIOUG16738-H03	GMP#06021	BOLD:ACQ9998	BIOUG16738-H03	579[0n]	1			No				11-Feb-2014	Trichocera saltator			Vouchered:Registered Collection	Zoologisches Forschungsmuseum Alexander Koenig	1 bottle
GMGMI	GMGMI1583-14	BIOUG17137-E10	GMP#06024	BOLD:ACR2350	BIOUG17137-E10	549[0n]	1			No				16-May-2014	Rhamphomyia			Vouchered:Registered Collection	Zoologisches Forschungsmuseum Alexander Koenig	2 bottles
GMGMF	GMGMF354-14	BIOUG16738-G12	GMP#06021	BOLD:ACR0080	BIOUG16738-G12	658[0n]	3			Yes				11-Feb-2014	Trichoceridae			Vouchered:Registered Collection	Zoologisches Forschungsmuseum Alexander Koenig	1 bottle
GMGMH	GMGMH713-14	BIOUG16900-F08	GMP#06023	BOLD:ABY1201	BIOUG16900-F08	605[0n]	1			No				24-Apr-2014	Suillia variegata			Vouchered:Registered Collection	Zoologisches Forschungsmuseum Alexander Koenig	2 bottles
GMGMH	GMGMH711-14	BIOUG16900-F06	GMP#06023	BOLD:ACR1514	BIOUG16900-F06	599[0n]	1			No				24-Apr-2014	Rhamphomyia			Vouchered:Registered Collection	Zoologisches Forschungsmuseum Alexander Koenig	2 bottles
GMGMF	GMGMF350-14	BIOUG16738-G08	GMP#06021	BOLD:ACQ9998	BIOUG16738-G08	576[0n]	1			No				11-Feb-2014	Trichocera saltator			Vouchered:Registered Collection	Zoologisches Forschungsmuseum Alexander Koenig	1 bottle
GMGMG	GMGMG776-14	BIOUG16855-A02	GMP#06022	BOLD:ACQ9998	BIOUG16855-A02	567[0n]	1			No				11-Mar-2014	Trichocera saltator			Vouchered:Registered Collection	Zoologisches Forschungsmuseum Alexander Koenig	1 bottle
GMGMK	GMGMK380-14	BIOUG17137-H07	GMP#06026	BOLD:ACQ8704	BIOUG17137-H07	588[2n]	1			No				17-Jun-2014	Rhamphomyia			Vouchered:Registered Collection	Zoologisches Forschungsmuseum Alexander Koenig	2 bottles
GMGMI	GMGMI1542-14	BIOUG17137-B05	GMP#06024	BOLD:ACR1843	BIOUG17137-B05	564[0n]	1			No				16-May-2014	Hilara albitarsis			Vouchered:Registered Collection	Zoologisches Forschungsmuseum Alexander Koenig	2 bottles
GMGMK	GMGMK377-14	BIOUG17137-H04	GMP#06026	BOLD:AAG9659	BIOUG17137-H04	588[0n]	1			No				17-Jun-2014	Chrysotus femoratus			Vouchered:Registered Collection	Zoologisches Forschungsmuseum Alexander Koenig	2 bottles
GMGMK	GMGMK1307-14	BIOUG17224-D10	GMP#06026	BOLD:AAG9659	BIOUG17224-D10	589[0n]	1			No				17-Jun-2014	Chrysotus femoratus			Vouchered:Registered Collection	Zoologisches Forschungsmuseum Alexander Koenig	2 bottles
GMGME	GMGME1301-14	BIOUG16734-G08	GMP#06019	BOLD:ACR1857	BIOUG16734-G08	600[0n]	1		1	No				14-Oct-2013	Tephrochlamys			Vouchered:Registered Collection	Zoologisches Forschungsmuseum Alexander Koenig	1 bottle
GMGMF	GMGMF338-14	BIOUG16738-F08	GMP#06021	BOLD:ACR0787	BIOUG16738-F08	576[0n]	1			No				11-Feb-2014	Trichoceridae			Vouchered:Registered Collection	Zoologisches Forschungsmuseum Alexander Koenig	1 bottle
GMGMK	GMGMK370-14	BIOUG17137-G09	GMP#06026	BOLD:ACQ8875	BIOUG17137-G09	555[0n]	1			No				17-Jun-2014	Empis			Vouchered:Registered Collection	Zoologisches Forschungsmuseum Alexander Koenig	2 bottles
GMGMJ	GMGMJ1234-14	BIOUG17096-H03	GMP#06025	BOLD:ACR4317	BIOUG17096-H03	658[0n]	3		1	Yes				02-Jun-2014	Empidinae			Vouchered:Registered Collection	Zoologisches Forschungsmuseum Alexander Koenig	3 bottles
GMGMF	GMGMF332-14	BIOUG16738-F02	GMP#06021	BOLD:ACR0787	BIOUG16738-F02	656[0n]	3			Yes				11-Feb-2014	Trichoceridae			Vouchered:Registered Collection	Zoologisches Forschungsmuseum Alexander Koenig	1 bottle
GMGMH	GMGMH691-14	BIOUG16900-D10	GMP#06023	BOLD:ACP2934	BIOUG16900-D10	603[1n]	1			No				24-Apr-2014	Empis trigramma			Vouchered:Registered Collection	Zoologisches Forschungsmuseum Alexander Koenig	2 bottles
GMGMK	GMGMK1305-14	BIOUG17224-D08	GMP#06026	BOLD:AAG9659	BIOUG17224-D08	599[0n]	1			No				17-Jun-2014	Chrysotus femoratus			Vouchered:Registered Collection	Zoologisches Forschungsmuseum Alexander Koenig	2 bottles
GMGMC	GMGMC1231-14	BIOUG16526-G02	GMP#06016	BOLD:ACA1124	BIOUG16526-G02	606[0n]	1			No				08-Aug-2013	Medetera petrophiloides			Vouchered:Registered Collection	Zoologisches Forschungsmuseum Alexander Koenig	2 bottles
GMGMA	GMGMA072-14	BIOUG15977-F05	GMP#06015	BOLD:AAG9659	BIOUG15977-F05	582[0n]	1			No				25-Jul-2013	Chrysotus femoratus			Vouchered:Registered Collection	Zoologisches Forschungsmuseum Alexander Koenig	2 bottles
GMGMJ	GMGMJ461-14	BIOUG17026-F09	GMP#06025	BOLD:ACR2015	BIOUG17026-F09	555[1n]	1			No				02-Jun-2014	Suillia ustulata			Vouchered:Registered Collection	Zoologisches Forschungsmuseum Alexander Koenig	3 bottles
GMGME	GMGME1279-14	BIOUG16734-E10	GMP#06019	BOLD:AAN5505	BIOUG16734-E10	591[0n]	1			No				14-Oct-2013	Platypalpus minutus			Vouchered:Registered Collection	Zoologisches Forschungsmuseum Alexander Koenig	1 bottle
GMGMK	GMGMK1416-14	BIOUG17225-E12	GMP#06026	BOLD:ACQ8704	BIOUG17225-E12	658[0n]	3			Yes				17-Jun-2014	Rhamphomyia			Vouchered:Registered Collection	Zoologisches Forschungsmuseum Alexander Koenig	2 bottles
GMGME	GMGME1277-14	BIOUG16734-E08	GMP#06019	BOLD:ACD1482	BIOUG16734-E08	564[0n]	1			No				14-Oct-2013	Xanthochlorus tenellus			Vouchered:Registered Collection	Zoologisches Forschungsmuseum Alexander Koenig	1 bottle
GMGMD	GMGMD1416-14	BIOUG16620-E12	GMP#06018	BOLD:AAG9659	BIOUG16620-E12	605[0n]				No				16-Sep-2013	Chrysotus femoratus			Vouchered:Registered Collection	Zoologisches Forschungsmuseum Alexander Koenig
GMGMD	GMGMD733-14	BIOUG16613-A07	GMP#06018	BOLD:AAF9771	BIOUG16613-A07	615[3n]	1			No				16-Sep-2013	Platypalpus trivialis			Vouchered:Registered Collection	Zoologisches Forschungsmuseum Alexander Koenig	2 bottles
GMGMH	GMGMH670-14	BIOUG16900-C01	GMP#06023	BOLD:ACR1514	BIOUG16900-C01	522[1n]	1			No				24-Apr-2014	Rhamphomyia			Vouchered:Registered Collection	Zoologisches Forschungsmuseum Alexander Koenig	2 bottles
GMGMJ	GMGMJ448-14	BIOUG17026-E08	GMP#06025	BOLD:AAG0467	BIOUG17026-E08	519[0n]	1			No				02-Jun-2014	Suillia affinis			Vouchered:Registered Collection	Zoologisches Forschungsmuseum Alexander Koenig	3 bottles
GMGMH	GMGMH664-14	BIOUG16900-B07	GMP#06023	BOLD:ACR3568	BIOUG16900-B07	606[0n]	1		1	No				24-Apr-2014	Platypalpus			Vouchered:Registered Collection	Zoologisches Forschungsmuseum Alexander Koenig	2 bottles
GMGMC	GMGMC274-14	BIOUG16358-A07	GMP#06016	BOLD:AAG9659	BIOUG16358-A07	588[2n]	1			No				08-Aug-2013	Chrysotus femoratus			Vouchered:Registered Collection	Zoologisches Forschungsmuseum Alexander Koenig	2 bottles
GMGMF	GMGMF298-14	BIOUG16738-C04	GMP#06021	BOLD:ACR0787	BIOUG16738-C04	658[0n]	3			Yes				11-Feb-2014	Trichoceridae			Vouchered:Registered Collection	Zoologisches Forschungsmuseum Alexander Koenig	1 bottle
GMGMC	GMGMC270-14	BIOUG16358-A03	GMP#06016	BOLD:ACD1482	BIOUG16358-A03	588[0n]	1			No				08-Aug-2013	Xanthochlorus tenellus			Vouchered:Registered Collection	Zoologisches Forschungsmuseum Alexander Koenig	2 bottles
GMGMF	GMGMF295-14	BIOUG16738-C01	GMP#06021	BOLD:ABY1848	BIOUG16738-C01	658[0n]	3			Yes				11-Feb-2014	Trichoceridae			Vouchered:Registered Collection	Zoologisches Forschungsmuseum Alexander Koenig	1 bottle
GMGMF	GMGMF294-14	BIOUG16738-B12	GMP#06021	BOLD:ACQ9998	BIOUG16738-B12	658[0n]	3			Yes				11-Feb-2014	Trichocera saltator			Vouchered:Registered Collection	Zoologisches Forschungsmuseum Alexander Koenig	1 bottle
GMGMF	GMGMF293-14	BIOUG16738-B11	GMP#06021	BOLD:ABA4085	BIOUG16738-B11	585[0n]	1			No				11-Feb-2014	Heleomyza			Vouchered:Registered Collection	Zoologisches Forschungsmuseum Alexander Koenig	1 bottle
GMGMH	GMGMH652-14	BIOUG16900-A07	GMP#06023	BOLD:ACR1976	BIOUG16900-A07	618[0n]	1		1	No				24-Apr-2014	Empidinae			Vouchered:Registered Collection	Zoologisches Forschungsmuseum Alexander Koenig	2 bottles
GMGMF	GMGMF289-14	BIOUG16738-B07	GMP#06021	BOLD:ACQ9998	BIOUG16738-B07	658[0n]	3			Yes				11-Feb-2014	Trichocera saltator			Vouchered:Registered Collection	Zoologisches Forschungsmuseum Alexander Koenig	1 bottle
GMGMF	GMGMF288-14	BIOUG16738-B06	GMP#06021	BOLD:ACQ9998	BIOUG16738-B06	658[0n]	3			Yes				11-Feb-2014	Trichocera saltator			Vouchered:Registered Collection	Zoologisches Forschungsmuseum Alexander Koenig	1 bottle
GMGMB	GMGMB977-14	BIOUG16278-A02	GMP#06017	BOLD:ACA1124	BIOUG16278-A02	573[0n]	1			No				26-Aug-2013	Medetera petrophiloides			Vouchered:Registered Collection	Zoologisches Forschungsmuseum Alexander Koenig	4 bottles
GMGME	GMGME1245-14	BIOUG16734-B12	GMP#06019	BOLD:AAG9659	BIOUG16734-B12	591[0n]	1			No				14-Oct-2013	Chrysotus femoratus			Vouchered:Registered Collection	Zoologisches Forschungsmuseum Alexander Koenig	1 bottle
GMGMF	GMGMF282-14	BIOUG16738-A12	GMP#06021	BOLD:ACR0719	BIOUG16738-A12	656[0n]	3			Yes				11-Feb-2014	Trichoceridae			Vouchered:Registered Collection	Zoologisches Forschungsmuseum Alexander Koenig	1 bottle
GMGMF	GMGMF127-14	BIOUG16720-D12	GMP#06021	BOLD:ABA4085	BIOUG16720-D12	585[0n]	1			No				11-Feb-2014	Heleomyza			Vouchered:Registered Collection	Zoologisches Forschungsmuseum Alexander Koenig	1 bottle
GMGMH	GMGMH257-14	BIOUG16895-C08	GMP#06023	BOLD:ACP2934	BIOUG16895-C08	576[0n]	1			No				24-Apr-2014	Empis trigramma			Vouchered:Registered Collection	Zoologisches Forschungsmuseum Alexander Koenig	2 bottles
GMGMF	GMGMF276-14	BIOUG16738-A06	GMP#06021	BOLD:ABA4085	BIOUG16738-A06	585[0n]	1			No				11-Feb-2014	Heleomyza			Vouchered:Registered Collection	Zoologisches Forschungsmuseum Alexander Koenig	1 bottle
GMGMF	GMGMF275-14	BIOUG16738-A05	GMP#06021	BOLD:ACR0787	BIOUG16738-A05	658[0n]	3			Yes				11-Feb-2014	Trichoceridae			Vouchered:Registered Collection	Zoologisches Forschungsmuseum Alexander Koenig	1 bottle
GMGMI	GMGMI558-14	BIOUG17112-G06	GMP#06024	BOLD:ACR2038	BIOUG17112-G06	613[0n]	5		1	Yes				16-May-2014	Empis			Vouchered:Registered Collection	Zoologisches Forschungsmuseum Alexander Koenig	2 bottles
GMGMF	GMGMF268-14	BIOUG16721-H10	GMP#06021	BOLD:ACR1753	BIOUG16721-H10	658[0n]	3			Yes				11-Feb-2014	Trichocera major			DNA/Tissue Vouchered Only	Zoologisches Forschungsmuseum Alexander Koenig	1 bottle
GMGMG	GMGMG466-14	BIOUG16848-F12	GMP#06022	BOLD:ABY1201	BIOUG16848-F12	555[1n]	1			No				11-Mar-2014	Suillia variegata			Vouchered:Registered Collection	Zoologisches Forschungsmuseum Alexander Koenig	1 bottle
GMGMF	GMGMF672-14	BIOUG16776-B10	GMP#06021	BOLD:ACR0787	BIOUG16776-B10	588[0n]	1			No				11-Feb-2014	Trichoceridae			Vouchered:Registered Collection	Zoologisches Forschungsmuseum Alexander Koenig	1 bottle
GMGMC	GMGMC550-14	BIOUG16360-H09	GMP#06016	BOLD:AAG9659	BIOUG16360-H09	591[0n]	1			No				08-Aug-2013	Chrysotus femoratus			Vouchered:Registered Collection	Zoologisches Forschungsmuseum Alexander Koenig	2 bottles
GMGMG	GMGMG689-14	BIOUG16854-A10	GMP#06022	BOLD:AAX2022	BIOUG16854-A10	561[0n]	1			No				11-Mar-2014	Palloptera scutellata			Vouchered:Registered Collection	Zoologisches Forschungsmuseum Alexander Koenig	1 bottle
GMGMF	GMGMF259-14	BIOUG16721-H01	GMP#06021	BOLD:ABY1848	BIOUG16721-H01	609[5n]	1			No				11-Feb-2014	Trichoceridae			Vouchered:Registered Collection	Zoologisches Forschungsmuseum Alexander Koenig	1 bottle
GMGMF	GMGMF255-14	BIOUG16721-G09	GMP#06021	BOLD:ACQ9998	BIOUG16721-G09	576[0n]	1			No				11-Feb-2014	Trichocera saltator			Vouchered:Registered Collection	Zoologisches Forschungsmuseum Alexander Koenig	1 bottle
GMGMH	GMGMH613-14	BIOUG16899-A08	GMP#06023	BOLD:AAG0467	BIOUG16899-A08	555[0n]	1			No				24-Apr-2014	Suillia affinis			Vouchered:Registered Collection	Zoologisches Forschungsmuseum Alexander Koenig	2 bottles
GMGMH	GMGMH611-14	BIOUG16899-A06	GMP#06023	BOLD:ACR1339	BIOUG16899-A06	555[0n]	1		1	No				24-Apr-2014	Scoliocentra			Vouchered:Registered Collection	Zoologisches Forschungsmuseum Alexander Koenig	2 bottles
GMGMF	GMGMF248-14	BIOUG16721-G02	GMP#06021	BOLD:ACQ9998	BIOUG16721-G02	552[0n]	1			No				11-Feb-2014	Trichocera saltator			Vouchered:Registered Collection	Zoologisches Forschungsmuseum Alexander Koenig	1 bottle
GMGMJ	GMGMJ1058-14	BIOUG17095-A06	GMP#06025	BOLD:ACR3568	BIOUG17095-A06	588[0n]	1			No				02-Jun-2014	Platypalpus			Vouchered:Registered Collection	Zoologisches Forschungsmuseum Alexander Koenig	3 bottles
GMGMC	GMGMC546-14	BIOUG16360-H05	GMP#06016	BOLD:ACE1077	BIOUG16360-H05	658[0n]	3			Yes				08-Aug-2013	Rhaphium caliginosum			Vouchered:Registered Collection	Zoologisches Forschungsmuseum Alexander Koenig	2 bottles
GMGMH	GMGMH595-14	BIOUG16898-H01	GMP#06023	BOLD:ACK9089	BIOUG16898-H01	546[0n]	1			No				24-Apr-2014	Scoliocentra brachypterna			Vouchered:Registered Collection	Zoologisches Forschungsmuseum Alexander Koenig	2 bottles
GMGMH	GMGMH583-14	BIOUG16898-G01	GMP#06023	BOLD:AAG0467	BIOUG16898-G01	576[0n]	1			No				24-Apr-2014	Suillia affinis			Vouchered:Registered Collection	Zoologisches Forschungsmuseum Alexander Koenig	2 bottles
GMGMN	GMGMN459-14	BIOUG17437-H08	GMP#06029	BOLD:AAG9659	BIOUG17437-H08	576[0n]	1			No				29-Jul-2014	Chrysotus femoratus			Vouchered:Registered Collection	Zoologisches Forschungsmuseum Alexander Koenig	2 bottles
GMGME	GMGME1179-14	BIOUG16733-E05	GMP#06019	BOLD:AAH2937	BIOUG16733-E05	555[0n]	1			No				14-Oct-2013	Tachypeza nubila			Vouchered:Registered Collection	Zoologisches Forschungsmuseum Alexander Koenig	1 bottle
GMGMK	GMGMK568-14	BIOUG17177-F07	GMP#06026	BOLD:ACR4100	BIOUG17177-F07	658[0n]	3		1	Yes				17-Jun-2014	Dolichopus			Vouchered:Registered Collection	Zoologisches Forschungsmuseum Alexander Koenig	2 bottles
GMGMA	GMGMA381-14	BIOUG15980-H05	GMP#06015	BOLD:AAG0467	BIOUG15980-H05	602[1n]	1			No				25-Jul-2013	Suillia affinis			Vouchered:Registered Collection	Zoologisches Forschungsmuseum Alexander Koenig	2 bottles
GMGMF	GMGMF213-14	BIOUG16721-D03	GMP#06021	BOLD:ACR0787	BIOUG16721-D03	615[1n]	1			No				11-Feb-2014	Trichoceridae			Vouchered:Registered Collection	Zoologisches Forschungsmuseum Alexander Koenig	1 bottle
GMGMJ	GMGMJ354-14	BIOUG16899-E09	GMP#06025	BOLD:AAG0467	BIOUG16899-E09	555[0n]	1			No				02-Jun-2014	Suillia affinis			Vouchered:Registered Collection	Zoologisches Forschungsmuseum Alexander Koenig	3 bottles
GMGMN	GMGMN449-14	BIOUG17437-G10	GMP#06029	BOLD:AAG9659	BIOUG17437-G10	588[0n]	1			No				29-Jul-2014	Chrysotus femoratus			Vouchered:Registered Collection	Zoologisches Forschungsmuseum Alexander Koenig	2 bottles
GMGMJ	GMGMJ351-14	BIOUG16899-E06	GMP#06025	BOLD:ABU6649	BIOUG16899-E06	555[0n]	1			No				02-Jun-2014	Empidinae			Vouchered:Registered Collection	Zoologisches Forschungsmuseum Alexander Koenig	3 bottles
GMGMN	GMGMN446-14	BIOUG17437-G07	GMP#06029	BOLD:AAG9659	BIOUG17437-G07	588[0n]	1			No				29-Jul-2014	Chrysotus femoratus			Vouchered:Registered Collection	Zoologisches Forschungsmuseum Alexander Koenig	2 bottles
GMGMG	GMGMG633-14	BIOUG16853-E01	GMP#06022	BOLD:ACQ9998	BIOUG16853-E01	600[5n]	1			No				11-Mar-2014	Trichocera saltator			Vouchered:Registered Collection	Zoologisches Forschungsmuseum Alexander Koenig	1 bottle
GMGMJ	GMGMJ345-14	BIOUG16899-D12	GMP#06025	BOLD:ACR1339	BIOUG16899-D12	519[0n]	1			No				02-Jun-2014	Scoliocentra			Vouchered:Registered Collection	Zoologisches Forschungsmuseum Alexander Koenig	3 bottles
GMGMN	GMGMN441-14	BIOUG17437-G02	GMP#06029	BOLD:AAF9771	BIOUG17437-G02	576[0n]	1			No				29-Jul-2014	Platypalpus trivialis			Vouchered:Registered Collection	Zoologisches Forschungsmuseum Alexander Koenig	2 bottles
GMGMF	GMGMF200-14	BIOUG16721-C02	GMP#06021	BOLD:ACR0787	BIOUG16721-C02	573[0n]	1			No				11-Feb-2014	Trichoceridae			Vouchered:Registered Collection	Zoologisches Forschungsmuseum Alexander Koenig	1 bottle
GMGMF	GMGMF198-14	BIOUG16721-B12	GMP#06021	BOLD:ACQ9998	BIOUG16721-B12	576[0n]	1			No				11-Feb-2014	Trichocera saltator			Vouchered:Registered Collection	Zoologisches Forschungsmuseum Alexander Koenig	1 bottle
GMGMG	GMGMG626-14	BIOUG16853-D06	GMP#06022	BOLD:ACC0273	BIOUG16853-D06	579[0n]	1			No				11-Mar-2014	Trichocera sp.			Vouchered:Registered Collection	Zoologisches Forschungsmuseum Alexander Koenig	1 bottle
GMGMJ	GMGMJ338-14	BIOUG16899-D05	GMP#06025	BOLD:ACR1339	BIOUG16899-D05	564[0n]	1			No				02-Jun-2014	Scoliocentra			Vouchered:Registered Collection	Zoologisches Forschungsmuseum Alexander Koenig	3 bottles
GMGMG	GMGMG624-14	BIOUG16853-D04	GMP#06022	BOLD:ACQ9998	BIOUG16853-D04	592[0n]	1			No				11-Mar-2014	Trichocera saltator			Vouchered:Registered Collection	Zoologisches Forschungsmuseum Alexander Koenig	1 bottle
GMGMF	GMGMF193-14	BIOUG16721-B07	GMP#06021	BOLD:ACQ9998	BIOUG16721-B07	591[0n]	1			No				11-Feb-2014	Trichocera saltator			Vouchered:Registered Collection	Zoologisches Forschungsmuseum Alexander Koenig	1 bottle
GMGMF	GMGMF190-14	BIOUG16721-B04	GMP#06021	BOLD:ACR0787	BIOUG16721-B04	564[0n]	1			No				11-Feb-2014	Trichoceridae			Vouchered:Registered Collection	Zoologisches Forschungsmuseum Alexander Koenig	1 bottle
GMGMH	GMGMH242-14	BIOUG16895-B05	GMP#06023	BOLD:ABX7666	BIOUG16895-B05	658[0n]	3			Yes				24-Apr-2014	Tephrochlamys rufiventris			Vouchered:Registered Collection	Zoologisches Forschungsmuseum Alexander Koenig	2 bottles
GMGMH	GMGMH545-14	BIOUG16898-C11	GMP#06023	BOLD:ACK9089	BIOUG16898-C11	658[0n]	3			Yes				24-Apr-2014	Scoliocentra brachypterna			Vouchered:Registered Collection	Zoologisches Forschungsmuseum Alexander Koenig	2 bottles
GMGMF	GMGMF183-14	BIOUG16721-A09	GMP#06021	BOLD:ACR0787	BIOUG16721-A09	588[0n]	1			No				11-Feb-2014	Trichoceridae			Vouchered:Registered Collection	Zoologisches Forschungsmuseum Alexander Koenig	1 bottle
GMGMN	GMGMN421-14	BIOUG17437-E06	GMP#06029	BOLD:AAG9659	BIOUG17437-E06	588[0n]	1			No				29-Jul-2014	Chrysotus femoratus			Vouchered:Registered Collection	Zoologisches Forschungsmuseum Alexander Koenig	2 bottles
GMGMF	GMGMF181-14	BIOUG16721-A07	GMP#06021	BOLD:ACR0787	BIOUG16721-A07	564[0n]	1			No				11-Feb-2014	Trichoceridae			Vouchered:Registered Collection	Zoologisches Forschungsmuseum Alexander Koenig	1 bottle
GMGMK	GMGMK597-14	BIOUG17178-A01	GMP#06026	BOLD:ACE2329	BIOUG17178-A01	537[0n]	1			No				17-Jun-2014	Leptopeza flavipes			Vouchered:Registered Collection	Zoologisches Forschungsmuseum Alexander Koenig	2 bottles
GMGMN	GMGMN415-14	BIOUG17437-D12	GMP#06029	BOLD:AAG9659	BIOUG17437-D12	576[0n]	1			No				29-Jul-2014	Chrysotus femoratus			Vouchered:Registered Collection	Zoologisches Forschungsmuseum Alexander Koenig	2 bottles
GMGMF	GMGMF174-14	BIOUG16720-H11	GMP#06021	BOLD:ACQ9998	BIOUG16720-H11	576[0n]	1			No				11-Feb-2014	Trichocera saltator			Vouchered:Registered Collection	Zoologisches Forschungsmuseum Alexander Koenig	1 bottle
GMGMG	GMGMG599-14	BIOUG16853-B03	GMP#06022	BOLD:ACD3340	BIOUG16853-B03	597[0n]	1			No				11-Mar-2014	Tephrochlamys flavipes			Vouchered:Registered Collection	Zoologisches Forschungsmuseum Alexander Koenig	1 bottle
GMGMF	GMGMF169-14	BIOUG16720-H06	GMP#06021	BOLD:ACD3340	BIOUG16720-H06	624[0n]	3			Yes				11-Feb-2014	Tephrochlamys flavipes			Vouchered:Registered Collection	Zoologisches Forschungsmuseum Alexander Koenig	1 bottle
GMGMA	GMGMA335-14	BIOUG15980-D07	GMP#06015	BOLD:AAG0467	BIOUG15980-D07	555[2n]	1			No				25-Jul-2013	Suillia affinis			Vouchered:Registered Collection	Zoologisches Forschungsmuseum Alexander Koenig	2 bottles
GMGMN	GMGMN406-14	BIOUG17437-D03	GMP#06029	BOLD:AAG9659	BIOUG17437-D03	579[0n]	1			No				29-Jul-2014	Chrysotus femoratus			Vouchered:Registered Collection	Zoologisches Forschungsmuseum Alexander Koenig	2 bottles
GMGMF	GMGMF166-14	BIOUG16720-H03	GMP#06021	BOLD:ACF7745	BIOUG16720-H03	627[0n]	3			Yes				11-Feb-2014	Trichocera regelationis			Vouchered:Registered Collection	Zoologisches Forschungsmuseum Alexander Koenig	1 bottle
GMGMF	GMGMF164-14	BIOUG16720-H01	GMP#06021	BOLD:ACR0787	BIOUG16720-H01	543[0n]	1			No				11-Feb-2014	Trichoceridae			Vouchered:Registered Collection	Zoologisches Forschungsmuseum Alexander Koenig	1 bottle
GMGMF	GMGMF163-14	BIOUG16720-G12	GMP#06021	BOLD:ABV1735	BIOUG16720-G12	558[0n]	1			No				11-Feb-2014	Trichoceridae			Vouchered:Registered Collection	Zoologisches Forschungsmuseum Alexander Koenig	1 bottle
GMGMC	GMGMC134-14	BIOUG16355-H10	GMP#06016	BOLD:ACQ9954	BIOUG16355-H10	658[0n]	3			Yes				08-Aug-2013	Empis lutea			Vouchered:Registered Collection	Zoologisches Forschungsmuseum Alexander Koenig	2 bottles
GMGMJ	GMGMJ702-14	BIOUG17073-C06	GMP#06025	BOLD:AAG4654	BIOUG17073-C06	658[0n]	3			Yes				02-Jun-2014	Eumerus funeralis			Vouchered:Registered Collection	Zoologisches Forschungsmuseum Alexander Koenig	3 bottles
GMGMN	GMGMN396-14	BIOUG17437-C05	GMP#06029	BOLD:ACD2456	BIOUG17437-C05	658[0n]	3			Yes				29-Jul-2014	Medetera pallipes			Vouchered:Registered Collection	Zoologisches Forschungsmuseum Alexander Koenig	2 bottles
GMGMF	GMGMF218-14	BIOUG16721-D08	GMP#06021	BOLD:ACR0719	BIOUG16721-D08	582[0n]	1			No				11-Feb-2014	Trichoceridae			Vouchered:Registered Collection	Zoologisches Forschungsmuseum Alexander Koenig	1 bottle
GMGMN	GMGMN392-14	BIOUG17437-C01	GMP#06029	BOLD:AAG9659	BIOUG17437-C01	579[0n]	1			No				29-Jul-2014	Chrysotus femoratus			Vouchered:Registered Collection	Zoologisches Forschungsmuseum Alexander Koenig	2 bottles
GMGMN	GMGMN391-14	BIOUG17437-B12	GMP#06029	BOLD:AAG9659	BIOUG17437-B12	579[0n]	1			No				29-Jul-2014	Chrysotus femoratus			Vouchered:Registered Collection	Zoologisches Forschungsmuseum Alexander Koenig	2 bottles
GMGMF	GMGMF151-14	BIOUG16720-F12	GMP#06021	BOLD:ABA4085	BIOUG16720-F12	579[0n]	1			No				11-Feb-2014	Heleomyza			Vouchered:Registered Collection	Zoologisches Forschungsmuseum Alexander Koenig	1 bottle
GMGMF	GMGMF149-14	BIOUG16720-F10	GMP#06021	BOLD:ACQ9998	BIOUG16720-F10	561[0n]	1			No				11-Feb-2014	Trichocera saltator			Vouchered:Registered Collection	Zoologisches Forschungsmuseum Alexander Koenig	1 bottle
GMGMF	GMGMF148-14	BIOUG16720-F09	GMP#06021	BOLD:ACR1857	BIOUG16720-F09	633[0n]	3			Yes				11-Feb-2014	Tephrochlamys			Vouchered:Registered Collection	Zoologisches Forschungsmuseum Alexander Koenig	1 bottle
GMGMF	GMGMF146-14	BIOUG16720-F07	GMP#06021	BOLD:ABA4085	BIOUG16720-F07	591[0n]	1			No				11-Feb-2014	Heleomyza			Vouchered:Registered Collection	Zoologisches Forschungsmuseum Alexander Koenig	1 bottle
GMGMC	GMGMC118-14	BIOUG16355-G06	GMP#06016	BOLD:ACD2944	BIOUG16355-G06	658[0n]	3			Yes				08-Aug-2013	Empis livida			Vouchered:Registered Collection	Zoologisches Forschungsmuseum Alexander Koenig	2 bottles
GMGMF	GMGMF143-14	BIOUG16720-F04	GMP#06021	BOLD:ACR0787	BIOUG16720-F04	600[0n]	1			No				11-Feb-2014	Trichoceridae			Vouchered:Registered Collection	Zoologisches Forschungsmuseum Alexander Koenig	1 bottle
GMGMF	GMGMF142-14	BIOUG16720-F03	GMP#06021	BOLD:ACR0787	BIOUG16720-F03	579[0n]	1			No				11-Feb-2014	Trichoceridae			Vouchered:Registered Collection	Zoologisches Forschungsmuseum Alexander Koenig	1 bottle
GMGMN	GMGMN376-14	BIOUG17437-A09	GMP#06029	BOLD:AAG9659	BIOUG17437-A09	588[0n]	1			No				29-Jul-2014	Chrysotus femoratus			Vouchered:Registered Collection	Zoologisches Forschungsmuseum Alexander Koenig	2 bottles
GMGMN	GMGMN375-14	BIOUG17437-A08	GMP#06029	BOLD:AAF9771	BIOUG17437-A08	588[0n]	1			No				29-Jul-2014	Platypalpus trivialis			Vouchered:Registered Collection	Zoologisches Forschungsmuseum Alexander Koenig	2 bottles
GMGMK	GMGMK590-14	BIOUG17177-H05	GMP#06026	BOLD:ABY1201	BIOUG17177-H05	588[0n]	1			No				17-Jun-2014	Suillia variegata			Vouchered:Registered Collection	Zoologisches Forschungsmuseum Alexander Koenig	2 bottles
GMGMF	GMGMF134-14	BIOUG16720-E07	GMP#06021	BOLD:ABA4085	BIOUG16720-E07	576[0n]	1			No				11-Feb-2014	Heleomyza			Vouchered:Registered Collection	Zoologisches Forschungsmuseum Alexander Koenig	1 bottle
GMGMF	GMGMF133-14	BIOUG16720-E06	GMP#06021	BOLD:ACQ9998	BIOUG16720-E06	611[0n]	3			Yes				11-Feb-2014	Trichocera saltator			Vouchered:Registered Collection	Zoologisches Forschungsmuseum Alexander Koenig	1 bottle
GMGMN	GMGMN371-14	BIOUG17437-A04	GMP#06029	BOLD:ACD1482	BIOUG17437-A04	588[0n]	1			No				29-Jul-2014	Xanthochlorus tenellus			Vouchered:Registered Collection	Zoologisches Forschungsmuseum Alexander Koenig	2 bottles
GMGMK	GMGMK1272-14	BIOUG17224-A11	GMP#06026	BOLD:AAG9659	BIOUG17224-A11	606[0n]	1			No				17-Jun-2014	Chrysotus femoratus			Vouchered:Registered Collection	Zoologisches Forschungsmuseum Alexander Koenig	2 bottles
GMGMN	GMGMN367-14	BIOUG17380-H11	GMP#06029	BOLD:AAG9659	BIOUG17380-H11	576[0n]	1			No				29-Jul-2014	Chrysotus femoratus			Vouchered:Registered Collection	Zoologisches Forschungsmuseum Alexander Koenig	2 bottles
GMGMN	GMGMN366-14	BIOUG17380-H10	GMP#06029	BOLD:AAG9659	BIOUG17380-H10	591[0n]	1			No				29-Jul-2014	Chrysotus femoratus			Vouchered:Registered Collection	Zoologisches Forschungsmuseum Alexander Koenig	2 bottles
GMGMN	GMGMN365-14	BIOUG17380-H09	GMP#06029	BOLD:AAG9659	BIOUG17380-H09	591[0n]	1			No				29-Jul-2014	Chrysotus femoratus			Vouchered:Registered Collection	Zoologisches Forschungsmuseum Alexander Koenig	2 bottles
GMGMF	GMGMF125-14	BIOUG16720-D10	GMP#06021	BOLD:ABA4085	BIOUG16720-D10	585[0n]	1			No				11-Feb-2014	Heleomyza			Vouchered:Registered Collection	Zoologisches Forschungsmuseum Alexander Koenig	1 bottle
GMGMB	GMGMB1544-14	BIOUG16354-G01	GMP#06017	BOLD:ACQ8518	BIOUG16354-G01	588[0n]	1			No				26-Aug-2013	Empis			Vouchered:Registered Collection	Zoologisches Forschungsmuseum Alexander Koenig	4 bottles
GMGMF	GMGMF061-14	BIOUG16719-F01	GMP#06021	BOLD:ABA4085	BIOUG16719-F01	555[0n]	1			No				11-Feb-2014	Heleomyza			Vouchered:Registered Collection	Zoologisches Forschungsmuseum Alexander Koenig	1 bottle
GMGMF	GMGMF059-14	BIOUG16719-E11	GMP#06021	BOLD:ACK9089	BIOUG16719-E11	588[0n]	1			No				11-Feb-2014	Scoliocentra brachypterna			Vouchered:Registered Collection	Zoologisches Forschungsmuseum Alexander Koenig	1 bottle
GMGMF	GMGMF058-14	BIOUG16719-E10	GMP#06021	BOLD:ACD3340	BIOUG16719-E10	658[0n]	3			Yes				11-Feb-2014	Tephrochlamys flavipes			Vouchered:Registered Collection	Zoologisches Forschungsmuseum Alexander Koenig	1 bottle
GMGMF	GMGMF057-14	BIOUG16719-E09	GMP#06021	BOLD:ABA4085	BIOUG16719-E09	564[0n]	1			No				11-Feb-2014	Heleomyza			Vouchered:Registered Collection	Zoologisches Forschungsmuseum Alexander Koenig	1 bottle
GMGMF	GMGMF542-14	BIOUG16740-G10	GMP#06021	BOLD:ACC0273	BIOUG16740-G10	621[0n]	3			Yes				11-Feb-2014	Trichocera sp.			Vouchered:Registered Collection	Zoologisches Forschungsmuseum Alexander Koenig	1 bottle
GMGMF	GMGMF048-14	BIOUG16719-D12	GMP#06021	BOLD:ACD3340	BIOUG16719-D12	591[0n]	1			No				11-Feb-2014	Tephrochlamys flavipes			Vouchered:Registered Collection	Zoologisches Forschungsmuseum Alexander Koenig	1 bottle
GMGME	GMGME1007-14	BIOUG16709-F11	GMP#06019	BOLD:AAH2937	BIOUG16709-F11	579[0n]	1			No				14-Oct-2013	Tachypeza nubila			Vouchered:Registered Collection	Zoologisches Forschungsmuseum Alexander Koenig	1 bottle
GMGMF	GMGMF044-14	BIOUG16719-D08	GMP#06021	BOLD:ACR1339	BIOUG16719-D08	585[0n]	1			No				11-Feb-2014	Scoliocentra			Vouchered:Registered Collection	Zoologisches Forschungsmuseum Alexander Koenig	1 bottle
GMGMF	GMGMF042-14	BIOUG16719-D06	GMP#06021	BOLD:ABX8716	BIOUG16719-D06	582[0n]	1			No				11-Feb-2014	Heleomyza serrata			Vouchered:Registered Collection	Zoologisches Forschungsmuseum Alexander Koenig	1 bottle
GMGMI	GMGMI1017-14	BIOUG17117-F02	GMP#06024	BOLD:ACR1514	BIOUG17117-F02	618[1n]	1			No				16-May-2014	Rhamphomyia			Vouchered:Registered Collection	Zoologisches Forschungsmuseum Alexander Koenig	2 bottles
GMGMF	GMGMF039-14	BIOUG16719-D03	GMP#06021	BOLD:ACD3340	BIOUG16719-D03	658[0n]	3		1	Yes				11-Feb-2014	Tephrochlamys flavipes			Vouchered:Registered Collection	Zoologisches Forschungsmuseum Alexander Koenig	1 bottle
GMGMM	GMGMM1598-14	BIOUG17380-F02	GMP#06028	BOLD:AAG9659	BIOUG17380-F02	588[0n]	1			No				15-Jul-2014	Chrysotus femoratus			Vouchered:Registered Collection	Zoologisches Forschungsmuseum Alexander Koenig	2 bottles
GMGMM	GMGMM1597-14	BIOUG17380-F01	GMP#06028	BOLD:AAG9659	BIOUG17380-F01	588[0n]	1			No				15-Jul-2014	Chrysotus femoratus			Vouchered:Registered Collection	Zoologisches Forschungsmuseum Alexander Koenig	2 bottles
GMGMG	GMGMG465-14	BIOUG16848-F11	GMP#06022	BOLD:ACD3340	BIOUG16848-F11	540[0n]	1		1	No				11-Mar-2014	Tephrochlamys flavipes			Vouchered:Registered Collection	Zoologisches Forschungsmuseum Alexander Koenig	1 bottle
GMGMA	GMGMA023-14	BIOUG15977-B04	GMP#06015	BOLD:AAG9659	BIOUG15977-B04	565[0n]	1			No				25-Jul-2013	Chrysotus femoratus			Vouchered:Registered Collection	Zoologisches Forschungsmuseum Alexander Koenig	2 bottles
GMGMM	GMGMM1589-14	BIOUG17380-E05	GMP#06028	BOLD:ACQ8704	BIOUG17380-E05	579[0n]	1			No				15-Jul-2014	Rhamphomyia			Vouchered:Registered Collection	Zoologisches Forschungsmuseum Alexander Koenig	2 bottles
GMGMF	GMGMF027-14	BIOUG16719-C03	GMP#06021	BOLD:ACB6072	BIOUG16719-C03	555[0n]	1			No				11-Feb-2014	Suillia vaginata			Vouchered:Registered Collection	Zoologisches Forschungsmuseum Alexander Koenig	1 bottle
GMGMB	GMGMB1445-14	BIOUG16352-H06	GMP#06017	BOLD:ABY1201	BIOUG16352-H06	588[0n]	1			No				26-Aug-2013	Suillia variegata			Vouchered:Registered Collection	Zoologisches Forschungsmuseum Alexander Koenig	4 bottles
GMGMF	GMGMF024-14	BIOUG16719-B12	GMP#06021	BOLD:ABY1201	BIOUG16719-B12	588[0n]	1			No				11-Feb-2014	Suillia variegata			Vouchered:Registered Collection	Zoologisches Forschungsmuseum Alexander Koenig	1 bottle
GMGMM	GMGMM1582-14	BIOUG17380-D10	GMP#06028	BOLD:AAG9659	BIOUG17380-D10	591[0n]	1			No				15-Jul-2014	Chrysotus femoratus			Vouchered:Registered Collection	Zoologisches Forschungsmuseum Alexander Koenig	2 bottles
GMGMG	GMGMG448-14	BIOUG16848-E06	GMP#06022	BOLD:ABX8716	BIOUG16848-E06	609[0n]	1			No				11-Mar-2014	Heleomyza serrata			Vouchered:Registered Collection	Zoologisches Forschungsmuseum Alexander Koenig	1 bottle
GMGMM	GMGMM1578-14	BIOUG17380-D06	GMP#06028	BOLD:ACD1482	BIOUG17380-D06	588[0n]	1			No				15-Jul-2014	Xanthochlorus tenellus			Vouchered:Registered Collection	Zoologisches Forschungsmuseum Alexander Koenig	2 bottles
GMGMA	GMGMA1386-14	BIOUG16219-E01	GMP#06015	BOLD:ACD2456	BIOUG16219-E01	555[0n]	1			No				25-Jul-2013	Medetera pallipes			Vouchered:Registered Collection	Zoologisches Forschungsmuseum Alexander Koenig	2 bottles
GMGMF	GMGMF707-14	BIOUG16776-E09	GMP#06021	BOLD:ABY1848	BIOUG16776-E09	588[0n]	1			No				11-Feb-2014	Trichoceridae			Vouchered:Registered Collection	Zoologisches Forschungsmuseum Alexander Koenig	1 bottle
GMGMA	GMGMA176-14	BIOUG15978-G02	GMP#06015	BOLD:ACQ8704	BIOUG15978-G02	603[0n]	1			No				25-Jul-2013	Rhamphomyia			Vouchered:Registered Collection	Zoologisches Forschungsmuseum Alexander Koenig	2 bottles
GMGMJ	GMGMJ1155-14	BIOUG17096-A08	GMP#06025	BOLD:ACT8153	BIOUG17096-A08	658[0n]	3		1	Yes				02-Jun-2014	Platypalpus			Vouchered:Registered Collection	Zoologisches Forschungsmuseum Alexander Koenig	3 bottles
GMGMM	GMGMM1567-14	BIOUG17380-C07	GMP#06028	BOLD:ABU9505	BIOUG17380-C07	658[0n]	3			Yes				15-Jul-2014	Sciapus platypterus			Vouchered:Registered Collection	Zoologisches Forschungsmuseum Alexander Koenig	2 bottles
GMGMF	GMGMF006-14	BIOUG16719-A06	GMP#06021	BOLD:ACR1339	BIOUG16719-A06	534[0n]	1		1	No				11-Feb-2014	Scoliocentra			Vouchered:Registered Collection	Zoologisches Forschungsmuseum Alexander Koenig	1 bottle
GMGMG	GMGMG432-14	BIOUG16848-D02	GMP#06022	BOLD:ABX8716	BIOUG16848-D02	534[0n]	1			No				11-Mar-2014	Heleomyza serrata			Vouchered:Registered Collection	Zoologisches Forschungsmuseum Alexander Koenig	1 bottle
GMGMB	GMGMB1067-14	BIOUG16278-H08	GMP#06017	BOLD:AAG9659	BIOUG16278-H08	583[3n]	1			No				26-Aug-2013	Chrysotus femoratus			Vouchered:Registered Collection	Zoologisches Forschungsmuseum Alexander Koenig	4 bottles
GMGMM	GMGMM1560-14	BIOUG17380-B12	GMP#06028	BOLD:AAG9659	BIOUG17380-B12	582[0n]	1			No				15-Jul-2014	Chrysotus femoratus			Vouchered:Registered Collection	Zoologisches Forschungsmuseum Alexander Koenig	2 bottles
GMGMM	GMGMM1559-14	BIOUG17380-B11	GMP#06028	BOLD:AAG9659	BIOUG17380-B11	582[0n]	1			No				15-Jul-2014	Chrysotus femoratus			Vouchered:Registered Collection	Zoologisches Forschungsmuseum Alexander Koenig	2 bottles
GMGMM	GMGMM1558-14	BIOUG17380-B10	GMP#06028	BOLD:AAG9659	BIOUG17380-B10	588[0n]	1			No				15-Jul-2014	Chrysotus femoratus			Vouchered:Registered Collection	Zoologisches Forschungsmuseum Alexander Koenig	2 bottles
GMGMM	GMGMM1556-14	BIOUG17380-B08	GMP#06028	BOLD:AAG9659	BIOUG17380-B08	588[0n]	1			No				15-Jul-2014	Chrysotus femoratus			Vouchered:Registered Collection	Zoologisches Forschungsmuseum Alexander Koenig	2 bottles
GMGMI	GMGMI512-14	BIOUG17112-C08	GMP#06024	BOLD:ACR3693	BIOUG17112-C08	621[0n]	5			Yes				16-May-2014	Empis			Vouchered:Registered Collection	Zoologisches Forschungsmuseum Alexander Koenig	2 bottles
GMGME	GMGME955-14	BIOUG16709-B07	GMP#06019	BOLD:ACQ8551	BIOUG16709-B07	537[0n]	1			No				14-Oct-2013	Medetera			Vouchered:Registered Collection	Zoologisches Forschungsmuseum Alexander Koenig	1 bottle
GMGMA	GMGMA928-14	BIOUG16214-F06	GMP#06015	BOLD:AAG9659	BIOUG16214-F06	558[2n]	1			No				25-Jul-2013	Chrysotus femoratus			Vouchered:Registered Collection	Zoologisches Forschungsmuseum Alexander Koenig	2 bottles
GMGMM	GMGMM1549-14	BIOUG17380-B01	GMP#06028	BOLD:ACP9444	BIOUG17380-B01	588[0n]	1			No				15-Jul-2014	Dolichopodidae			Vouchered:Registered Collection	Zoologisches Forschungsmuseum Alexander Koenig	2 bottles
GMGMM	GMGMM1548-14	BIOUG17380-A12	GMP#06028	BOLD:AAG9659	BIOUG17380-A12	585[0n]	1			No				15-Jul-2014	Chrysotus femoratus			Vouchered:Registered Collection	Zoologisches Forschungsmuseum Alexander Koenig	2 bottles
GMGMI	GMGMI727-14	BIOUG17114-E09	GMP#06024	BOLD:ACR3631	BIOUG17114-E09	658[0n]	3		1	Yes				16-May-2014	Oedalea			Vouchered:Registered Collection	Zoologisches Forschungsmuseum Alexander Koenig	2 bottles
GMGMM	GMGMM1546-14	BIOUG17380-A10	GMP#06028	BOLD:AAG9659	BIOUG17380-A10	582[0n]	1			No				15-Jul-2014	Chrysotus femoratus			Vouchered:Registered Collection	Zoologisches Forschungsmuseum Alexander Koenig	2 bottles
GMGMM	GMGMM1541-14	BIOUG17380-A05	GMP#06028	BOLD:ACD1482	BIOUG17380-A05	588[0n]	1			No				15-Jul-2014	Xanthochlorus tenellus			Vouchered:Registered Collection	Zoologisches Forschungsmuseum Alexander Koenig	2 bottles
GMGMM	GMGMM1538-14	BIOUG17380-A02	GMP#06028	BOLD:AAG9659	BIOUG17380-A02	582[0n]	1			No				15-Jul-2014	Chrysotus femoratus			Vouchered:Registered Collection	Zoologisches Forschungsmuseum Alexander Koenig	2 bottles
GMGME	GMGME938-14	BIOUG16709-A02	GMP#06019	BOLD:ACE1342	BIOUG16709-A02	546[0n]	1			No				14-Oct-2013	Medetera jacula			Vouchered:Registered Collection	Zoologisches Forschungsmuseum Alexander Koenig	1 bottle
GMGME	GMGME933-14	BIOUG16708-H08	GMP#06019	BOLD:AAH2937	BIOUG16708-H08	618[0n]	1			No				14-Oct-2013	Tachypeza nubila			Vouchered:Registered Collection	Zoologisches Forschungsmuseum Alexander Koenig	1 bottle
GMGMI	GMGMI1532-14	BIOUG17137-A07	GMP#06024	BOLD:ACH6989	BIOUG17137-A07	588[0n]	1			No				16-May-2014	Microphor holosericeus			Vouchered:Registered Collection	Zoologisches Forschungsmuseum Alexander Koenig	2 bottles
GMGMG	GMGMG399-14	BIOUG16848-A05	GMP#06022	BOLD:ACR2928	BIOUG16848-A05	624[0n]	3		1	Yes				11-Mar-2014	Heleomyzidae			Vouchered:Registered Collection	Zoologisches Forschungsmuseum Alexander Koenig	1 bottle
GMGMG	GMGMG616-14	BIOUG16853-C08	GMP#06022	BOLD:ACQ9980	BIOUG16853-C08	658[0n]	3			Yes				11-Mar-2014	Trichoceridae			Vouchered:Registered Collection	Zoologisches Forschungsmuseum Alexander Koenig	1 bottle
GMGMN	GMGMN1108-14	BIOUG17444-G04	GMP#06029	BOLD:ABU9505	BIOUG17444-G04	634[0n]	3			Yes				29-Jul-2014	Sciapus platypterus			Vouchered:Registered Collection	Zoologisches Forschungsmuseum Alexander Koenig	2 bottles
GMGMF	GMGMF1210-14	BIOUG16782-E06	GMP#06021	BOLD:ACR0787	BIOUG16782-E06	591[0n]	1			No				11-Feb-2014	Trichoceridae			Vouchered:Registered Collection	Zoologisches Forschungsmuseum Alexander Koenig	1 bottle
GMGMB	GMGMB923-14	BIOUG16277-D07	GMP#06017	BOLD:ACD1482	BIOUG16277-D07	603[0n]	1			No				26-Aug-2013	Xanthochlorus tenellus			Vouchered:Registered Collection	Zoologisches Forschungsmuseum Alexander Koenig	4 bottles
GMGML	GMGML521-14	BIOUG17262-A01	GMP#06027	BOLD:ACJ8422	BIOUG17262-A01	588[0n]	1			No				01-Jul-2014	Platypalpus optivus			Vouchered:Registered Collection	Zoologisches Forschungsmuseum Alexander Koenig	2 bottles
GMGMH	GMGMH318-14	BIOUG16895-H09	GMP#06023	BOLD:ABX8716	BIOUG16895-H09	600[0n]	1			No				24-Apr-2014	Heleomyza serrata			Vouchered:Registered Collection	Zoologisches Forschungsmuseum Alexander Koenig	2 bottles
GMGMF	GMGMF185-14	BIOUG16721-A11	GMP#06021	BOLD:ACQ9998	BIOUG16721-A11	564[0n]	1			No				11-Feb-2014	Trichocera saltator			Vouchered:Registered Collection	Zoologisches Forschungsmuseum Alexander Koenig	1 bottle
GMGME	GMGME914-14	BIOUG16708-G01	GMP#06019	BOLD:AAH2937	BIOUG16708-G01	564[0n]	1			No				14-Oct-2013	Tachypeza nubila			Vouchered:Registered Collection	Zoologisches Forschungsmuseum Alexander Koenig	1 bottle
GMGME	GMGME911-14	BIOUG16708-F10	GMP#06019	BOLD:AAH2937	BIOUG16708-F10	576[0n]	1			No				14-Oct-2013	Tachypeza nubila			Vouchered:Registered Collection	Zoologisches Forschungsmuseum Alexander Koenig	1 bottle
GMGMF	GMGMF1207-14	BIOUG16782-E03	GMP#06021	BOLD:ABY1848	BIOUG16782-E03	588[0n]	1			No				11-Feb-2014	Trichoceridae			Vouchered:Registered Collection	Zoologisches Forschungsmuseum Alexander Koenig	1 bottle
GMGMK	GMGMK627-14	BIOUG17178-C07	GMP#06026	BOLD:ACQ8704	BIOUG17178-C07	579[0n]	1			No				17-Jun-2014	Rhamphomyia			Vouchered:Registered Collection	Zoologisches Forschungsmuseum Alexander Koenig	2 bottles
GMGML	GMGML1365-14	BIOUG17270-H01	GMP#06027	BOLD:ACR4429	BIOUG17270-H01	658[0n]	3			Yes				01-Jul-2014	Empis aestiva				Zoologisches Forschungsmuseum Alexander Koenig	2 bottles
GMGMJ	GMGMJ1006-14	BIOUG17094-E01	GMP#06025	BOLD:AAG9659	BIOUG17094-E01	555[0n]	1			No				02-Jun-2014	Chrysotus femoratus			Vouchered:Registered Collection	Zoologisches Forschungsmuseum Alexander Koenig	3 bottles
GMGMF	GMGMF599-14	BIOUG16775-D08	GMP#06021	BOLD:ACR0719	BIOUG16775-D08	564[0n]	1			No				11-Feb-2014	Trichoceridae			Vouchered:Registered Collection	Zoologisches Forschungsmuseum Alexander Koenig	1 bottle
GMGMI	GMGMI1295-14	BIOUG17120-E07	GMP#06024	BOLD:ACB4889	BIOUG17120-E07	638[0n]	3			Yes				16-May-2014	Rhaphium appendiculatum			Vouchered:Registered Collection	Zoologisches Forschungsmuseum Alexander Koenig	2 bottles
GMGMK	GMGMK630-14	BIOUG17178-C10	GMP#06026	BOLD:ACQ8704	BIOUG17178-C10	558[0n]	1			No				17-Jun-2014	Rhamphomyia			Vouchered:Registered Collection	Zoologisches Forschungsmuseum Alexander Koenig	2 bottles
GMGMF	GMGMF595-14	BIOUG16775-D04	GMP#06021	BOLD:ACR0080	BIOUG16775-D04	582[0n]	1			No				11-Feb-2014	Trichoceridae			Vouchered:Registered Collection	Zoologisches Forschungsmuseum Alexander Koenig	1 bottle
GMGMA	GMGMA1365-14	BIOUG16219-C04	GMP#06015	BOLD:ABU9505	BIOUG16219-C04	658[0n]	1			No				25-Jul-2013	Sciapus platypterus			Vouchered:Registered Collection	Zoologisches Forschungsmuseum Alexander Koenig	2 bottles
GMGMF	GMGMF593-14	BIOUG16775-D02	GMP#06021	BOLD:ACF7745	BIOUG16775-D02	582[0n]	1			No				11-Feb-2014	Trichocera regelationis			Vouchered:Registered Collection	Zoologisches Forschungsmuseum Alexander Koenig	1 bottle
GMGMF	GMGMF592-14	BIOUG16775-D01	GMP#06021	BOLD:ACR0787	BIOUG16775-D01	552[0n]	1			No				11-Feb-2014	Trichoceridae			Vouchered:Registered Collection	Zoologisches Forschungsmuseum Alexander Koenig	1 bottle
GMGMK	GMGMK622-14	BIOUG17178-C02	GMP#06026	BOLD:ACJ8422	BIOUG17178-C02	546[0n]	1		1	No				17-Jun-2014	Platypalpus optivus			Vouchered:Registered Collection	Zoologisches Forschungsmuseum Alexander Koenig	2 bottles
GMGMH	GMGMH947-14	BIOUG16996-B05	GMP#06023	BOLD:ACH6989	BIOUG16996-B05	537[0n]	1			No				24-Apr-2014	Microphor holosericeus			Vouchered:Registered Collection	Zoologisches Forschungsmuseum Alexander Koenig	2 bottles
GMGMF	GMGMF584-14	BIOUG16775-C05	GMP#06021	BOLD:ACQ9998	BIOUG16775-C05	576[0n]	1			No				11-Feb-2014	Trichocera saltator			Vouchered:Registered Collection	Zoologisches Forschungsmuseum Alexander Koenig	1 bottle
GMGMF	GMGMF972-14	BIOUG16779-D01	GMP#06021	BOLD:ACR0074	BIOUG16779-D01	658[0n]	3			Yes				11-Feb-2014	Trichoceridae			Vouchered:Registered Collection	Zoologisches Forschungsmuseum Alexander Koenig	1 bottle
GMGMJ	GMGMJ724-14	BIOUG17073-E04	GMP#06025	BOLD:ACR1339	BIOUG17073-E04	658[0n]	3			Yes				02-Jun-2014	Scoliocentra			Vouchered:Registered Collection	Zoologisches Forschungsmuseum Alexander Koenig	3 bottles
GMGMF	GMGMF580-14	BIOUG16775-C01	GMP#06021	BOLD:ABA4085	BIOUG16775-C01	576[0n]	1			No				11-Feb-2014	Heleomyza			Vouchered:Registered Collection	Zoologisches Forschungsmuseum Alexander Koenig	1 bottle
GMGMH	GMGMH990-14	BIOUG16996-E12	GMP#06023	BOLD:ACH6989	BIOUG16996-E12	516[0n]	1			No				24-Apr-2014	Microphor holosericeus			Vouchered:Registered Collection	Zoologisches Forschungsmuseum Alexander Koenig	2 bottles
GMGMH	GMGMH938-14	BIOUG16996-A08	GMP#06023	BOLD:ACR1514	BIOUG16996-A08	516[0n]	1			No				24-Apr-2014	Rhamphomyia			Vouchered:Registered Collection	Zoologisches Forschungsmuseum Alexander Koenig	2 bottles
GMGMF	GMGMF577-14	BIOUG16775-B10	GMP#06021	BOLD:ACQ9998	BIOUG16775-B10	576[0n]	1			No				11-Feb-2014	Trichocera saltator			Vouchered:Registered Collection	Zoologisches Forschungsmuseum Alexander Koenig	1 bottle
GMGMF	GMGMF347-14	BIOUG16738-G05	GMP#06021	BOLD:ACR0719	BIOUG16738-G05	656[0n]	3			Yes				11-Feb-2014	Trichoceridae			Vouchered:Registered Collection	Zoologisches Forschungsmuseum Alexander Koenig	1 bottle
GMGMH	GMGMH648-14	BIOUG16900-A03	GMP#06023	BOLD:ACR1514	BIOUG16900-A03	620[0n]	1			No				24-Apr-2014	Rhamphomyia			Vouchered:Registered Collection	Zoologisches Forschungsmuseum Alexander Koenig	2 bottles
GMGMK	GMGMK608-14	BIOUG17178-A12	GMP#06026	BOLD:ACQ8704	BIOUG17178-A12	594[4n]	1			No				17-Jun-2014	Rhamphomyia			Vouchered:Registered Collection	Zoologisches Forschungsmuseum Alexander Koenig	2 bottles
GMGML	GMGML1318-14	BIOUG17270-D02	GMP#06027	BOLD:ACQ8704	BIOUG17270-D02	591[1n]	1			No				01-Jul-2014	Rhamphomyia			Vouchered:Registered Collection	Zoologisches Forschungsmuseum Alexander Koenig	2 bottles
GMGMC	GMGMC545-14	BIOUG16360-H04	GMP#06016	BOLD:ACQ8875	BIOUG16360-H04	600[0n]	1			No				08-Aug-2013	Empis			Vouchered:Registered Collection	Zoologisches Forschungsmuseum Alexander Koenig	2 bottles
GMGMK	GMGMK604-14	BIOUG17178-A08	GMP#06026	BOLD:ACQ8704	BIOUG17178-A08	624[0n]	1			No				17-Jun-2014	Rhamphomyia			Vouchered:Registered Collection	Zoologisches Forschungsmuseum Alexander Koenig	2 bottles
GMGMK	GMGMK603-14	BIOUG17178-A07	GMP#06026	BOLD:AAF9771	BIOUG17178-A07	534[0n]	1			No				17-Jun-2014	Platypalpus trivialis			Vouchered:Registered Collection	Zoologisches Forschungsmuseum Alexander Koenig	2 bottles
GMGMK	GMGMK662-14	BIOUG17178-F06	GMP#06026	BOLD:ACQ8704	BIOUG17178-F06	582[1n]	1			No				17-Jun-2014	Rhamphomyia			Vouchered:Registered Collection	Zoologisches Forschungsmuseum Alexander Koenig	2 bottles
GMGMK	GMGMK599-14	BIOUG17178-A03	GMP#06026	BOLD:ACQ8704	BIOUG17178-A03	555[0n]	1			No				17-Jun-2014	Rhamphomyia			Vouchered:Registered Collection	Zoologisches Forschungsmuseum Alexander Koenig	2 bottles
GMGMK	GMGMK598-14	BIOUG17178-A02	GMP#06026	BOLD:ACQ8704	BIOUG17178-A02	588[0n]	1			No				17-Jun-2014	Rhamphomyia			Vouchered:Registered Collection	Zoologisches Forschungsmuseum Alexander Koenig	2 bottles
GMGML	GMGML872-14	BIOUG17265-F07	GMP#06027	BOLD:ACR4429	BIOUG17265-F07	658[0n]	3			Yes				01-Jul-2014	Empis aestiva			Vouchered:Registered Collection	Zoologisches Forschungsmuseum Alexander Koenig	2 bottles
GMGMF	GMGMF562-14	BIOUG16775-A07	GMP#06021	BOLD:ACR0787	BIOUG16775-A07	552[0n]	1			No				11-Feb-2014	Trichoceridae			Vouchered:Registered Collection	Zoologisches Forschungsmuseum Alexander Koenig	1 bottle
GMGMK	GMGMK594-14	BIOUG17177-H09	GMP#06026	BOLD:AAD5126	BIOUG17177-H09	540[0n]	1			No				17-Jun-2014	Rhagoletis cerasi			Vouchered:Registered Collection	Zoologisches Forschungsmuseum Alexander Koenig	2 bottles
GMGMA	GMGMA101-14	BIOUG15977-H10	GMP#06015	BOLD:AAG9659	BIOUG15977-H10	582[0n]	1			No				25-Jul-2013	Chrysotus femoratus			Vouchered:Registered Collection	Zoologisches Forschungsmuseum Alexander Koenig	2 bottles
GMGMB	GMGMB1353-14	BIOUG16351-H09	GMP#06017	BOLD:ABY1201	BIOUG16351-H09	614[0n]	3			Yes				26-Aug-2013	Suillia variegata			Vouchered:Registered Collection	Zoologisches Forschungsmuseum Alexander Koenig	4 bottles
GMGML	GMGML851-14	BIOUG17265-D10	GMP#06027	BOLD:ACJ8422	BIOUG17265-D10	658[0n]	3			Yes				01-Jul-2014	Platypalpus optivus			Vouchered:Registered Collection	Zoologisches Forschungsmuseum Alexander Koenig	2 bottles
GMGMA	GMGMA098-14	BIOUG15977-H07	GMP#06015	BOLD:ACD2456	BIOUG15977-H07	555[0n]	1			No				25-Jul-2013	Medetera pallipes			Vouchered:Registered Collection	Zoologisches Forschungsmuseum Alexander Koenig	2 bottles
GMGMF	GMGMF371-14	BIOUG16739-A06	GMP#06021	BOLD:ABA4085	BIOUG16739-A06	585[0n]	1			No				11-Feb-2014	Heleomyza			Vouchered:Registered Collection	Zoologisches Forschungsmuseum Alexander Koenig	1 bottle
GMGMH	GMGMH288-14	BIOUG16895-F03	GMP#06023	BOLD:AAG0467	BIOUG16895-F03	591[0n]	1			No				24-Apr-2014	Suillia affinis			Vouchered:Registered Collection	Zoologisches Forschungsmuseum Alexander Koenig	2 bottles
GMGMD	GMGMD1439-14	BIOUG16620-G11	GMP#06018	BOLD:AAG9659	BIOUG16620-G11	565[0n]				No				16-Sep-2013	Chrysotus femoratus			Vouchered:Registered Collection	Zoologisches Forschungsmuseum Alexander Koenig
GMGME	GMGME886-14	BIOUG16708-D09	GMP#06019	BOLD:ACD1482	BIOUG16708-D09	531[0n]	1			No				14-Oct-2013	Xanthochlorus tenellus			Vouchered:Registered Collection	Zoologisches Forschungsmuseum Alexander Koenig	1 bottle
GMGME	GMGME884-14	BIOUG16708-D07	GMP#06019	BOLD:ACH2821	BIOUG16708-D07	609[0n]	1			No				14-Oct-2013	Medetera			Vouchered:Registered Collection	Zoologisches Forschungsmuseum Alexander Koenig	1 bottle
GMGMB	GMGMB1342-14	BIOUG16351-G10	GMP#06017	BOLD:ACQ8518	BIOUG16351-G10	635[0n]	3			Yes				26-Aug-2013	Empis			Vouchered:Registered Collection	Zoologisches Forschungsmuseum Alexander Koenig	4 bottles
GMGMA	GMGMA084-14	BIOUG15977-G05	GMP#06015	BOLD:ACQ8551	BIOUG15977-G05	628[0n]	1		1	No				25-Jul-2013	Medetera			Vouchered:Registered Collection	Zoologisches Forschungsmuseum Alexander Koenig	2 bottles
GMGMA	GMGMA083-14	BIOUG15977-G04	GMP#06015	BOLD:ACQ8704	BIOUG15977-G04	567[1n]	1		1	No				25-Jul-2013	Rhamphomyia			Vouchered:Registered Collection	Zoologisches Forschungsmuseum Alexander Koenig	2 bottles
GMGMH	GMGMH275-14	BIOUG16895-E02	GMP#06023	BOLD:ACP2283	BIOUG16895-E02	658[0n]	3			Yes				24-Apr-2014	Rhamphomyia			Vouchered:Registered Collection	Zoologisches Forschungsmuseum Alexander Koenig	2 bottles
GMGMI	GMGMI1597-14	BIOUG17137-F12	GMP#06024	BOLD:AAG6810	BIOUG17137-F12	576[0n]	1			No				16-May-2014	Fannia			Vouchered:Registered Collection	Zoologisches Forschungsmuseum Alexander Koenig	2 bottles
GMGMI	GMGMI1596-14	BIOUG17137-F11	GMP#06024	BOLD:ACJ8426	BIOUG17137-F11	567[0n]	1			No				16-May-2014	Platypalpus aristatus			Vouchered:Registered Collection	Zoologisches Forschungsmuseum Alexander Koenig	2 bottles
GMGML	GMGML854-14	BIOUG17265-E01	GMP#06027	BOLD:ACQ9817	BIOUG17265-E01	658[0n]	3			Yes				01-Jul-2014	Platypalpus			Vouchered:Registered Collection	Zoologisches Forschungsmuseum Alexander Koenig	2 bottles
GMGME	GMGME867-14	BIOUG16708-C02	GMP#06019	BOLD:ACR0960	BIOUG16708-C02	658[0n]	3		1	Yes				14-Oct-2013	Fannia			Vouchered:Registered Collection	Zoologisches Forschungsmuseum Alexander Koenig	1 bottle
GMGMI	GMGMI1521-14	BIOUG17136-H07	GMP#06024	BOLD:ACD2988	BIOUG17136-H07	600[0n]	1			No				16-May-2014	Trichina elongata			Vouchered:Registered Collection	Zoologisches Forschungsmuseum Alexander Koenig	2 bottles
GMGML	GMGML853-14	BIOUG17265-D12	GMP#06027	BOLD:ACP9444	BIOUG17265-D12	591[0n]	1			No				01-Jul-2014	Dolichopodidae			Vouchered:Registered Collection	Zoologisches Forschungsmuseum Alexander Koenig	2 bottles
GMGMI	GMGMI1588-14	BIOUG17137-F03	GMP#06024	BOLD:ACH6989	BIOUG17137-F03	564[0n]	1			No				16-May-2014	Microphor holosericeus			Vouchered:Registered Collection	Zoologisches Forschungsmuseum Alexander Koenig	2 bottles
GMGMA	GMGMA068-14	BIOUG15977-F01	GMP#06015	BOLD:AAG9659	BIOUG15977-F01	588[0n]	1			No				25-Jul-2013	Chrysotus femoratus			Vouchered:Registered Collection	Zoologisches Forschungsmuseum Alexander Koenig	2 bottles
GMGMI	GMGMI1586-14	BIOUG17137-F01	GMP#06024	BOLD:ACJ8426	BIOUG17137-F01	564[0n]	1			No				16-May-2014	Platypalpus aristatus			Vouchered:Registered Collection	Zoologisches Forschungsmuseum Alexander Koenig	2 bottles
GMGMA	GMGMA065-14	BIOUG15977-E10	GMP#06015	BOLD:AAG9659	BIOUG15977-E10	573[0n]	1			No				25-Jul-2013	Chrysotus femoratus			Vouchered:Registered Collection	Zoologisches Forschungsmuseum Alexander Koenig	2 bottles
GMGMF	GMGMF1199-14	BIOUG16782-D07	GMP#06021	BOLD:ACR0787	BIOUG16782-D07	600[0n]	1			No				11-Feb-2014	Trichoceridae			Vouchered:Registered Collection	Zoologisches Forschungsmuseum Alexander Koenig	1 bottle
GMGMI	GMGMI1582-14	BIOUG17137-E09	GMP#06024	BOLD:ACR1514	BIOUG17137-E09	519[1n]	1			No				16-May-2014	Rhamphomyia			Vouchered:Registered Collection	Zoologisches Forschungsmuseum Alexander Koenig	2 bottles
GMGMA	GMGMA062-14	BIOUG15977-E07	GMP#06015	BOLD:ACD1482	BIOUG15977-E07	588[0n]	1			No				25-Jul-2013	Xanthochlorus tenellus			Vouchered:Registered Collection	Zoologisches Forschungsmuseum Alexander Koenig	2 bottles
GMGMC	GMGMC1171-14	BIOUG16526-B02	GMP#06016	BOLD:ACQ9817	BIOUG16526-B02	579[0n]	1			No				08-Aug-2013	Platypalpus			Vouchered:Registered Collection	Zoologisches Forschungsmuseum Alexander Koenig	2 bottles
GMGMI	GMGMI1575-14	BIOUG17137-E02	GMP#06024	BOLD:ACP2934	BIOUG17137-E02	564[3n]	1			No				16-May-2014	Empis trigramma			Vouchered:Registered Collection	Zoologisches Forschungsmuseum Alexander Koenig	2 bottles
GMGMI	GMGMI1573-14	BIOUG17137-D12	GMP#06024	BOLD:ACR1976	BIOUG17137-D12	564[0n]	1			No				16-May-2014	Empidinae			Vouchered:Registered Collection	Zoologisches Forschungsmuseum Alexander Koenig	2 bottles
GMGMH	GMGMH246-14	BIOUG16895-B09	GMP#06023	BOLD:ACP2934	BIOUG16895-B09	624[2n]	1			No				24-Apr-2014	Empis trigramma			Vouchered:Registered Collection	Zoologisches Forschungsmuseum Alexander Koenig	2 bottles
GMGMI	GMGMI1570-14	BIOUG17137-D09	GMP#06024	BOLD:ACR3468	BIOUG17137-D09	537[0n]	1			No				16-May-2014	Empididae			Vouchered:Registered Collection	Zoologisches Forschungsmuseum Alexander Koenig	2 bottles
GMGME	GMGME451-14	BIOUG16703-H01	GMP#06019	BOLD:ACP9444	BIOUG16703-H01	564[0n]	1			No				14-Oct-2013	Dolichopodidae			Vouchered:Registered Collection	Zoologisches Forschungsmuseum Alexander Koenig	1 bottle
GMGMB	GMGMB1302-14	BIOUG16351-D06	GMP#06017	BOLD:ACQ9316	BIOUG16351-D06	635[0n]	3		1	Yes				26-Aug-2013	Palloptera muliebris	adult			Zoologisches Forschungsmuseum Alexander Koenig	4 bottles
GMGMI	GMGMI493-14	BIOUG17112-B01	GMP#06024	BOLD:ACR3121	BIOUG17112-B01	622[0n]	5		1	Yes				16-May-2014	Platypalpus			Vouchered:Registered Collection	Zoologisches Forschungsmuseum Alexander Koenig	2 bottles
GMGMF	GMGMF1273-14	BIOUG16783-B10	GMP#06021	BOLD:ACQ9998	BIOUG16783-B10	591[0n]	1			No				11-Feb-2014	Trichocera saltator			Vouchered:Registered Collection	Zoologisches Forschungsmuseum Alexander Koenig	1 bottle
GMGMA	GMGMA046-14	BIOUG15977-D03	GMP#06015	BOLD:AAG9659	BIOUG15977-D03	588[0n]	1			No				25-Jul-2013	Chrysotus femoratus			Vouchered:Registered Collection	Zoologisches Forschungsmuseum Alexander Koenig	2 bottles
GMGMB	GMGMB909-14	BIOUG16277-C05	GMP#06017	BOLD:ACB4859	BIOUG16277-C05	594[0n]	1			No				26-Aug-2013	Palloptera umbellatarum			Vouchered:Registered Collection	Zoologisches Forschungsmuseum Alexander Koenig	4 bottles
GMGMI	GMGMI1560-14	BIOUG17137-C11	GMP#06024	BOLD:ACR1514	BIOUG17137-C11	516[0n]	1			No				16-May-2014	Rhamphomyia			Vouchered:Registered Collection	Zoologisches Forschungsmuseum Alexander Koenig	2 bottles
GMGMD	GMGMD1386-14	BIOUG16620-C06	GMP#06018	BOLD:ACP9444	BIOUG16620-C06	596[0n]				No				16-Sep-2013	Dolichopodidae			Vouchered:Registered Collection	Zoologisches Forschungsmuseum Alexander Koenig
GMGMA	GMGMA039-14	BIOUG15977-C08	GMP#06015	BOLD:ACB4859	BIOUG15977-C08	567[0n]	1			No				25-Jul-2013	Palloptera umbellatarum			Vouchered:Registered Collection	Zoologisches Forschungsmuseum Alexander Koenig	2 bottles
GMGMH	GMGMH230-14	BIOUG16895-A05	GMP#06023	BOLD:AAG0467	BIOUG16895-A05	576[0n]	1			No				24-Apr-2014	Suillia affinis			Vouchered:Registered Collection	Zoologisches Forschungsmuseum Alexander Koenig	2 bottles
GMGMA	GMGMA034-14	BIOUG15977-C03	GMP#06015	BOLD:AAG9659	BIOUG15977-C03	586[0n]	1			No				25-Jul-2013	Chrysotus femoratus			Vouchered:Registered Collection	Zoologisches Forschungsmuseum Alexander Koenig	2 bottles
GMGMI	GMGMI1552-14	BIOUG17137-C03	GMP#06024	BOLD:ACH6989	BIOUG17137-C03	564[0n]	1			No				16-May-2014	Microphor holosericeus			Vouchered:Registered Collection	Zoologisches Forschungsmuseum Alexander Koenig	2 bottles
GMGME	GMGME821-14	BIOUG16707-G03	GMP#06019	BOLD:ACD3340	BIOUG16707-G03	564[0n]	1			No				14-Oct-2013	Tephrochlamys flavipes			Vouchered:Registered Collection	Zoologisches Forschungsmuseum Alexander Koenig	1 bottle
GMGMI	GMGMI1543-14	BIOUG17137-B06	GMP#06024	BOLD:ABA2388	BIOUG17137-B06	579[0n]	1			No				16-May-2014	Fannia aff. subsimilis			Vouchered:Registered Collection	Zoologisches Forschungsmuseum Alexander Koenig	2 bottles
GMGMH	GMGMH216-14	BIOUG16894-H02	GMP#06023	BOLD:ACR1843	BIOUG16894-H02	658[0n]	3		1	Yes				24-Apr-2014	Hilara albitarsis			Vouchered:Registered Collection	Zoologisches Forschungsmuseum Alexander Koenig	2 bottles
GMGMH	GMGMH214-14	BIOUG16894-G12	GMP#06023	BOLD:ACR2350	BIOUG16894-G12	658[0n]	3		1	Yes				24-Apr-2014	Rhamphomyia			Vouchered:Registered Collection	Zoologisches Forschungsmuseum Alexander Koenig	2 bottles
GMGMC	GMGMC823-14	BIOUG16521-G06	GMP#06016	BOLD:AAG9659	BIOUG16521-G06	585[0n]	1			No				08-Aug-2013	Chrysotus femoratus			Vouchered:Registered Collection	Zoologisches Forschungsmuseum Alexander Koenig	2 bottles
GMGMI	GMGMI1536-14	BIOUG17137-A11	GMP#06024	BOLD:ACR1514	BIOUG17137-A11	558[0n]	1			No				16-May-2014	Rhamphomyia			Vouchered:Registered Collection	Zoologisches Forschungsmuseum Alexander Koenig	2 bottles
GMGMA	GMGMA1358-14	BIOUG16219-B09	GMP#06015	BOLD:AAG9659	BIOUG16219-B09	577[0n]	1			No				25-Jul-2013	Chrysotus femoratus			Vouchered:Registered Collection	Zoologisches Forschungsmuseum Alexander Koenig	2 bottles
GMGMB	GMGMB183-14	BIOUG16269-F03	GMP#06017	BOLD:ACD1482	BIOUG16269-F03	579[0n]	1			No				26-Aug-2013	Xanthochlorus tenellus			Vouchered:Registered Collection	Zoologisches Forschungsmuseum Alexander Koenig	4 bottles
GMGMH	GMGMH206-14	BIOUG16894-G04	GMP#06023	BOLD:ACR1514	BIOUG16894-G04	609[0n]	1			No				24-Apr-2014	Rhamphomyia			Vouchered:Registered Collection	Zoologisches Forschungsmuseum Alexander Koenig	2 bottles
GMGMI	GMGMI1530-14	BIOUG17137-A05	GMP#06024	BOLD:ACH6989	BIOUG17137-A05	588[1n]	1			No				16-May-2014	Microphor holosericeus			Vouchered:Registered Collection	Zoologisches Forschungsmuseum Alexander Koenig	2 bottles
GMGMI	GMGMI1529-14	BIOUG17137-A04	GMP#06024	BOLD:ACR3568	BIOUG17137-A04	564[0n]	1			No				16-May-2014	Platypalpus			Vouchered:Registered Collection	Zoologisches Forschungsmuseum Alexander Koenig	2 bottles
GMGMH	GMGMH199-14	BIOUG16894-F09	GMP#06023	BOLD:ACR1514	BIOUG16894-F09	609[0n]	1			No				24-Apr-2014	Rhamphomyia			Vouchered:Registered Collection	Zoologisches Forschungsmuseum Alexander Koenig	2 bottles
GMGMH	GMGMH197-14	BIOUG16894-F07	GMP#06023	BOLD:ACP2934	BIOUG16894-F07	609[2n]	1			No				24-Apr-2014	Empis trigramma			Vouchered:Registered Collection	Zoologisches Forschungsmuseum Alexander Koenig	2 bottles
GMGMD	GMGMD1348-14	BIOUG16619-H03	GMP#06018	BOLD:ACR3895	BIOUG16619-H03	611[0n]				No				16-Sep-2013	Drapetis pusilla			Vouchered:Registered Collection	Zoologisches Forschungsmuseum Alexander Koenig
GMGMH	GMGMH193-14	BIOUG16894-F03	GMP#06023	BOLD:ACP2283	BIOUG16894-F03	658[0n]	3			Yes				24-Apr-2014	Rhamphomyia			Vouchered:Registered Collection	Zoologisches Forschungsmuseum Alexander Koenig	2 bottles
GMGMI	GMGMI1518-14	BIOUG17136-H04	GMP#06024	BOLD:ACR1514	BIOUG17136-H04	537[3n]	1			No				16-May-2014	Rhamphomyia			Vouchered:Registered Collection	Zoologisches Forschungsmuseum Alexander Koenig	2 bottles
GMGMN	GMGMN403-14	BIOUG17437-C12	GMP#06029	BOLD:AAG9659	BIOUG17437-C12	549[0n]	1			No				29-Jul-2014	Chrysotus femoratus			Vouchered:Registered Collection	Zoologisches Forschungsmuseum Alexander Koenig	2 bottles
GMGMI	GMGMI1508-14	BIOUG17136-G06	GMP#06024	BOLD:ACR1514	BIOUG17136-G06	588[0n]	1			No				16-May-2014	Rhamphomyia			Vouchered:Registered Collection	Zoologisches Forschungsmuseum Alexander Koenig	2 bottles
GMGME	GMGME734-14	BIOUG16706-G11	GMP#06019	BOLD:AAH2937	BIOUG16706-G11	549[0n]	1			No				14-Oct-2013	Tachypeza nubila			Vouchered:Registered Collection	Zoologisches Forschungsmuseum Alexander Koenig	1 bottle
GMGMG	GMGMG267-14	BIOUG16852-E10	GMP#06022	BOLD:ACR2015	BIOUG16852-E10	658[0n]	3			Yes				11-Mar-2014	Suillia ustulata			Vouchered:Registered Collection	Zoologisches Forschungsmuseum Alexander Koenig	1 bottle
GMGMA	GMGMA1577-14	BIOUG16268-C08	GMP#06015	BOLD:ACQ9829	BIOUG16268-C08	636[0n]	3		1	Yes				25-Jul-2013	Drapetis			Vouchered:Registered Collection	Zoologisches Forschungsmuseum Alexander Koenig	2 bottles
GMGMI	GMGMI1507-14	BIOUG17136-G05	GMP#06024	BOLD:ACH6989	BIOUG17136-G05	564[0n]	1			No				16-May-2014	Microphor holosericeus			Vouchered:Registered Collection	Zoologisches Forschungsmuseum Alexander Koenig	2 bottles
GMGMH	GMGMH179-14	BIOUG16894-E01	GMP#06023	BOLD:ACK9089	BIOUG16894-E01	606[0n]	1			No				24-Apr-2014	Scoliocentra brachypterna			Vouchered:Registered Collection	Zoologisches Forschungsmuseum Alexander Koenig	2 bottles
GMGMF	GMGMF503-14	BIOUG16740-D07	GMP#06021	BOLD:ABY1848	BIOUG16740-D07	658[0n]	3			Yes				11-Feb-2014	Trichoceridae			Vouchered:Registered Collection	Zoologisches Forschungsmuseum Alexander Koenig	1 bottle
GMGMH	GMGMH175-14	BIOUG16894-D09	GMP#06023	BOLD:ACR1514	BIOUG16894-D09	615[1n]	1		1	No				24-Apr-2014	Rhamphomyia			Vouchered:Registered Collection	Zoologisches Forschungsmuseum Alexander Koenig	2 bottles
GMGMG	GMGMG590-14	BIOUG16853-A06	GMP#06022	BOLD:ACQ9998	BIOUG16853-A06	592[0n]	1			No				11-Mar-2014	Trichocera saltator			Vouchered:Registered Collection	Zoologisches Forschungsmuseum Alexander Koenig	1 bottle
GMGMI	GMGMI1492-14	BIOUG17136-F02	GMP#06024	BOLD:ACH6989	BIOUG17136-F02	588[0n]	1			No				16-May-2014	Microphor holosericeus			Vouchered:Registered Collection	Zoologisches Forschungsmuseum Alexander Koenig	2 bottles
GMGMI	GMGMI1489-14	BIOUG17136-E11	GMP#06024	BOLD:ACD3007	BIOUG17136-E11	636[0n]	3			Yes				16-May-2014	Hilara brevistyla			Vouchered:Registered Collection	Zoologisches Forschungsmuseum Alexander Koenig	2 bottles
GMGMI	GMGMI1484-14	BIOUG17136-E06	GMP#06024	BOLD:ACR2350	BIOUG17136-E06	591[0n]	1			No				16-May-2014	Rhamphomyia			Vouchered:Registered Collection	Zoologisches Forschungsmuseum Alexander Koenig	2 bottles
GMGMJ	GMGMJ983-14	BIOUG17094-C02	GMP#06025	BOLD:ACH6989	BIOUG17094-C02	591[0n]	1			No				02-Jun-2014	Microphor holosericeus			Vouchered:Registered Collection	Zoologisches Forschungsmuseum Alexander Koenig	3 bottles
GMGMI	GMGMI1482-14	BIOUG17136-E04	GMP#06024	BOLD:ACD2988	BIOUG17136-E04	594[0n]	1			No				16-May-2014	Trichina elongata			Vouchered:Registered Collection	Zoologisches Forschungsmuseum Alexander Koenig	2 bottles
GMGMI	GMGMI1481-14	BIOUG17136-E03	GMP#06024	BOLD:ACR3883	BIOUG17136-E03	638[0n]	3		1	Yes				16-May-2014	Platypalpus			Vouchered:Registered Collection	Zoologisches Forschungsmuseum Alexander Koenig	2 bottles
GMGMK	GMGMK533-14	BIOUG17177-C08	GMP#06026	BOLD:ACD2944	BIOUG17177-C08	658[0n]	3			Yes				17-Jun-2014	Empis livida			Vouchered:Registered Collection	Zoologisches Forschungsmuseum Alexander Koenig	2 bottles
GMGMI	GMGMI1478-14	BIOUG17136-D12	GMP#06024	BOLD:ACB6807	BIOUG17136-D12	576[0n]	1			No				16-May-2014	Empidinae			Vouchered:Registered Collection	Zoologisches Forschungsmuseum Alexander Koenig	2 bottles
GMGMN	GMGMN1079-14	BIOUG17444-D11	GMP#06029	BOLD:AAG9659	BIOUG17444-D11	567[0n]	1			No				29-Jul-2014	Chrysotus femoratus			Vouchered:Registered Collection	Zoologisches Forschungsmuseum Alexander Koenig	2 bottles
GMGMI	GMGMI1475-14	BIOUG17136-D09	GMP#06024	BOLD:ACR3121	BIOUG17136-D09	636[0n]	3			Yes				16-May-2014	Platypalpus			Vouchered:Registered Collection	Zoologisches Forschungsmuseum Alexander Koenig	2 bottles
GMGMF	GMGMF343-14	BIOUG16738-G01	GMP#06021	BOLD:ABV1735	BIOUG16738-G01	588[0n]	1			No				11-Feb-2014	Trichoceridae			Vouchered:Registered Collection	Zoologisches Forschungsmuseum Alexander Koenig	1 bottle
GMGMI	GMGMI1501-14	BIOUG17136-F11	GMP#06024	BOLD:ACH6989	BIOUG17136-F11	576[0n]	1			No				16-May-2014	Microphor holosericeus			Vouchered:Registered Collection	Zoologisches Forschungsmuseum Alexander Koenig	2 bottles
GMGMI	GMGMI1467-14	BIOUG17136-D01	GMP#06024	BOLD:ACH6989	BIOUG17136-D01	588[0n]	1			No				16-May-2014	Microphor holosericeus			Vouchered:Registered Collection	Zoologisches Forschungsmuseum Alexander Koenig	2 bottles
GMGMD	GMGMD644-14	BIOUG16612-B01	GMP#06018	BOLD:AAM7341	BIOUG16612-B01	570[2n]	1			No				16-Sep-2013	Oecothea fenestralis			Vouchered:Registered Collection	Zoologisches Forschungsmuseum Alexander Koenig	2 bottles
GMGMH	GMGMH1118-14	BIOUG16997-H09	GMP#06023	BOLD:ACR1514	BIOUG16997-H09	549[0n]	1			No				24-Apr-2014	Rhamphomyia			Vouchered:Registered Collection	Zoologisches Forschungsmuseum Alexander Koenig	2 bottles
GMGMN	GMGMN1076-14	BIOUG17444-D08	GMP#06029	BOLD:AAG9659	BIOUG17444-D08	576[0n]	1			No				29-Jul-2014	Chrysotus femoratus			Vouchered:Registered Collection	Zoologisches Forschungsmuseum Alexander Koenig	2 bottles
GMGMC	GMGMC326-14	BIOUG16358-E11	GMP#06016	BOLD:ACD2456	BIOUG16358-E11	558[0n]	1			No				08-Aug-2013	Medetera pallipes			Vouchered:Registered Collection	Zoologisches Forschungsmuseum Alexander Koenig	2 bottles
GMGML	GMGML831-14	BIOUG17265-C02	GMP#06027	BOLD:ACQ8704	BIOUG17265-C02	588[1n]	1			No				01-Jul-2014	Rhamphomyia			Vouchered:Registered Collection	Zoologisches Forschungsmuseum Alexander Koenig	2 bottles
GMGMA	GMGMA912-14	BIOUG16214-E02	GMP#06015	BOLD:AAG9659	BIOUG16214-E02	597[0n]	1			No				25-Jul-2013	Chrysotus femoratus			Vouchered:Registered Collection	Zoologisches Forschungsmuseum Alexander Koenig	2 bottles
GMGMI	GMGMI1452-14	BIOUG17136-B10	GMP#06024	BOLD:AAC3096	BIOUG17136-B10	633[0n]	3			Yes				16-May-2014	Tephritis formosa			Vouchered:Registered Collection	Zoologisches Forschungsmuseum Alexander Koenig	2 bottles
GMGME	GMGME725-14	BIOUG16706-G02	GMP#06019	BOLD:ABU9338	BIOUG16706-G02	658[0n]	3			Yes				14-Oct-2013	Palloptera ustulata			Vouchered:Registered Collection	Zoologisches Forschungsmuseum Alexander Koenig	1 bottle
GMGME	GMGME724-14	BIOUG16706-G01	GMP#06019	BOLD:ACJ2674	BIOUG16706-G01	658[0n]	3			Yes				14-Oct-2013	Empis			Vouchered:Registered Collection	Zoologisches Forschungsmuseum Alexander Koenig	1 bottle
GMGMI	GMGMI1448-14	BIOUG17136-B06	GMP#06024	BOLD:ACB6807	BIOUG17136-B06	588[0n]	1			No				16-May-2014	Empidinae			Vouchered:Registered Collection	Zoologisches Forschungsmuseum Alexander Koenig	2 bottles
GMGMD	GMGMD1267-14	BIOUG16619-A06	GMP#06018	BOLD:AAG9659	BIOUG16619-A06	603[3n]				No				16-Sep-2013	Chrysotus femoratus			Vouchered:Registered Collection	Zoologisches Forschungsmuseum Alexander Koenig
GMGME	GMGME714-14	BIOUG16706-F03	GMP#06019	BOLD:ACE1342	BIOUG16706-F03	567[0n]	1			No				14-Oct-2013	Medetera jacula			Vouchered:Registered Collection	Zoologisches Forschungsmuseum Alexander Koenig	1 bottle
GMGMI	GMGMI1435-14	BIOUG17136-A05	GMP#06024	BOLD:ACJ8426	BIOUG17136-A05	637[0n]	3		1	Yes				16-May-2014	Platypalpus aristatus			Vouchered:Registered Collection	Zoologisches Forschungsmuseum Alexander Koenig	2 bottles
GMGMI	GMGMI1433-14	BIOUG17136-A03	GMP#06024	BOLD:ACH6989	BIOUG17136-A03	588[0n]	1			No				16-May-2014	Microphor holosericeus			Vouchered:Registered Collection	Zoologisches Forschungsmuseum Alexander Koenig	2 bottles
GMGMI	GMGMI719-14	BIOUG17114-E01	GMP#06024	BOLD:AAN5417	BIOUG17114-E01	533[0n]	1			No				16-May-2014	Asteia beata			Vouchered:Registered Collection	Zoologisches Forschungsmuseum Alexander Koenig	2 bottles
GMGML	GMGML1343-14	BIOUG17270-F03	GMP#06027	BOLD:ACB9912	BIOUG17270-F03	606[0n]	1			No				01-Jul-2014	Trichina bilobata			Vouchered:Registered Collection	Zoologisches Forschungsmuseum Alexander Koenig	2 bottles
GMGME	GMGME696-14	BIOUG16706-D09	GMP#06019	BOLD:ACD1482	BIOUG16706-D09	528[0n]	1			No				14-Oct-2013	Xanthochlorus tenellus			Vouchered:Registered Collection	Zoologisches Forschungsmuseum Alexander Koenig	1 bottle
GMGME	GMGME692-14	BIOUG16706-D05	GMP#06019	BOLD:ACP9444	BIOUG16706-D05	558[3n]	1			No				14-Oct-2013	Dolichopodidae			Vouchered:Registered Collection	Zoologisches Forschungsmuseum Alexander Koenig	1 bottle
GMGMC	GMGMC1144-14	BIOUG16525-G10	GMP#06016	BOLD:AAF9771	BIOUG16525-G10	588[0n]	1			No				08-Aug-2013	Platypalpus trivialis			Vouchered:Registered Collection	Zoologisches Forschungsmuseum Alexander Koenig	2 bottles
GMGMF	GMGMF488-14	BIOUG16740-C04	GMP#06021	BOLD:ACR0787	BIOUG16740-C04	552[0n]	1			No				11-Feb-2014	Trichoceridae			Vouchered:Registered Collection	Zoologisches Forschungsmuseum Alexander Koenig	1 bottle
GMGMC	GMGMC1211-14	BIOUG16526-E06	GMP#06016	BOLD:AAF9771	BIOUG16526-E06	555[0n]	1			No				08-Aug-2013	Platypalpus trivialis			Vouchered:Registered Collection	Zoologisches Forschungsmuseum Alexander Koenig	2 bottles
GMGMB	GMGMB200-14	BIOUG16269-G08	GMP#06017	BOLD:ACQ8753	BIOUG16269-G08	658[0n]	3			Yes				26-Aug-2013	Platypalpus			Vouchered:Registered Collection	Zoologisches Forschungsmuseum Alexander Koenig	4 bottles
GMGMB	GMGMB1138-14	BIOUG16279-F08	GMP#06017	BOLD:AAF9771	BIOUG16279-F08	522[0n]	1			No				26-Aug-2013	Platypalpus trivialis			Vouchered:Registered Collection	Zoologisches Forschungsmuseum Alexander Koenig	4 bottles
GMGMK	GMGMK1544-14	BIOUG17226-H09	GMP#06026	BOLD:ACQ8704	BIOUG17226-H09	588[0n]	1			No				17-Jun-2014	Rhamphomyia			Vouchered:Registered Collection	Zoologisches Forschungsmuseum Alexander Koenig	2 bottles
GMGME	GMGME675-14	BIOUG16706-B12	GMP#06019	BOLD:ACJ5539	BIOUG16706-B12	658[0n]	3		1	Yes				14-Oct-2013	Dryodromia				Zoologisches Forschungsmuseum Alexander Koenig	1 bottle
GMGMB	GMGMB1133-14	BIOUG16279-F03	GMP#06017	BOLD:AAG9659	BIOUG16279-F03	565[0n]	1			No				26-Aug-2013	Chrysotus femoratus			Vouchered:Registered Collection	Zoologisches Forschungsmuseum Alexander Koenig	4 bottles
GMGMB	GMGMB1129-14	BIOUG16279-E11	GMP#06017	BOLD:ACQ8518	BIOUG16279-E11	658[0n]	3			Yes				26-Aug-2013	Empis			Vouchered:Registered Collection	Zoologisches Forschungsmuseum Alexander Koenig	4 bottles
GMGMF	GMGMF1508-14	BIOUG16785-F07	GMP#06021	BOLD:ACR0787	BIOUG16785-F07	588[0n]	1			No				11-Feb-2014	Trichoceridae			Vouchered:Registered Collection	Zoologisches Forschungsmuseum Alexander Koenig	1 bottle
GMGMN	GMGMN1064-14	BIOUG17444-C08	GMP#06029	BOLD:AAG9659	BIOUG17444-C08	588[0n]	1			No				29-Jul-2014	Chrysotus femoratus			Vouchered:Registered Collection	Zoologisches Forschungsmuseum Alexander Koenig	2 bottles
GMGMI	GMGMI1145-14	BIOUG17118-H11	GMP#06024	BOLD:ABX8716	BIOUG17118-H11	576[0n]	1			No				16-May-2014	Heleomyza serrata			Vouchered:Registered Collection	Zoologisches Forschungsmuseum Alexander Koenig	2 bottles
GMGMB	GMGMB1115-14	BIOUG16279-D09	GMP#06017	BOLD:AAG9659	BIOUG16279-D09	555[0n]	1			No				26-Aug-2013	Chrysotus femoratus			Vouchered:Registered Collection	Zoologisches Forschungsmuseum Alexander Koenig	4 bottles
GMGME	GMGME655-14	BIOUG16706-A04	GMP#06019	BOLD:ACD1482	BIOUG16706-A04	564[0n]	1			No				14-Oct-2013	Xanthochlorus tenellus			Vouchered:Registered Collection	Zoologisches Forschungsmuseum Alexander Koenig	1 bottle
GMGMB	GMGMB1110-14	BIOUG16279-D04	GMP#06017	BOLD:ACQ8518	BIOUG16279-D04	658[0n]	3			Yes				26-Aug-2013	Empis			Vouchered:Registered Collection	Zoologisches Forschungsmuseum Alexander Koenig	4 bottles
GMGMM	GMGMM1244-14	BIOUG17376-H04	GMP#06028	BOLD:AAG9659	BIOUG17376-H04	579[0n]	1			No				15-Jul-2014	Chrysotus femoratus			Vouchered:Registered Collection	Zoologisches Forschungsmuseum Alexander Koenig	2 bottles
GMGMA	GMGMA1330-14	BIOUG16218-H04	GMP#06015	BOLD:AAG9659	BIOUG16218-H04	550[0n]	1			No				25-Jul-2013	Chrysotus femoratus			Vouchered:Registered Collection	Zoologisches Forschungsmuseum Alexander Koenig	2 bottles
GMGMM	GMGMM1240-14	BIOUG17376-G12	GMP#06028	BOLD:AAG0467	BIOUG17376-G12	567[0n]	1			No				15-Jul-2014	Suillia affinis			Vouchered:Registered Collection	Zoologisches Forschungsmuseum Alexander Koenig	2 bottles
GMGMF	GMGMF480-14	BIOUG16740-B08	GMP#06021	BOLD:ACR0400	BIOUG16740-B08	658[0n]	3		1	Yes				11-Feb-2014	Trichoceridae			Vouchered:Registered Collection	Zoologisches Forschungsmuseum Alexander Koenig	1 bottle
GMGMM	GMGMM1238-14	BIOUG17376-G10	GMP#06028	BOLD:ACD1482	BIOUG17376-G10	588[0n]	1			No				15-Jul-2014	Xanthochlorus tenellus			Vouchered:Registered Collection	Zoologisches Forschungsmuseum Alexander Koenig	2 bottles
GMGMF	GMGMF821-14	BIOUG16777-G04	GMP#06021	BOLD:ABA4085	BIOUG16777-G04	555[0n]	1			No				11-Feb-2014	Heleomyza			Vouchered:Registered Collection	Zoologisches Forschungsmuseum Alexander Koenig	1 bottle
GMGME	GMGME636-14	BIOUG16705-G08	GMP#06019	BOLD:AAG6810	BIOUG16705-G08	534[0n]	1			No				14-Oct-2013	Fannia			Vouchered:Registered Collection	Zoologisches Forschungsmuseum Alexander Koenig	1 bottle
GMGMH	GMGMH569-14	BIOUG16898-E11	GMP#06023	BOLD:ACP2934	BIOUG16898-E11	606[2n]	1			No				24-Apr-2014	Empis trigramma			Vouchered:Registered Collection	Zoologisches Forschungsmuseum Alexander Koenig	2 bottles
GMGMB	GMGMB1087-14	BIOUG16279-B05	GMP#06017	BOLD:AAD2434	BIOUG16279-B05	658[1n]	3			Yes				26-Aug-2013	Acanthiophilus helianthi			Vouchered:Registered Collection	Zoologisches Forschungsmuseum Alexander Koenig	4 bottles
GMGMA	GMGMA1327-14	BIOUG16218-H01	GMP#06015	BOLD:ACP9444	BIOUG16218-H01	591[0n]	1		1	No				25-Jul-2013	Dolichopodidae			Vouchered:Registered Collection	Zoologisches Forschungsmuseum Alexander Koenig	2 bottles
GMGML	GMGML1329-14	BIOUG17270-E01	GMP#06027	BOLD:ACP9444	BIOUG17270-E01	585[0n]	1			No				01-Jul-2014	Dolichopodidae			Vouchered:Registered Collection	Zoologisches Forschungsmuseum Alexander Koenig	2 bottles
GMGMM	GMGMM1218-14	BIOUG17376-F02	GMP#06028	BOLD:AAG9659	BIOUG17376-F02	591[0n]	1			No				15-Jul-2014	Chrysotus femoratus			Vouchered:Registered Collection	Zoologisches Forschungsmuseum Alexander Koenig	2 bottles
GMGMB	GMGMB1077-14	BIOUG16279-A07	GMP#06017	BOLD:ACE1342	BIOUG16279-A07	540[0n]	1			No				26-Aug-2013	Medetera jacula			Vouchered:Registered Collection	Zoologisches Forschungsmuseum Alexander Koenig	4 bottles
GMGMB	GMGMB1076-14	BIOUG16279-A06	GMP#06017	BOLD:AAG9659	BIOUG16279-A06	588[0n]	1			No				26-Aug-2013	Chrysotus femoratus			Vouchered:Registered Collection	Zoologisches Forschungsmuseum Alexander Koenig	4 bottles
GMGMB	GMGMB1075-14	BIOUG16279-A05	GMP#06017	BOLD:AAG6810	BIOUG16279-A05	579[0n]	1			No				26-Aug-2013	Fannia			Vouchered:Registered Collection	Zoologisches Forschungsmuseum Alexander Koenig	4 bottles
GMGMM	GMGMM1212-14	BIOUG17376-E08	GMP#06028	BOLD:AAG9659	BIOUG17376-E08	579[0n]	1			No				15-Jul-2014	Chrysotus femoratus			Vouchered:Registered Collection	Zoologisches Forschungsmuseum Alexander Koenig	2 bottles
GMGMM	GMGMM1209-14	BIOUG17376-E05	GMP#06028	BOLD:ACQ9260	BIOUG17376-E05	582[0n]	1			No				15-Jul-2014	Dolichopodidae			Vouchered:Registered Collection	Zoologisches Forschungsmuseum Alexander Koenig	2 bottles
GMGMI	GMGMI1333-14	BIOUG17120-H09	GMP#06024	BOLD:ACR3568	BIOUG17120-H09	552[0n]	1			No				16-May-2014	Platypalpus			Vouchered:Registered Collection	Zoologisches Forschungsmuseum Alexander Koenig	2 bottles
GMGMM	GMGMM1206-14	BIOUG17376-E02	GMP#06028	BOLD:ACQ8516	BIOUG17376-E02	641[0n]	3			Yes				15-Jul-2014	Neophyllomyza acyglossa			Vouchered:Registered Collection	Zoologisches Forschungsmuseum Alexander Koenig	2 bottles
GMGMB	GMGMB1065-14	BIOUG16278-H06	GMP#06017	BOLD:ACQ8575	BIOUG16278-H06	658[0n]	3			Yes				26-Aug-2013	Fanniinae			Vouchered:Registered Collection	Zoologisches Forschungsmuseum Alexander Koenig	4 bottles
GMGMB	GMGMB1063-14	BIOUG16278-H04	GMP#06017	BOLD:ACQ8518	BIOUG16278-H04	642[0n]	3		1	Yes				26-Aug-2013	Empis			Vouchered:Registered Collection	Zoologisches Forschungsmuseum Alexander Koenig	4 bottles
GMGMB	GMGMB187-14	BIOUG16269-F07	GMP#06017	BOLD:AAG9659	BIOUG16269-F07	591[0n]	1			No				26-Aug-2013	Chrysotus femoratus			Vouchered:Registered Collection	Zoologisches Forschungsmuseum Alexander Koenig	4 bottles
GMGMI	GMGMI1325-14	BIOUG17120-H01	GMP#06024	BOLD:ACR3631	BIOUG17120-H01	658[0n]	3			Yes				16-May-2014	Oedalea			Vouchered:Registered Collection	Zoologisches Forschungsmuseum Alexander Koenig	2 bottles
GMGMM	GMGMM1198-14	BIOUG17376-D06	GMP#06028	BOLD:AAD5126	BIOUG17376-D06	576[0n]	1			No				15-Jul-2014	Rhagoletis cerasi			Vouchered:Registered Collection	Zoologisches Forschungsmuseum Alexander Koenig	2 bottles
GMGMF	GMGMF814-14	BIOUG16777-F09	GMP#06021	BOLD:ACR0787	BIOUG16777-F09	552[0n]	1			No				11-Feb-2014	Trichoceridae			Vouchered:Registered Collection	Zoologisches Forschungsmuseum Alexander Koenig	1 bottle
GMGMI	GMGMI1318-14	BIOUG17120-G06	GMP#06024	BOLD:ACR3693	BIOUG17120-G06	564[0n]	1			No				16-May-2014	Empis			Vouchered:Registered Collection	Zoologisches Forschungsmuseum Alexander Koenig	2 bottles
GMGMM	GMGMM1190-14	BIOUG17376-C10	GMP#06028	BOLD:AAG9659	BIOUG17376-C10	591[0n]	1			No				15-Jul-2014	Chrysotus femoratus			Vouchered:Registered Collection	Zoologisches Forschungsmuseum Alexander Koenig	2 bottles
GMGMM	GMGMM845-14	BIOUG17305-F09	GMP#06028	BOLD:AAF9771	BIOUG17305-F09	579[1n]	1			No				15-Jul-2014	Platypalpus trivialis			Vouchered:Registered Collection	Zoologisches Forschungsmuseum Alexander Koenig	2 bottles
GMGMM	GMGMM1188-14	BIOUG17376-C08	GMP#06028	BOLD:AAG9659	BIOUG17376-C08	579[0n]	1			No				15-Jul-2014	Chrysotus femoratus			Vouchered:Registered Collection	Zoologisches Forschungsmuseum Alexander Koenig	2 bottles
GMGMI	GMGMI1312-14	BIOUG17120-F12	GMP#06024	BOLD:ACR2839	BIOUG17120-F12	658[0n]	3		1	Yes				16-May-2014	Platypalpus			Vouchered:Registered Collection	Zoologisches Forschungsmuseum Alexander Koenig	2 bottles
GMGMF	GMGMF1010-14	BIOUG16779-G03	GMP#06021	BOLD:ACR0719	BIOUG16779-G03	588[0n]	1			No				11-Feb-2014	Trichoceridae			Vouchered:Registered Collection	Zoologisches Forschungsmuseum Alexander Koenig	1 bottle
GMGMI	GMGMI1309-14	BIOUG17120-F09	GMP#06024	BOLD:ACH6989	BIOUG17120-F09	567[1n]	1			No				16-May-2014	Microphor holosericeus			Vouchered:Registered Collection	Zoologisches Forschungsmuseum Alexander Koenig	2 bottles
GMGMI	GMGMI1308-14	BIOUG17120-F08	GMP#06024	BOLD:ACR1514	BIOUG17120-F08	609[0n]	1			No				16-May-2014	Rhamphomyia			Vouchered:Registered Collection	Zoologisches Forschungsmuseum Alexander Koenig	2 bottles
GMGMM	GMGMM1181-14	BIOUG17376-C01	GMP#06028	BOLD:AAC9753	BIOUG17376-C01	602[0n]	3			Yes				15-Jul-2014	Xyphosia miliaria			Vouchered:Registered Collection	Zoologisches Forschungsmuseum Alexander Koenig	2 bottles
GMGMI	GMGMI1306-14	BIOUG17120-F06	GMP#06024	BOLD:AAN5417	BIOUG17120-F06	561[0n]	1			No				16-May-2014	Asteia beata			Vouchered:Registered Collection	Zoologisches Forschungsmuseum Alexander Koenig	2 bottles
GMGMI	GMGMI1305-14	BIOUG17120-F05	GMP#06024	BOLD:ACR1514	BIOUG17120-F05	537[0n]	1			No				16-May-2014	Rhamphomyia			Vouchered:Registered Collection	Zoologisches Forschungsmuseum Alexander Koenig	2 bottles
GMGMM	GMGMM1177-14	BIOUG17376-B09	GMP#06028	BOLD:ACR5357	BIOUG17376-B09	639[0n]	3		1	Yes				15-Jul-2014	Drapetis			Vouchered:Registered Collection	Zoologisches Forschungsmuseum Alexander Koenig	2 bottles
GMGMB	GMGMB1036-14	BIOUG16278-F01	GMP#06017	BOLD:ACA1124	BIOUG16278-F01	564[0n]	1			No				26-Aug-2013	Medetera petrophiloides			Vouchered:Registered Collection	Zoologisches Forschungsmuseum Alexander Koenig	4 bottles
GMGMI	GMGMI1296-14	BIOUG17120-E08	GMP#06024	BOLD:ACH6989	BIOUG17120-E08	564[0n]	1			No				16-May-2014	Microphor holosericeus			Vouchered:Registered Collection	Zoologisches Forschungsmuseum Alexander Koenig	2 bottles
GMGMB	GMGMB1029-14	BIOUG16278-E06	GMP#06017	BOLD:ACD1482	BIOUG16278-E06	658[0n]	3			Yes				26-Aug-2013	Xanthochlorus tenellus			Vouchered:Registered Collection	Zoologisches Forschungsmuseum Alexander Koenig	4 bottles
GMGMM	GMGMM1168-14	BIOUG17376-A12	GMP#06028	BOLD:AAG9659	BIOUG17376-A12	588[0n]	1			No				15-Jul-2014	Chrysotus femoratus			Vouchered:Registered Collection	Zoologisches Forschungsmuseum Alexander Koenig	2 bottles
GMGMK	GMGMK1285-14	BIOUG17224-B12	GMP#06026	BOLD:AAG9659	BIOUG17224-B12	628[0n]	1			No				17-Jun-2014	Chrysotus femoratus			Vouchered:Registered Collection	Zoologisches Forschungsmuseum Alexander Koenig	2 bottles
GMGMM	GMGMM778-14	BIOUG17305-A02	GMP#06028	BOLD:AAG9659	BIOUG17305-A02	582[0n]	1			No				15-Jul-2014	Chrysotus femoratus			Vouchered:Registered Collection	Zoologisches Forschungsmuseum Alexander Koenig	2 bottles
GMGMM	GMGMM777-14	BIOUG17305-A01	GMP#06028	BOLD:AAG9659	BIOUG17305-A01	585[0n]	1			No				15-Jul-2014	Chrysotus femoratus			Vouchered:Registered Collection	Zoologisches Forschungsmuseum Alexander Koenig	2 bottles
GMGMK	GMGMK1297-14	BIOUG17224-C12	GMP#06026	BOLD:ACH6989	BIOUG17224-C12	608[0n]	1			No				17-Jun-2014	Microphor holosericeus			Vouchered:Registered Collection	Zoologisches Forschungsmuseum Alexander Koenig	2 bottles
GMGMF	GMGMF1262-14	BIOUG16783-A11	GMP#06021	BOLD:ACR0787	BIOUG16783-A11	603[0n]	1			No				11-Feb-2014	Trichoceridae			Vouchered:Registered Collection	Zoologisches Forschungsmuseum Alexander Koenig	1 bottle
GMGMD	GMGMD1574-14	BIOUG16647-C04	GMP#06018	BOLD:ACD1482	BIOUG16647-C04	606[0n]	3			Yes				16-Sep-2013	Xanthochlorus tenellus			Vouchered:Registered Collection	Zoologisches Forschungsmuseum Alexander Koenig	2 bottles
GMGMK	GMGMK1292-14	BIOUG17224-C07	GMP#06026	BOLD:ACQ9817	BIOUG17224-C07	618[0n]	1			No				17-Jun-2014	Platypalpus			Vouchered:Registered Collection	Zoologisches Forschungsmuseum Alexander Koenig	2 bottles
GMGMK	GMGMK1291-14	BIOUG17224-C06	GMP#06026	BOLD:AAG9659	BIOUG17224-C06	571[0n]	1			No				17-Jun-2014	Chrysotus femoratus			Vouchered:Registered Collection	Zoologisches Forschungsmuseum Alexander Koenig	2 bottles
GMGMF	GMGMF1256-14	BIOUG16783-A05	GMP#06021	BOLD:ACR0719	BIOUG16783-A05	606[0n]	1			No				11-Feb-2014	Trichoceridae			Vouchered:Registered Collection	Zoologisches Forschungsmuseum Alexander Koenig	1 bottle
GMGMF	GMGMF1255-14	BIOUG16783-A04	GMP#06021	BOLD:ACR0787	BIOUG16783-A04	591[0n]	1			No				11-Feb-2014	Trichoceridae			Vouchered:Registered Collection	Zoologisches Forschungsmuseum Alexander Koenig	1 bottle
GMGMK	GMGMK1287-14	BIOUG17224-C02	GMP#06026	BOLD:AAG9659	BIOUG17224-C02	589[0n]	1			No				17-Jun-2014	Chrysotus femoratus			Vouchered:Registered Collection	Zoologisches Forschungsmuseum Alexander Koenig	2 bottles
GMGMK	GMGMK1286-14	BIOUG17224-C01	GMP#06026	BOLD:AAG9659	BIOUG17224-C01	522[0n]	1			No				17-Jun-2014	Chrysotus femoratus			Vouchered:Registered Collection	Zoologisches Forschungsmuseum Alexander Koenig	2 bottles
GMGMC	GMGMC1224-14	BIOUG16526-F07	GMP#06016	BOLD:AAD1552	BIOUG16526-F07	552[3n]	1			No				08-Aug-2013	Ensina sonchi			Vouchered:Registered Collection	Zoologisches Forschungsmuseum Alexander Koenig	2 bottles
GMGMK	GMGMK1284-14	BIOUG17224-B11	GMP#06026	BOLD:ACQ8704	BIOUG17224-B11	609[0n]	1			No				17-Jun-2014	Rhamphomyia			Vouchered:Registered Collection	Zoologisches Forschungsmuseum Alexander Koenig	2 bottles
GMGMF	GMGMF1247-14	BIOUG16782-H07	GMP#06021	BOLD:ABY1848	BIOUG16782-H07	588[0n]	1			No				11-Feb-2014	Trichoceridae			Vouchered:Registered Collection	Zoologisches Forschungsmuseum Alexander Koenig	1 bottle
GMGMA	GMGMA1413-14	BIOUG16219-G04	GMP#06015	BOLD:ACP9444	BIOUG16219-G04	567[0n]	1			No				25-Jul-2013	Dolichopodidae			Vouchered:Registered Collection	Zoologisches Forschungsmuseum Alexander Koenig	2 bottles
GMGMA	GMGMA1412-14	BIOUG16219-G03	GMP#06015	BOLD:AAG9659	BIOUG16219-G03	592[0n]	1			No				25-Jul-2013	Chrysotus femoratus			Vouchered:Registered Collection	Zoologisches Forschungsmuseum Alexander Koenig	2 bottles
GMGMF	GMGMF1244-14	BIOUG16782-H04	GMP#06021	BOLD:ACR0787	BIOUG16782-H04	555[0n]	1			No				11-Feb-2014	Trichoceridae			Vouchered:Registered Collection	Zoologisches Forschungsmuseum Alexander Koenig	1 bottle
GMGMK	GMGMK1277-14	BIOUG17224-B04	GMP#06026	BOLD:ACQ8704	BIOUG17224-B04	587[0n]	1			No				17-Jun-2014	Rhamphomyia			Vouchered:Registered Collection	Zoologisches Forschungsmuseum Alexander Koenig	2 bottles
GMGMA	GMGMA1409-14	BIOUG16219-F12	GMP#06015	BOLD:ABU9505	BIOUG16219-F12	576[0n]	1			No				25-Jul-2013	Sciapus platypterus			Vouchered:Registered Collection	Zoologisches Forschungsmuseum Alexander Koenig	2 bottles
GMGMC	GMGMC1214-14	BIOUG16526-E09	GMP#06016	BOLD:ACD1482	BIOUG16526-E09	606[0n]	1			No				08-Aug-2013	Xanthochlorus tenellus			Vouchered:Registered Collection	Zoologisches Forschungsmuseum Alexander Koenig	2 bottles
GMGML	GMGML891-14	BIOUG17265-H02	GMP#06027	BOLD:ABU9505	BIOUG17265-H02	591[0n]	1			No				01-Jul-2014	Sciapus platypterus			Vouchered:Registered Collection	Zoologisches Forschungsmuseum Alexander Koenig	2 bottles
GMGMK	GMGMK1271-14	BIOUG17224-A10	GMP#06026	BOLD:ACQ8704	BIOUG17224-A10	586[0n]	1			No				17-Jun-2014	Rhamphomyia			Vouchered:Registered Collection	Zoologisches Forschungsmuseum Alexander Koenig	2 bottles
GMGMF	GMGMF1236-14	BIOUG16782-G08	GMP#06021	BOLD:ACR0787	BIOUG16782-G08	576[0n]	1			No				11-Feb-2014	Trichoceridae			Vouchered:Registered Collection	Zoologisches Forschungsmuseum Alexander Koenig	1 bottle
GMGMC	GMGMC1208-14	BIOUG16526-E03	GMP#06016	BOLD:ACP9444	BIOUG16526-E03	606[0n]	1			No				08-Aug-2013	Dolichopodidae			Vouchered:Registered Collection	Zoologisches Forschungsmuseum Alexander Koenig	2 bottles
GMGMK	GMGMK1268-14	BIOUG17224-A07	GMP#06026	BOLD:ACH6989	BIOUG17224-A07	605[0n]	1			No				17-Jun-2014	Microphor holosericeus			Vouchered:Registered Collection	Zoologisches Forschungsmuseum Alexander Koenig	2 bottles
GMGMA	GMGMA1400-14	BIOUG16219-F03	GMP#06015	BOLD:AAG9659	BIOUG16219-F03	591[0n]	1			No				25-Jul-2013	Chrysotus femoratus			Vouchered:Registered Collection	Zoologisches Forschungsmuseum Alexander Koenig	2 bottles
GMGMK	GMGMK1264-14	BIOUG17224-A03	GMP#06026	BOLD:ACQ8704	BIOUG17224-A03	581[0n]	1			No				17-Jun-2014	Rhamphomyia			Vouchered:Registered Collection	Zoologisches Forschungsmuseum Alexander Koenig	2 bottles
GMGMF	GMGMF1227-14	BIOUG16782-F11	GMP#06021	BOLD:ACQ9998	BIOUG16782-F11	591[0n]	1			No				11-Feb-2014	Trichocera saltator			Vouchered:Registered Collection	Zoologisches Forschungsmuseum Alexander Koenig	1 bottle
GMGMC	GMGMC1198-14	BIOUG16526-D05	GMP#06016	BOLD:AAG9659	BIOUG16526-D05	600[0n]	1			No				08-Aug-2013	Chrysotus femoratus			Vouchered:Registered Collection	Zoologisches Forschungsmuseum Alexander Koenig	2 bottles
GMGMA	GMGMA1389-14	BIOUG16219-E04	GMP#06015	BOLD:AAG9659	BIOUG16219-E04	565[0n]	1			No				25-Jul-2013	Chrysotus femoratus			Vouchered:Registered Collection	Zoologisches Forschungsmuseum Alexander Koenig	2 bottles
GMGMD	GMGMD686-14	BIOUG16612-E07	GMP#06018	BOLD:ACQ9260	BIOUG16612-E07	534[0n]	1			No				16-Sep-2013	Dolichopodidae			Vouchered:Registered Collection	Zoologisches Forschungsmuseum Alexander Koenig	2 bottles
GMGMM	GMGMM590-14	BIOUG17303-A04	GMP#06028	BOLD:AAG9659	BIOUG17303-A04	576[0n]	1			No				15-Jul-2014	Chrysotus femoratus			Vouchered:Registered Collection	Zoologisches Forschungsmuseum Alexander Koenig	2 bottles
GMGML	GMGML870-14	BIOUG17265-F05	GMP#06027	BOLD:ACR4158	BIOUG17265-F05	658[0n]	3		1	Yes				01-Jul-2014	Argyra			Vouchered:Registered Collection	Zoologisches Forschungsmuseum Alexander Koenig	2 bottles
GMGML	GMGML867-14	BIOUG17265-F02	GMP#06027	BOLD:ABU9505	BIOUG17265-F02	576[0n]	1			No				01-Jul-2014	Sciapus platypterus			Vouchered:Registered Collection	Zoologisches Forschungsmuseum Alexander Koenig	2 bottles
GMGMF	GMGMF1213-14	BIOUG16782-E09	GMP#06021	BOLD:ACR0787	BIOUG16782-E09	564[0n]	1			No				11-Feb-2014	Trichoceridae			Vouchered:Registered Collection	Zoologisches Forschungsmuseum Alexander Koenig	1 bottle
GMGMC	GMGMC1185-14	BIOUG16526-C04	GMP#06016	BOLD:ACQ8875	BIOUG16526-C04	658[0n]	3			Yes				08-Aug-2013	Empis			Vouchered:Registered Collection	Zoologisches Forschungsmuseum Alexander Koenig	2 bottles
GMGMC	GMGMC1184-14	BIOUG16526-C03	GMP#06016	BOLD:ACQ9817	BIOUG16526-C03	579[0n]	1			No				08-Aug-2013	Platypalpus			Vouchered:Registered Collection	Zoologisches Forschungsmuseum Alexander Koenig	2 bottles
GMGMA	GMGMA1377-14	BIOUG16219-D04	GMP#06015	BOLD:ACQ8807	BIOUG16219-D04	658[0n]	1		1	No				25-Jul-2013	Sciapus			Vouchered:Registered Collection	Zoologisches Forschungsmuseum Alexander Koenig	2 bottles
GMGML	GMGML861-14	BIOUG17265-E08	GMP#06027	BOLD:ABU9505	BIOUG17265-E08	591[0n]	1			No				01-Jul-2014	Sciapus platypterus			Vouchered:Registered Collection	Zoologisches Forschungsmuseum Alexander Koenig	2 bottles
GMGMJ	GMGMJ1218-14	BIOUG17096-F11	GMP#06025	BOLD:ABU9505	BIOUG17096-F11	658[0n]	3			Yes				02-Jun-2014	Sciapus platypterus			Vouchered:Registered Collection	Zoologisches Forschungsmuseum Alexander Koenig	3 bottles
GMGMF	GMGMF1206-14	BIOUG16782-E02	GMP#06021	BOLD:ACQ9998	BIOUG16782-E02	585[0n]	1		1	No				11-Feb-2014	Trichocera saltator			Vouchered:Registered Collection	Zoologisches Forschungsmuseum Alexander Koenig	1 bottle
GMGML	GMGML857-14	BIOUG17265-E04	GMP#06027	BOLD:ACQ8704	BIOUG17265-E04	576[1n]	1			No				01-Jul-2014	Rhamphomyia			Vouchered:Registered Collection	Zoologisches Forschungsmuseum Alexander Koenig	2 bottles
GMGML	GMGML856-14	BIOUG17265-E03	GMP#06027	BOLD:ABU9505	BIOUG17265-E03	588[0n]	1			No				01-Jul-2014	Sciapus platypterus			Vouchered:Registered Collection	Zoologisches Forschungsmuseum Alexander Koenig	2 bottles
GMGMC	GMGMC1175-14	BIOUG16526-B06	GMP#06016	BOLD:AAG9659	BIOUG16526-B06	594[0n]	1			No				08-Aug-2013	Chrysotus femoratus			Vouchered:Registered Collection	Zoologisches Forschungsmuseum Alexander Koenig	2 bottles
GMGMM	GMGMM587-14	BIOUG17303-A01	GMP#06028	BOLD:AAG9659	BIOUG17303-A01	558[1n]	1			No				15-Jul-2014	Chrysotus femoratus			Vouchered:Registered Collection	Zoologisches Forschungsmuseum Alexander Koenig	2 bottles
GMGMA	GMGMA1367-14	BIOUG16219-C06	GMP#06015	BOLD:ACB9826	BIOUG16219-C06	540[0n]	1			No				25-Jul-2013	Fanniinae			Vouchered:Registered Collection	Zoologisches Forschungsmuseum Alexander Koenig	2 bottles
GMGML	GMGML852-14	BIOUG17265-D11	GMP#06027	BOLD:ACP4290	BIOUG17265-D11	658[0n]	3			Yes				01-Jul-2014	Medetera pseudoapicalis			Vouchered:Registered Collection	Zoologisches Forschungsmuseum Alexander Koenig	2 bottles
GMGMD	GMGMD663-14	BIOUG16612-C08	GMP#06018	BOLD:ACQ8551	BIOUG16612-C08	658[0n]	3			Yes				16-Sep-2013	Medetera			Vouchered:Registered Collection	Zoologisches Forschungsmuseum Alexander Koenig	2 bottles
GMGML	GMGML850-14	BIOUG17265-D09	GMP#06027	BOLD:ACQ8704	BIOUG17265-D09	591[0n]	1			No				01-Jul-2014	Rhamphomyia			Vouchered:Registered Collection	Zoologisches Forschungsmuseum Alexander Koenig	2 bottles
GMGMA	GMGMA1363-14	BIOUG16219-C02	GMP#06015	BOLD:ACI8284	BIOUG16219-C02	658[0n]	1			No				25-Jul-2013	Xanthochlorus			Vouchered:Registered Collection	Zoologisches Forschungsmuseum Alexander Koenig	2 bottles
GMGMA	GMGMA1361-14	BIOUG16219-B12	GMP#06015	BOLD:AAG9659	BIOUG16219-B12	588[0n]	1			No				25-Jul-2013	Chrysotus femoratus			Vouchered:Registered Collection	Zoologisches Forschungsmuseum Alexander Koenig	2 bottles
GMGMC	GMGMC1166-14	BIOUG16526-A09	GMP#06016	BOLD:AAG9659	BIOUG16526-A09	546[0n]	1			No				08-Aug-2013	Chrysotus femoratus			Vouchered:Registered Collection	Zoologisches Forschungsmuseum Alexander Koenig	2 bottles
GMGMN	GMGMN1579-14	BIOUG17467-F12	GMP#06029	BOLD:ACQ9316	BIOUG17467-F12	658[0n]	3			Yes				29-Jul-2014	Palloptera muliebris				Zoologisches Forschungsmuseum Alexander Koenig	2 bottles
GMGML	GMGML842-14	BIOUG17265-D01	GMP#06027	BOLD:AAG9659	BIOUG17265-D01	618[0n]	1			No				01-Jul-2014	Chrysotus femoratus			Vouchered:Registered Collection	Zoologisches Forschungsmuseum Alexander Koenig	2 bottles
GMGML	GMGML841-14	BIOUG17265-C12	GMP#06027	BOLD:ABU9505	BIOUG17265-C12	591[0n]	1			No				01-Jul-2014	Sciapus platypterus			Vouchered:Registered Collection	Zoologisches Forschungsmuseum Alexander Koenig	2 bottles
GMGMA	GMGMA1354-14	BIOUG16219-B05	GMP#06015	BOLD:ACD1482	BIOUG16219-B05	564[0n]	1			No				25-Jul-2013	Xanthochlorus tenellus			Vouchered:Registered Collection	Zoologisches Forschungsmuseum Alexander Koenig	2 bottles
GMGML	GMGML837-14	BIOUG17265-C08	GMP#06027	BOLD:AAG9659	BIOUG17265-C08	633[0n]	1			No				01-Jul-2014	Chrysotus femoratus			Vouchered:Registered Collection	Zoologisches Forschungsmuseum Alexander Koenig	2 bottles
GMGMF	GMGMF1183-14	BIOUG16782-C03	GMP#06021	BOLD:ACF7745	BIOUG16782-C03	576[0n]	1			No				11-Feb-2014	Trichocera regelationis			Vouchered:Registered Collection	Zoologisches Forschungsmuseum Alexander Koenig	1 bottle
GMGMF	GMGMF157-14	BIOUG16720-G06	GMP#06021	BOLD:ABA4085	BIOUG16720-G06	513[0n]	1			No				11-Feb-2014	Heleomyza			Vouchered:Registered Collection	Zoologisches Forschungsmuseum Alexander Koenig	1 bottle
GMGMF	GMGMF121-14	BIOUG16720-D06	GMP#06021	BOLD:ACR0719	BIOUG16720-D06	630[0n]	3		1	Yes				11-Feb-2014	Trichoceridae			Vouchered:Registered Collection	Zoologisches Forschungsmuseum Alexander Koenig	1 bottle
GMGMC	GMGMC1209-14	BIOUG16526-E04	GMP#06016	BOLD:ACB9826	BIOUG16526-E04	561[0n]	1			No				08-Aug-2013	Fanniinae			Vouchered:Registered Collection	Zoologisches Forschungsmuseum Alexander Koenig	2 bottles
GMGMF	GMGMF118-14	BIOUG16720-D03	GMP#06021	BOLD:ACD3340	BIOUG16720-D03	633[0n]	3			Yes				11-Feb-2014	Tephrochlamys flavipes			Vouchered:Registered Collection	Zoologisches Forschungsmuseum Alexander Koenig	1 bottle
GMGMF	GMGMF116-14	BIOUG16720-D01	GMP#06021	BOLD:ABA4085	BIOUG16720-D01	585[0n]	1			No				11-Feb-2014	Heleomyza			Vouchered:Registered Collection	Zoologisches Forschungsmuseum Alexander Koenig	1 bottle
GMGMN	GMGMN352-14	BIOUG17380-G08	GMP#06029	BOLD:ACQ8875	BIOUG17380-G08	633[0n]	3			Yes				29-Jul-2014	Empis			Vouchered:Registered Collection	Zoologisches Forschungsmuseum Alexander Koenig	2 bottles
GMGMF	GMGMF893-14	BIOUG16778-E05	GMP#06021	BOLD:ACQ9998	BIOUG16778-E05	564[0n]	1			No				11-Feb-2014	Trichocera saltator			Vouchered:Registered Collection	Zoologisches Forschungsmuseum Alexander Koenig	1 bottle
GMGMG	GMGMG537-14	BIOUG16849-D12	GMP#06022	BOLD:ACK9089	BIOUG16849-D12	564[1n]	1			No				11-Mar-2014	Scoliocentra brachypterna			Vouchered:Registered Collection	Zoologisches Forschungsmuseum Alexander Koenig	1 bottle
GMGMF	GMGMF107-14	BIOUG16720-C04	GMP#06021	BOLD:ACQ9998	BIOUG16720-C04	621[0n]	3			Yes				11-Feb-2014	Trichocera saltator			Vouchered:Registered Collection	Zoologisches Forschungsmuseum Alexander Koenig	1 bottle
GMGMF	GMGMF106-14	BIOUG16720-C03	GMP#06021	BOLD:ACR1857	BIOUG16720-C03	633[0n]	3			Yes				11-Feb-2014	Tephrochlamys			Vouchered:Registered Collection	Zoologisches Forschungsmuseum Alexander Koenig	1 bottle
GMGMF	GMGMF105-14	BIOUG16720-C02	GMP#06021	BOLD:ACR0787	BIOUG16720-C02	637[0n]	3			Yes				11-Feb-2014	Trichoceridae			Vouchered:Registered Collection	Zoologisches Forschungsmuseum Alexander Koenig	1 bottle
GMGMF	GMGMF103-14	BIOUG16720-B12	GMP#06021	BOLD:ACR0787	BIOUG16720-B12	637[0n]	3			Yes				11-Feb-2014	Trichoceridae			Vouchered:Registered Collection	Zoologisches Forschungsmuseum Alexander Koenig	1 bottle
GMGMG	GMGMG530-14	BIOUG16849-D05	GMP#06022	BOLD:ABX7666	BIOUG16849-D05	658[0n]	3			Yes				11-Mar-2014	Tephrochlamys rufiventris			Vouchered:Registered Collection	Zoologisches Forschungsmuseum Alexander Koenig	1 bottle
GMGMF	GMGMF100-14	BIOUG16720-B09	GMP#06021	BOLD:ACQ9998	BIOUG16720-B09	621[0n]	3			Yes				11-Feb-2014	Trichocera saltator			Vouchered:Registered Collection	Zoologisches Forschungsmuseum Alexander Koenig	1 bottle
GMGMB	GMGMB1518-14	BIOUG16354-D11	GMP#06017	BOLD:ABY1201	BIOUG16354-D11	579[0n]	1			No				26-Aug-2013	Suillia variegata			Vouchered:Registered Collection	Zoologisches Forschungsmuseum Alexander Koenig	4 bottles
GMGMI	GMGMI1553-14	BIOUG17137-C04	GMP#06024	BOLD:ACB6807	BIOUG17137-C04	555[0n]	1			No				16-May-2014	Empidinae			Vouchered:Registered Collection	Zoologisches Forschungsmuseum Alexander Koenig	2 bottles
GMGMF	GMGMF092-14	BIOUG16720-B01	GMP#06021	BOLD:ACR0787	BIOUG16720-B01	636[0n]	3			Yes				11-Feb-2014	Trichoceridae			Vouchered:Registered Collection	Zoologisches Forschungsmuseum Alexander Koenig	1 bottle
GMGMF	GMGMF939-14	BIOUG16779-A04	GMP#06021	BOLD:ACR0787	BIOUG16779-A04	588[0n]	1			No				11-Feb-2014	Trichoceridae			Vouchered:Registered Collection	Zoologisches Forschungsmuseum Alexander Koenig	1 bottle
GMGMF	GMGMF089-14	BIOUG16720-A10	GMP#06021	BOLD:ACR0400	BIOUG16720-A10	610[0n]	3		1	Yes				11-Feb-2014	Trichoceridae			Vouchered:Registered Collection	Zoologisches Forschungsmuseum Alexander Koenig	1 bottle
GMGMN	GMGMN400-14	BIOUG17437-C09	GMP#06029	BOLD:AAN5417	BIOUG17437-C09	564[0n]	1			No				29-Jul-2014	Asteia beata			Vouchered:Registered Collection	Zoologisches Forschungsmuseum Alexander Koenig	2 bottles
GMGMF	GMGMF085-14	BIOUG16720-A06	GMP#06021	BOLD:ACR0787	BIOUG16720-A06	633[0n]	3			Yes				11-Feb-2014	Trichoceridae			Vouchered:Registered Collection	Zoologisches Forschungsmuseum Alexander Koenig	1 bottle
GMGMG	GMGMG513-14	BIOUG16849-B12	GMP#06022	BOLD:ABX7666	BIOUG16849-B12	658[0n]	3		1	Yes				11-Mar-2014	Tephrochlamys rufiventris			Vouchered:Registered Collection	Zoologisches Forschungsmuseum Alexander Koenig	1 bottle
GMGMF	GMGMF083-14	BIOUG16720-A04	GMP#06021	BOLD:ACR0787	BIOUG16720-A04	635[0n]	3		1	Yes				11-Feb-2014	Trichoceridae			Vouchered:Registered Collection	Zoologisches Forschungsmuseum Alexander Koenig	1 bottle
GMGMG	GMGMG511-14	BIOUG16849-B10	GMP#06022	BOLD:ACR2359	BIOUG16849-B10	658[0n]	3		1	Yes				11-Mar-2014	Tephritidae			Vouchered:Registered Collection	Zoologisches Forschungsmuseum Alexander Koenig	1 bottle
GMGMF	GMGMF080-14	BIOUG16720-A01	GMP#06021	BOLD:ACQ9998	BIOUG16720-A01	621[0n]	3		1	Yes				11-Feb-2014	Trichocera saltator			Vouchered:Registered Collection	Zoologisches Forschungsmuseum Alexander Koenig	1 bottle
GMGMJ	GMGMJ339-14	BIOUG16899-D06	GMP#06025	BOLD:ACR1339	BIOUG16899-D06	576[0n]	1			No				02-Jun-2014	Scoliocentra			Vouchered:Registered Collection	Zoologisches Forschungsmuseum Alexander Koenig	3 bottles
GMGMF	GMGMF078-14	BIOUG16719-G06	GMP#06021	BOLD:ABA4085	BIOUG16719-G06	585[0n]	1			No				11-Feb-2014	Heleomyza			Vouchered:Registered Collection	Zoologisches Forschungsmuseum Alexander Koenig	1 bottle
GMGMK	GMGMK1278-14	BIOUG17224-B05	GMP#06026	BOLD:ACP0330	BIOUG17224-B05	607[0n]	1			No				17-Jun-2014	Oedalea flavipes			Vouchered:Registered Collection	Zoologisches Forschungsmuseum Alexander Koenig	2 bottles
GMGMG	GMGMG179-14	BIOUG16851-F05	GMP#06022	BOLD:ACR2015	BIOUG16851-F05	658[0n]	3		1	Yes				11-Mar-2014	Suillia ustulata			Vouchered:Registered Collection	Zoologisches Forschungsmuseum Alexander Koenig	1 bottle
GMGMF	GMGMF074-14	BIOUG16719-G02	GMP#06021	BOLD:ACR1857	BIOUG16719-G02	573[0n]	1			No				11-Feb-2014	Tephrochlamys			Vouchered:Registered Collection	Zoologisches Forschungsmuseum Alexander Koenig	1 bottle
GMGMF	GMGMF072-14	BIOUG16719-F12	GMP#06021	BOLD:ABA4085	BIOUG16719-F12	552[0n]	1			No				11-Feb-2014	Heleomyza			Vouchered:Registered Collection	Zoologisches Forschungsmuseum Alexander Koenig	1 bottle
GMGMF	GMGMF070-14	BIOUG16719-F10	GMP#06021	BOLD:ACD3340	BIOUG16719-F10	585[0n]	1			No				11-Feb-2014	Tephrochlamys flavipes			Vouchered:Registered Collection	Zoologisches Forschungsmuseum Alexander Koenig	1 bottle
GMGMF	GMGMF068-14	BIOUG16719-F08	GMP#06021	BOLD:ACR1857	BIOUG16719-F08	658[0n]	3		1	Yes				11-Feb-2014	Tephrochlamys			Vouchered:Registered Collection	Zoologisches Forschungsmuseum Alexander Koenig	1 bottle
GMGMF	GMGMF067-14	BIOUG16719-F07	GMP#06021	BOLD:ACD3340	BIOUG16719-F07	588[0n]	1			No				11-Feb-2014	Tephrochlamys flavipes			Vouchered:Registered Collection	Zoologisches Forschungsmuseum Alexander Koenig	1 bottle
GMGMF	GMGMF066-14	BIOUG16719-F06	GMP#06021	BOLD:ACD3340	BIOUG16719-F06	588[0n]	1			No				11-Feb-2014	Tephrochlamys flavipes			Vouchered:Registered Collection	Zoologisches Forschungsmuseum Alexander Koenig	1 bottle
GMGMD	GMGMD1578-14	BIOUG16647-C08	GMP#06018	BOLD:ACD1482	BIOUG16647-C08	618[0n]	3			Yes				16-Sep-2013	Xanthochlorus tenellus			Vouchered:Registered Collection	Zoologisches Forschungsmuseum Alexander Koenig	2 bottles
GMGMF	GMGMF064-14	BIOUG16719-F04	GMP#06021	BOLD:ABA4085	BIOUG16719-F04	585[0n]	1			No				11-Feb-2014	Heleomyza			Vouchered:Registered Collection	Zoologisches Forschungsmuseum Alexander Koenig	1 bottle
GMGMF	GMGMF1179-14	BIOUG16782-B11	GMP#06021	BOLD:ACR0787	BIOUG16782-B11	591[0n]	1		1	No				11-Feb-2014	Trichoceridae			Vouchered:Registered Collection	Zoologisches Forschungsmuseum Alexander Koenig	1 bottle
GMGMD	GMGMD643-14	BIOUG16612-A12	GMP#06018	BOLD:AAG9659	BIOUG16612-A12	567[3n]	1			No				16-Sep-2013	Chrysotus femoratus			Vouchered:Registered Collection	Zoologisches Forschungsmuseum Alexander Koenig	2 bottles
GMGMA	GMGMA1342-14	BIOUG16219-A05	GMP#06015	BOLD:AAG9659	BIOUG16219-A05	589[0n]	1			No				25-Jul-2013	Chrysotus femoratus			Vouchered:Registered Collection	Zoologisches Forschungsmuseum Alexander Koenig	2 bottles
GMGML	GMGML825-14	BIOUG17265-B08	GMP#06027	BOLD:ADA0999	BIOUG17265-B08	658[0n]	3			Yes				01-Jul-2014	Platypalpus			Vouchered:Registered Collection	Zoologisches Forschungsmuseum Alexander Koenig	2 bottles
GMGMA	GMGMA1338-14	BIOUG16219-A01	GMP#06015	BOLD:ACQ8704	BIOUG16219-A01	579[0n]	1			No				25-Jul-2013	Rhamphomyia			Vouchered:Registered Collection	Zoologisches Forschungsmuseum Alexander Koenig	2 bottles
GMGMA	GMGMA899-14	BIOUG16214-D01	GMP#06015	BOLD:AAG9659	BIOUG16214-D01	621[0n]	1			No				25-Jul-2013	Chrysotus femoratus			Vouchered:Registered Collection	Zoologisches Forschungsmuseum Alexander Koenig	2 bottles
GMGMM	GMGMM681-14	BIOUG17303-H11	GMP#06028	BOLD:ACR5525	BIOUG17303-H11	658[0n]	1		1	No				15-Jul-2014	Medetera			Vouchered:Registered Collection	Zoologisches Forschungsmuseum Alexander Koenig	2 bottles
GMGML	GMGML821-14	BIOUG17265-B04	GMP#06027	BOLD:ACQ9954	BIOUG17265-B04	658[0n]	3			Yes				01-Jul-2014	Empis lutea			Vouchered:Registered Collection	Zoologisches Forschungsmuseum Alexander Koenig	2 bottles
GMGMM	GMGMM679-14	BIOUG17303-H09	GMP#06028	BOLD:AAG9659	BIOUG17303-H09	606[0n]	1			No				15-Jul-2014	Chrysotus femoratus			Vouchered:Registered Collection	Zoologisches Forschungsmuseum Alexander Koenig	2 bottles
GMGMC	GMGMC1139-14	BIOUG16525-G05	GMP#06016	BOLD:AAG9659	BIOUG16525-G05	592[1n]	1			No				08-Aug-2013	Chrysotus femoratus			Vouchered:Registered Collection	Zoologisches Forschungsmuseum Alexander Koenig	2 bottles
GMGMK	GMGMK1444-14	BIOUG17225-H04	GMP#06026	BOLD:ACR2094	BIOUG17225-H04	658[0n]	3		1	Yes				17-Jun-2014	Platypalpus			Vouchered:Registered Collection	Zoologisches Forschungsmuseum Alexander Koenig	2 bottles
GMGMA	GMGMA1329-14	BIOUG16218-H03	GMP#06015	BOLD:ACD1482	BIOUG16218-H03	579[0n]	1			No				25-Jul-2013	Xanthochlorus tenellus			Vouchered:Registered Collection	Zoologisches Forschungsmuseum Alexander Koenig	2 bottles
GMGMA	GMGMA894-14	BIOUG16214-C08	GMP#06015	BOLD:AAG9659	BIOUG16214-C08	576[1n]	1			No				25-Jul-2013	Chrysotus femoratus			Vouchered:Registered Collection	Zoologisches Forschungsmuseum Alexander Koenig	2 bottles
GMGMC	GMGMC1133-14	BIOUG16525-F11	GMP#06016	BOLD:AAG9659	BIOUG16525-F11	579[0n]	1			No				08-Aug-2013	Chrysotus femoratus			Vouchered:Registered Collection	Zoologisches Forschungsmuseum Alexander Koenig	2 bottles
GMGMA	GMGMA1325-14	BIOUG16218-G11	GMP#06015	BOLD:ACQ9260	BIOUG16218-G11	588[0n]	1			No				25-Jul-2013	Dolichopodidae			Vouchered:Registered Collection	Zoologisches Forschungsmuseum Alexander Koenig	2 bottles
GMGME	GMGME067-14	BIOUG16647-G09	GMP#06019	BOLD:AAF0777	BIOUG16647-G09	638[0n]	3			Yes				14-Oct-2013	Anomoia purmunda			Vouchered:Registered Collection	Zoologisches Forschungsmuseum Alexander Koenig	1 bottle
GMGMM	GMGMM665-14	BIOUG17303-G07	GMP#06028	BOLD:AAG9659	BIOUG17303-G07	591[0n]	1			No				15-Jul-2014	Chrysotus femoratus			Vouchered:Registered Collection	Zoologisches Forschungsmuseum Alexander Koenig	2 bottles
GMGMC	GMGMC1125-14	BIOUG16525-F03	GMP#06016	BOLD:AAG9659	BIOUG16525-F03	592[0n]	1			No				08-Aug-2013	Chrysotus femoratus			Vouchered:Registered Collection	Zoologisches Forschungsmuseum Alexander Koenig	2 bottles
GMGMK	GMGMK1442-14	BIOUG17225-H02	GMP#06026	BOLD:AAG9659	BIOUG17225-H02	612[0n]	1			No				17-Jun-2014	Chrysotus femoratus			Vouchered:Registered Collection	Zoologisches Forschungsmuseum Alexander Koenig	2 bottles
GMGMM	GMGMM662-14	BIOUG17303-G04	GMP#06028	BOLD:AAG9659	BIOUG17303-G04	603[0n]	1			No				15-Jul-2014	Chrysotus femoratus			Vouchered:Registered Collection	Zoologisches Forschungsmuseum Alexander Koenig	2 bottles
GMGML	GMGML802-14	BIOUG17264-H08	GMP#06027	BOLD:AAG9659	BIOUG17264-H08	630[0n]	1			No				01-Jul-2014	Chrysotus femoratus			Vouchered:Registered Collection	Zoologisches Forschungsmuseum Alexander Koenig	2 bottles
GMGML	GMGML800-14	BIOUG17264-H06	GMP#06027	BOLD:AAG9659	BIOUG17264-H06	633[0n]	1			No				01-Jul-2014	Chrysotus femoratus			Vouchered:Registered Collection	Zoologisches Forschungsmuseum Alexander Koenig	2 bottles
GMGMC	GMGMC1119-14	BIOUG16525-E09	GMP#06016	BOLD:AAG9659	BIOUG16525-E09	525[2n]	1			No				08-Aug-2013	Chrysotus femoratus			Vouchered:Registered Collection	Zoologisches Forschungsmuseum Alexander Koenig	2 bottles
GMGMD	GMGMD872-14	BIOUG16614-E03	GMP#06018	BOLD:ACB3341	BIOUG16614-E03	579[0n]	1			No				16-Sep-2013	Medetera abstrusa			Vouchered:Registered Collection	Zoologisches Forschungsmuseum Alexander Koenig	2 bottles
GMGME	GMGME056-14	BIOUG16647-F10	GMP#06019	BOLD:ACD1482	BIOUG16647-F10	591[0n]	1			No				14-Oct-2013	Xanthochlorus tenellus			Vouchered:Registered Collection	Zoologisches Forschungsmuseum Alexander Koenig	1 bottle
GMGMC	GMGMC1114-14	BIOUG16525-E04	GMP#06016	BOLD:AAG9659	BIOUG16525-E04	586[0n]	1			No				08-Aug-2013	Chrysotus femoratus			Vouchered:Registered Collection	Zoologisches Forschungsmuseum Alexander Koenig	2 bottles
GMGML	GMGML793-14	BIOUG17264-G11	GMP#06027	BOLD:AAG9659	BIOUG17264-G11	582[0n]	1			No				01-Jul-2014	Chrysotus femoratus			Vouchered:Registered Collection	Zoologisches Forschungsmuseum Alexander Koenig	2 bottles
GMGML	GMGML792-14	BIOUG17264-G10	GMP#06027	BOLD:AAG9659	BIOUG17264-G10	582[0n]	1			No				01-Jul-2014	Chrysotus femoratus			Vouchered:Registered Collection	Zoologisches Forschungsmuseum Alexander Koenig	2 bottles
GMGMM	GMGMM649-14	BIOUG17303-F03	GMP#06028	BOLD:ABU9505	BIOUG17303-F03	658[0n]	1			No				15-Jul-2014	Sciapus platypterus			Vouchered:Registered Collection	Zoologisches Forschungsmuseum Alexander Koenig	2 bottles
GMGMC	GMGMC1108-14	BIOUG16525-D10	GMP#06016	BOLD:AAN5417	BIOUG16525-D10	579[0n]	1			No				08-Aug-2013	Asteia beata			Vouchered:Registered Collection	Zoologisches Forschungsmuseum Alexander Koenig	2 bottles
GMGME	GMGME047-14	BIOUG16647-F01	GMP#06019	BOLD:ACD1482	BIOUG16647-F01	636[0n]	3			Yes				14-Oct-2013	Xanthochlorus tenellus			Vouchered:Registered Collection	Zoologisches Forschungsmuseum Alexander Koenig	1 bottle
GMGMA	GMGMA1300-14	BIOUG16218-E10	GMP#06015	BOLD:AAG9659	BIOUG16218-E10	588[0n]	1			No				25-Jul-2013	Chrysotus femoratus			Vouchered:Registered Collection	Zoologisches Forschungsmuseum Alexander Koenig	2 bottles
GMGMG	GMGMG1561-14	BIOUG16893-H11	GMP#06022	BOLD:ACJ9117	BIOUG16893-H11	591[0n]	1			No				11-Mar-2014	Crossopalpus nigritellus			Vouchered:Registered Collection	Zoologisches Forschungsmuseum Alexander Koenig	1 bottle
GMGML	GMGML778-14	BIOUG17264-F08	GMP#06027	BOLD:ABU9505	BIOUG17264-F08	588[0n]	1			No				01-Jul-2014	Sciapus platypterus			Vouchered:Registered Collection	Zoologisches Forschungsmuseum Alexander Koenig	2 bottles
GMGMF	GMGMF837-14	BIOUG16777-H08	GMP#06021	BOLD:ACR0074	BIOUG16777-H08	658[0n]	3		1	Yes				11-Feb-2014	Trichoceridae			Vouchered:Registered Collection	Zoologisches Forschungsmuseum Alexander Koenig	1 bottle
GMGML	GMGML775-14	BIOUG17264-F05	GMP#06027	BOLD:ACQ9817	BIOUG17264-F05	658[0n]	3			Yes				01-Jul-2014	Platypalpus			Vouchered:Registered Collection	Zoologisches Forschungsmuseum Alexander Koenig	2 bottles
GMGMM	GMGMM630-14	BIOUG17303-D08	GMP#06028	BOLD:AAD1552	BIOUG17303-D08	603[0n]	1			No				15-Jul-2014	Ensina sonchi			Vouchered:Registered Collection	Zoologisches Forschungsmuseum Alexander Koenig	2 bottles
GMGMM	GMGMM629-14	BIOUG17303-D07	GMP#06028	BOLD:ACP9444	BIOUG17303-D07	591[0n]	1			No				15-Jul-2014	Dolichopodidae			Vouchered:Registered Collection	Zoologisches Forschungsmuseum Alexander Koenig	2 bottles
GMGMA	GMGMA1283-14	BIOUG16218-D05	GMP#06015	BOLD:ABU9338	BIOUG16218-D05	658[0n]	3		1	Yes				25-Jul-2013	Palloptera ustulata			Vouchered:Registered Collection	Zoologisches Forschungsmuseum Alexander Koenig	2 bottles
GMGMA	GMGMA1282-14	BIOUG16218-D04	GMP#06015	BOLD:ACD1482	BIOUG16218-D04	579[0n]	1			No				25-Jul-2013	Xanthochlorus tenellus			Vouchered:Registered Collection	Zoologisches Forschungsmuseum Alexander Koenig	2 bottles
GMGMG	GMGMG1541-14	BIOUG16893-G03	GMP#06022	BOLD:ACF7745	BIOUG16893-G03	603[0n]	1			No				11-Mar-2014	Trichocera regelationis			Vouchered:Registered Collection	Zoologisches Forschungsmuseum Alexander Koenig	1 bottle
GMGMC	GMGMC1081-14	BIOUG16525-B07	GMP#06016	BOLD:AAF9771	BIOUG16525-B07	579[0n]	1			No				08-Aug-2013	Platypalpus trivialis			Vouchered:Registered Collection	Zoologisches Forschungsmuseum Alexander Koenig	2 bottles
GMGMC	GMGMC1080-14	BIOUG16525-B06	GMP#06016	BOLD:AAG9659	BIOUG16525-B06	546[0n]	1			No				08-Aug-2013	Chrysotus femoratus			Vouchered:Registered Collection	Zoologisches Forschungsmuseum Alexander Koenig	2 bottles
GMGMC	GMGMC1079-14	BIOUG16525-B05	GMP#06016	BOLD:AAN5417	BIOUG16525-B05	556[0n]	1			No				08-Aug-2013	Asteia beata			Vouchered:Registered Collection	Zoologisches Forschungsmuseum Alexander Koenig	2 bottles
GMGMI	GMGMI743-14	BIOUG17114-G01	GMP#06024	BOLD:ACB6807	BIOUG17114-G01	543[0n]	1			No				16-May-2014	Empidinae			Vouchered:Registered Collection	Zoologisches Forschungsmuseum Alexander Koenig	2 bottles
GMGMA	GMGMA1271-14	BIOUG16218-C05	GMP#06015	BOLD:AAG9659	BIOUG16218-C05	589[0n]	1			No				25-Jul-2013	Chrysotus femoratus			Vouchered:Registered Collection	Zoologisches Forschungsmuseum Alexander Koenig	2 bottles
GMGMM	GMGMM615-14	BIOUG17303-C05	GMP#06028	BOLD:AAF9771	BIOUG17303-C05	609[1n]	1			No				15-Jul-2014	Platypalpus trivialis			Vouchered:Registered Collection	Zoologisches Forschungsmuseum Alexander Koenig	2 bottles
GMGMI	GMGMI740-14	BIOUG17114-F10	GMP#06024	BOLD:ACR1843	BIOUG17114-F10	658[0n]	3			Yes				16-May-2014	Hilara albitarsis			Vouchered:Registered Collection	Zoologisches Forschungsmuseum Alexander Koenig	2 bottles
GMGMI	GMGMI739-14	BIOUG17114-F09	GMP#06024	BOLD:ACR1514	BIOUG17114-F09	551[0n]	1			No				16-May-2014	Rhamphomyia			Vouchered:Registered Collection	Zoologisches Forschungsmuseum Alexander Koenig	2 bottles
GMGMC	GMGMC1073-14	BIOUG16525-A11	GMP#06016	BOLD:ACR3895	BIOUG16525-A11	588[0n]	1			No				08-Aug-2013	Drapetis pusilla			Vouchered:Registered Collection	Zoologisches Forschungsmuseum Alexander Koenig	2 bottles
GMGMM	GMGMM610-14	BIOUG17303-B12	GMP#06028	BOLD:AAG9659	BIOUG17303-B12	603[0n]	1			No				15-Jul-2014	Chrysotus femoratus			Vouchered:Registered Collection	Zoologisches Forschungsmuseum Alexander Koenig	2 bottles
GMGMI	GMGMI1037-14	BIOUG17117-G10	GMP#06024	BOLD:ACD2988	BIOUG17117-G10	582[1n]	1			No				16-May-2014	Trichina elongata			Vouchered:Registered Collection	Zoologisches Forschungsmuseum Alexander Koenig	2 bottles
GMGML	GMGML749-14	BIOUG17264-D03	GMP#06027	BOLD:ACQ8704	BIOUG17264-D03	588[1n]	1			No				01-Jul-2014	Rhamphomyia			Vouchered:Registered Collection	Zoologisches Forschungsmuseum Alexander Koenig	2 bottles
GMGMK	GMGMK1129-14	BIOUG17222-E10	GMP#06026	BOLD:ACR1339	BIOUG17222-E10	618[0n]	1			No				17-Jun-2014	Scoliocentra			Vouchered:Registered Collection	Zoologisches Forschungsmuseum Alexander Koenig	2 bottles
GMGMM	GMGMM606-14	BIOUG17303-B08	GMP#06028	BOLD:ACQ8704	BIOUG17303-B08	603[0n]	1			No				15-Jul-2014	Rhamphomyia			Vouchered:Registered Collection	Zoologisches Forschungsmuseum Alexander Koenig	2 bottles
GMGMJ	GMGMJ1235-14	BIOUG17096-H04	GMP#06025	BOLD:ACR3693	BIOUG17096-H04	658[0n]	3			Yes				02-Jun-2014	Empis			Vouchered:Registered Collection	Zoologisches Forschungsmuseum Alexander Koenig	3 bottles
GMGMM	GMGMM604-14	BIOUG17303-B06	GMP#06028	BOLD:AAG9659	BIOUG17303-B06	603[0n]	1			No				15-Jul-2014	Chrysotus femoratus			Vouchered:Registered Collection	Zoologisches Forschungsmuseum Alexander Koenig	2 bottles
GMGMJ	GMGMJ1233-14	BIOUG17096-H02	GMP#06025	BOLD:ACE1585	BIOUG17096-H02	658[0n]	3			Yes				02-Jun-2014	Platypalpus agilis			Vouchered:Registered Collection	Zoologisches Forschungsmuseum Alexander Koenig	3 bottles
GMGML	GMGML743-14	BIOUG17264-C09	GMP#06027	BOLD:ABU9505	BIOUG17264-C09	591[0n]	1			No				01-Jul-2014	Sciapus platypterus			Vouchered:Registered Collection	Zoologisches Forschungsmuseum Alexander Koenig	2 bottles
GMGMM	GMGMM601-14	BIOUG17303-B03	GMP#06028	BOLD:AAG9659	BIOUG17303-B03	576[0n]	1			No				15-Jul-2014	Chrysotus femoratus			Vouchered:Registered Collection	Zoologisches Forschungsmuseum Alexander Koenig	2 bottles
GMGMM	GMGMM599-14	BIOUG17303-B01	GMP#06028	BOLD:AAG9659	BIOUG17303-B01	606[0n]	1			No				15-Jul-2014	Chrysotus femoratus			Vouchered:Registered Collection	Zoologisches Forschungsmuseum Alexander Koenig	2 bottles
GMGMM	GMGMM598-14	BIOUG17303-A12	GMP#06028	BOLD:ACE1335	BIOUG17303-A12	658[0n]	1			No				15-Jul-2014	Platypalpus			Vouchered:Registered Collection	Zoologisches Forschungsmuseum Alexander Koenig	2 bottles
GMGML	GMGML738-14	BIOUG17264-C04	GMP#06027	BOLD:ACR4429	BIOUG17264-C04	658[0n]	3		1	Yes				01-Jul-2014	Empis aestiva				Zoologisches Forschungsmuseum Alexander Koenig	2 bottles
GMGMA	GMGMA1251-14	BIOUG16218-A09	GMP#06015	BOLD:AAG9659	BIOUG16218-A09	531[0n]	1			No				25-Jul-2013	Chrysotus femoratus			Vouchered:Registered Collection	Zoologisches Forschungsmuseum Alexander Koenig	2 bottles
GMGMM	GMGMM594-14	BIOUG17303-A08	GMP#06028	BOLD:ABW6092	BIOUG17303-A08	658[0n]	1			No				15-Jul-2014	Heteromyzinae			Vouchered:Registered Collection	Zoologisches Forschungsmuseum Alexander Koenig	2 bottles
GMGMM	GMGMM593-14	BIOUG17303-A07	GMP#06028	BOLD:ABW6092	BIOUG17303-A07	658[0n]	1			No				15-Jul-2014	Heteromyzinae			Vouchered:Registered Collection	Zoologisches Forschungsmuseum Alexander Koenig	2 bottles
GMGMG	GMGMG1508-14	BIOUG16893-D06	GMP#06022	BOLD:ACC0273	BIOUG16893-D06	606[0n]	1			No				11-Mar-2014	Trichocera sp.			Vouchered:Registered Collection	Zoologisches Forschungsmuseum Alexander Koenig	1 bottle
GMGMA	GMGMA1245-14	BIOUG16218-A03	GMP#06015	BOLD:AAG9659	BIOUG16218-A03	586[1n]	1			No				25-Jul-2013	Chrysotus femoratus			Vouchered:Registered Collection	Zoologisches Forschungsmuseum Alexander Koenig	2 bottles
GMGML	GMGML729-14	BIOUG17264-B07	GMP#06027	BOLD:ACQ8704	BIOUG17264-B07	591[1n]	1			No				01-Jul-2014	Rhamphomyia			Vouchered:Registered Collection	Zoologisches Forschungsmuseum Alexander Koenig	2 bottles
GMGMI	GMGMI713-14	BIOUG17114-D07	GMP#06024	BOLD:ACR1514	BIOUG17114-D07	510[1n]	1			No				16-May-2014	Rhamphomyia			Vouchered:Registered Collection	Zoologisches Forschungsmuseum Alexander Koenig	2 bottles
GMGML	GMGML889-14	BIOUG17265-G12	GMP#06027	BOLD:ACB6721	BIOUG17265-G12	658[0n]	3			Yes				01-Jul-2014	Neurigona pallida			Vouchered:Registered Collection	Zoologisches Forschungsmuseum Alexander Koenig	2 bottles
GMGML	GMGML724-14	BIOUG17264-B02	GMP#06027	BOLD:ACQ9954	BIOUG17264-B02	658[0n]	3			Yes				01-Jul-2014	Empis lutea			Vouchered:Registered Collection	Zoologisches Forschungsmuseum Alexander Koenig	2 bottles
GMGMN	GMGMN1458-14	BIOUG17466-D10	GMP#06029	BOLD:ACQ8518		603[0n]	1			No				29-Jul-2014	Empis			Vouchered:Registered Collection	Zoologisches Forschungsmuseum Alexander Koenig	2 bottles
GMGMJ	GMGMJ1211-14	BIOUG17096-F04	GMP#06025	BOLD:ACR1843	BIOUG17096-F04	658[0n]	3			Yes				02-Jun-2014	Hilara albitarsis			Vouchered:Registered Collection	Zoologisches Forschungsmuseum Alexander Koenig	3 bottles
GMGMG	GMGMG1496-14	BIOUG16893-C06	GMP#06022	BOLD:ABY1848	BIOUG16893-C06	597[0n]	1			No				11-Mar-2014	Trichoceridae			Vouchered:Registered Collection	Zoologisches Forschungsmuseum Alexander Koenig	1 bottle
GMGMI	GMGMI703-14	BIOUG17114-C09	GMP#06024	BOLD:ACR3121	BIOUG17114-C09	658[0n]	3			Yes				16-May-2014	Platypalpus			Vouchered:Registered Collection	Zoologisches Forschungsmuseum Alexander Koenig	2 bottles
GMGMI	GMGMI702-14	BIOUG17114-C08	GMP#06024	BOLD:ACR1514	BIOUG17114-C08	621[0n]	1			No				16-May-2014	Rhamphomyia			Vouchered:Registered Collection	Zoologisches Forschungsmuseum Alexander Koenig	2 bottles
GMGML	GMGML711-14	BIOUG17264-A01	GMP#06027	BOLD:AAG9659	BIOUG17264-A01	504[0n]	1			No				01-Jul-2014	Chrysotus femoratus			Vouchered:Registered Collection	Zoologisches Forschungsmuseum Alexander Koenig	2 bottles
GMGMI	GMGMI695-14	BIOUG17114-C01	GMP#06024	BOLD:ACD3007	BIOUG17114-C01	621[0n]	1			No				16-May-2014	Hilara brevistyla			Vouchered:Registered Collection	Zoologisches Forschungsmuseum Alexander Koenig	2 bottles
GMGMH	GMGMH1069-14	BIOUG16997-D08	GMP#06023	BOLD:ACR2315	BIOUG16997-D08	658[0n]	3		1	Yes				24-Apr-2014	Microphor			Vouchered:Registered Collection	Zoologisches Forschungsmuseum Alexander Koenig	2 bottles
GMGMJ	GMGMJ1194-14	BIOUG17096-D11	GMP#06025	BOLD:ACR2194	BIOUG17096-D11	658[0n]	3		1	Yes				02-Jun-2014	Empis			Vouchered:Registered Collection	Zoologisches Forschungsmuseum Alexander Koenig	3 bottles
GMGMJ	GMGMJ1193-14	BIOUG17096-D10	GMP#06025	BOLD:ACR2350	BIOUG17096-D10	658[0n]	3			Yes				02-Jun-2014	Rhamphomyia			Vouchered:Registered Collection	Zoologisches Forschungsmuseum Alexander Koenig	3 bottles
GMGMJ	GMGMJ1192-14	BIOUG17096-D09	GMP#06025	BOLD:AAG9659	BIOUG17096-D09	658[0n]	3			Yes				02-Jun-2014	Chrysotus femoratus			Vouchered:Registered Collection	Zoologisches Forschungsmuseum Alexander Koenig	3 bottles
FBTAC	FBDIU146-14	DIP 04216	dv.isar4.02	BOLD:AAY0449	DIP 04216	334[0n]	2		1	No				20-May-2013	Periscepsia spathulata	adult			SNSB, Zoologische Staatssammlung Muenchen
FBDIP	FBDIP190-09	BC ZSM DIP 00326	BC ZSM DIP 00326	BOLD:AAK1403	BC ZSM DIP 00326	658[1n]	4	HM422093-SUPPRESSED	1	Yes				09-Jun-1987	Tabanus flavofemoratus	A			SNSB, Zoologische Staatssammlung Muenchen
FBDIP	FBDIP042-09	BC ZSM DIP 00042	BC ZSM DIP 00042		BC ZSM DIP 00042	508[2n]	4	HM901907-SUPPRESSED	1	Yes				11-Aug-1989	Heptatoma pellucens	A			SNSB, Zoologische Staatssammlung Muenchen
FBDIP	FBDIP184-09	BC ZSM DIP 00320	BC ZSM DIP 00320	BOLD:AAF8014	BC ZSM DIP 00320	658[0n]	4	GU705799-SUPPRESSED	1	Yes				25-Jul-1979	Haematopota enriquei	A			SNSB, Zoologische Staatssammlung Muenchen
GMGMB	GMGMB1424-14	BIOUG16352-F09	GMP#06017	BOLD:ACD3128	BIOUG16352-F09	576[0n]	1			No				26-Aug-2013	Heteromyza rotundicornis			Vouchered:Registered Collection	Zoologisches Forschungsmuseum Alexander Koenig	4 bottles
GMGMK	GMGMK565-14	BIOUG17177-F04	GMP#06026	BOLD:ACD3128	BIOUG17177-F04	555[1n]	1			No				17-Jun-2014	Heteromyza rotundicornis			Vouchered:Registered Collection	Zoologisches Forschungsmuseum Alexander Koenig	2 bottles
AMTPD	AMTPD2735-15	BC-ZSM-DIP-24161-G03	BC-ZSM-DIP-24161-G03	BOLD:ACD3128	BC-ZSM-DIP-24161-G03	555[0n]	1			No				21-Jun-2014	Heteromyza rotundicornis				SNSB, Zoologische Staatssammlung Muenchen
AMTPD	AMTPD2728-15	BC-ZSM-DIP-24161-F08	BC-ZSM-DIP-24161-F08	BOLD:ACV1607	BC-ZSM-DIP-24161-F08	564[0n]	1			No				29-Sep-2014	Heteromyza oculata				SNSB, Zoologische Staatssammlung Muenchen
GMGMB	GMGMB784-14	BIOUG16275-H10	GMP#06017	BOLD:ACD3128	BIOUG16275-H10	588[0n]	1			No				26-Aug-2013	Heteromyza rotundicornis			Vouchered:Registered Collection	Zoologisches Forschungsmuseum Alexander Koenig	4 bottles
AMTPD	AMTPD2751-15	BC-ZSM-DIP-24161-H07	BC-ZSM-DIP-24161-H07	BOLD:ACV1607	BC-ZSM-DIP-24161-H07	558[0n]	1			No				04-Sep-2014	Heteromyza oculata				SNSB, Zoologische Staatssammlung Muenchen
AMTPD	AMTPD2750-15	BC-ZSM-DIP-24161-H06	BC-ZSM-DIP-24161-H06	BOLD:ACD3128	BC-ZSM-DIP-24161-H06	564[0n]	1			No				06-Aug-2014	Heteromyza rotundicornis				SNSB, Zoologische Staatssammlung Muenchen
AMTPD	AMTPD2749-15	BC-ZSM-DIP-24161-H05	BC-ZSM-DIP-24161-H05	BOLD:ACD3128	BC-ZSM-DIP-24161-H05	627[1n]	1			No				06-Aug-2014	Heteromyza rotundicornis				SNSB, Zoologische Staatssammlung Muenchen
AMTPD	AMTPD2748-15	BC-ZSM-DIP-24161-H04	BC-ZSM-DIP-24161-H04	BOLD:ACV1607	BC-ZSM-DIP-24161-H04	597[3n]	1			No				04-Jul-2014	Heteromyza oculata				SNSB, Zoologische Staatssammlung Muenchen
AMTPD	AMTPD2747-15	BC-ZSM-DIP-24161-H03	BC-ZSM-DIP-24161-H03	BOLD:ACV1607	BC-ZSM-DIP-24161-H03	537[0n]	1			No				04-Jul-2014	Heteromyza oculata				SNSB, Zoologische Staatssammlung Muenchen
AMTPD	AMTPD2582-15	BC-ZSM-DIP-24160-B05	BC-ZSM-DIP-24160-B05	BOLD:ACD3128	BC-ZSM-DIP-24160-B05	546[5n]	1			No				05-Jul-2014	Heteromyza rotundicornis				SNSB, Zoologische Staatssammlung Muenchen
GMGMG	GMGMG1571-14	BIOUG16894-A10	GMP#06022	BOLD:ACD3128	BIOUG16894-A10	609[0n]	1			No				11-Mar-2014	Heteromyza rotundicornis			Vouchered:Registered Collection	Zoologisches Forschungsmuseum Alexander Koenig	1 bottle
AMTPD	AMTPD2741-15	BC-ZSM-DIP-24161-G09	BC-ZSM-DIP-24161-G09	BOLD:ACD3128	BC-ZSM-DIP-24161-G09	540[0n]	1			No				06-Aug-2014	Heteromyza rotundicornis				SNSB, Zoologische Staatssammlung Muenchen
AMTPD	AMTPD2740-15	BC-ZSM-DIP-24161-G08	BC-ZSM-DIP-24161-G08	BOLD:ACD3128	BC-ZSM-DIP-24161-G08	579[0n]	1			No				17-Jul-2014	Heteromyza rotundicornis				SNSB, Zoologische Staatssammlung Muenchen
GMGRG	GMGRG697-13	BIOUG05876-H10	bayw.13	BOLD:ACD3128	BIOUG05876-H10	661[0n]	3		1	Yes				12-Aug-2012	Heteromyza rotundicornis	A	Bayerischer National Park	Vouchered:Registered Collection	SNSB, Zoologische Staatssammlung Muenchen	Aug 2nd - 12th, 2012
AMTPD	AMTPD2730-15	BC-ZSM-DIP-24161-F10	BC-ZSM-DIP-24161-F10	BOLD:ACV1607	BC-ZSM-DIP-24161-F10	540[0n]	1			No				19-Oct-2014	Heteromyza oculata				SNSB, Zoologische Staatssammlung Muenchen
GMGMM	GMGMM645-14	BIOUG17303-E11	GMP#06028	BOLD:ACD3128	BIOUG17303-E11	591[0n]	1			No				15-Jul-2014	Heteromyza rotundicornis			Vouchered:Registered Collection	Zoologisches Forschungsmuseum Alexander Koenig	2 bottles
AMTPD	AMTPD2733-15	BC-ZSM-DIP-24161-G01	BC-ZSM-DIP-24161-G01	BOLD:ACV1607	BC-ZSM-DIP-24161-G01	624[1n]	1			No				29-Sep-2014	Heteromyza oculata				SNSB, Zoologische Staatssammlung Muenchen
AMTPD	AMTPD2731-15	BC-ZSM-DIP-24161-F11	BC-ZSM-DIP-24161-F11	BOLD:ACD3128	BC-ZSM-DIP-24161-F11	552[0n]	1			No				21-Jun-2014	Heteromyza rotundicornis				SNSB, Zoologische Staatssammlung Muenchen
GMGMI	GMGMI510-14	BIOUG17112-C06	GMP#06024	BOLD:ACD3128	BIOUG17112-C06	658[0n]	3			Yes				16-May-2014	Heteromyza rotundicornis			Vouchered:Registered Collection	Zoologisches Forschungsmuseum Alexander Koenig	2 bottles
AMTPD	AMTPD2600-15	BC-ZSM-DIP-24160-C11	BC-ZSM-DIP-24160-C11	BOLD:ACD3128	BC-ZSM-DIP-24160-C11	606[1n]	1			No				05-Jul-2014	Heteromyza rotundicornis				SNSB, Zoologische Staatssammlung Muenchen
AMTPD	AMTPD2579-15	BC-ZSM-DIP-24160-B02	BC-ZSM-DIP-24160-B02	BOLD:ACD3128	BC-ZSM-DIP-24160-B02	576[0n]	1			No				04-May-2014	Heteromyza rotundicornis				SNSB, Zoologische Staatssammlung Muenchen
AMTPD	AMTPD2599-15	BC-ZSM-DIP-24160-C10	BC-ZSM-DIP-24160-C10	BOLD:ACD3128	BC-ZSM-DIP-24160-C10	528[0n]	1			No				01-Jun-2014	Heteromyza rotundicornis				SNSB, Zoologische Staatssammlung Muenchen
AMTPD	AMTPD2725-15	BC-ZSM-DIP-24161-F05	BC-ZSM-DIP-24161-F05	BOLD:ACD3128	BC-ZSM-DIP-24161-F05	552[0n]	1			No				04-Jul-2014	Heteromyza rotundicornis				SNSB, Zoologische Staatssammlung Muenchen
AMTPD	AMTPD2724-15	BC-ZSM-DIP-24161-F04	BC-ZSM-DIP-24161-F04	BOLD:ACV1607	BC-ZSM-DIP-24161-F04	555[0n]	1			No				19-Oct-2014	Heteromyza oculata				SNSB, Zoologische Staatssammlung Muenchen
AMTPD	AMTPD2593-15	BC-ZSM-DIP-24160-C04	BC-ZSM-DIP-24160-C04	BOLD:ACV1607	BC-ZSM-DIP-24160-C04	564[0n]	1			No				02-Oct-2014	Heteromyza oculata				SNSB, Zoologische Staatssammlung Muenchen
AMTPD	AMTPD2719-15	BC-ZSM-DIP-24161-E11	BC-ZSM-DIP-24161-E11	BOLD:ACD3128	BC-ZSM-DIP-24161-E11	588[0n]	1			No				04-Sep-2014	Heteromyza rotundicornis				SNSB, Zoologische Staatssammlung Muenchen
AMTPD	AMTPD2590-15	BC-ZSM-DIP-24160-C01	BC-ZSM-DIP-24160-C01	BOLD:ACD3128	BC-ZSM-DIP-24160-C01	588[0n]	1			No				29-Aug-2014	Heteromyza rotundicornis				SNSB, Zoologische Staatssammlung Muenchen
AMTPD	AMTPD2717-15	BC-ZSM-DIP-24161-E09	BC-ZSM-DIP-24161-E09	BOLD:ACD3128	BC-ZSM-DIP-24161-E09	588[0n]	1			No				06-Aug-2014	Heteromyza rotundicornis				SNSB, Zoologische Staatssammlung Muenchen
GMGMM	GMGMM1138-14	BIOUG17375-G05	GMP#06028	BOLD:ACD3128	BIOUG17375-G05	588[0n]	1			No				15-Jul-2014	Heteromyza rotundicornis			Vouchered:Registered Collection	Zoologisches Forschungsmuseum Alexander Koenig	2 bottles
AMTPD	AMTPD2714-15	BC-ZSM-DIP-24161-E06	BC-ZSM-DIP-24161-E06	BOLD:ACV1607	BC-ZSM-DIP-24161-E06	555[0n]	1			No				04-Jul-2014	Heteromyza oculata				SNSB, Zoologische Staatssammlung Muenchen
AMTPD	AMTPD2712-15	BC-ZSM-DIP-24161-E04	BC-ZSM-DIP-24161-E04	BOLD:ACV1607	BC-ZSM-DIP-24161-E04	552[0n]	1			No				21-Jun-2014	Heteromyza oculata				SNSB, Zoologische Staatssammlung Muenchen
GMGMI	GMGMI1130-14	BIOUG17118-G08	GMP#06024	BOLD:ACD3128	BIOUG17118-G08	588[0n]	1			No				16-May-2014	Heteromyza rotundicornis			Vouchered:Registered Collection	Zoologisches Forschungsmuseum Alexander Koenig	2 bottles
GMGMJ	GMGMJ737-14	BIOUG17073-F05	GMP#06025	BOLD:ACD3128	BIOUG17073-F05	658[0n]	3			Yes				02-Jun-2014	Heteromyza rotundicornis			Vouchered:Registered Collection	Zoologisches Forschungsmuseum Alexander Koenig	3 bottles
AMTPD	AMTPD2580-15	BC-ZSM-DIP-24160-B03	BC-ZSM-DIP-24160-B03	BOLD:ACD3128	BC-ZSM-DIP-24160-B03	585[1n]	1			No				17-May-2014	Heteromyza rotundicornis				SNSB, Zoologische Staatssammlung Muenchen
GMGMK	GMGMK371-14	BIOUG17137-G10	GMP#06026	BOLD:ACD3128	BIOUG17137-G10	561[0n]	1			No				17-Jun-2014	Heteromyza rotundicornis			Vouchered:Registered Collection	Zoologisches Forschungsmuseum Alexander Koenig	2 bottles
AMTPD	AMTPD2578-15	BC-ZSM-DIP-24160-B01	BC-ZSM-DIP-24160-B01	BOLD:ACD3128	BC-ZSM-DIP-24160-B01	576[0n]	1			No				04-May-2014	Heteromyza rotundicornis				SNSB, Zoologische Staatssammlung Muenchen
AMTPD	AMTPD2577-15	BC-ZSM-DIP-24160-A12	BC-ZSM-DIP-24160-A12	BOLD:ACV1607	BC-ZSM-DIP-24160-A12	552[2n]	1			No				20-Oct-2014	Heteromyza oculata				SNSB, Zoologische Staatssammlung Muenchen
AMTPD	AMTPD2576-15	BC-ZSM-DIP-24160-A11	BC-ZSM-DIP-24160-A11	BOLD:ACV1607	BC-ZSM-DIP-24160-A11	594[0n]	1			No				20-Oct-2014	Heteromyza oculata				SNSB, Zoologische Staatssammlung Muenchen
AMTPD	AMTPD2575-15	BC-ZSM-DIP-24160-A10	BC-ZSM-DIP-24160-A10	BOLD:ACV1607	BC-ZSM-DIP-24160-A10	576[0n]	1			No				23-Jun-2014	Heteromyza oculata				SNSB, Zoologische Staatssammlung Muenchen
AMTPD	AMTPD2574-15	BC-ZSM-DIP-24160-A09	BC-ZSM-DIP-24160-A09	BOLD:ACD3128	BC-ZSM-DIP-24160-A09	588[0n]	1			No				23-Jun-2014	Heteromyza rotundicornis				SNSB, Zoologische Staatssammlung Muenchen
AMTPD	AMTPD2573-15	BC-ZSM-DIP-24160-A08	BC-ZSM-DIP-24160-A08	BOLD:ACD3128	BC-ZSM-DIP-24160-A08	582[0n]	1			No				23-Jun-2014	Heteromyza rotundicornis				SNSB, Zoologische Staatssammlung Muenchen
AMTPD	AMTPD2572-15	BC-ZSM-DIP-24160-A07	BC-ZSM-DIP-24160-A07	BOLD:ACD3128	BC-ZSM-DIP-24160-A07	588[0n]	1			No				08-Aug-2014	Heteromyza rotundicornis				SNSB, Zoologische Staatssammlung Muenchen
AMTPD	AMTPD2745-15	BC-ZSM-DIP-24161-H01	BC-ZSM-DIP-24161-H01	BOLD:ACV1607	BC-ZSM-DIP-24161-H01	567[0n]	1			No				19-Oct-2014	Heteromyza oculata				SNSB, Zoologische Staatssammlung Muenchen
AMTPD	AMTPD2569-15	BC-ZSM-DIP-24160-A04	BC-ZSM-DIP-24160-A04	BOLD:ACD3128	BC-ZSM-DIP-24160-A04	588[0n]	1			No				08-Aug-2014	Heteromyza rotundicornis				SNSB, Zoologische Staatssammlung Muenchen
AMTPD	AMTPD2568-15	BC-ZSM-DIP-24160-A03	BC-ZSM-DIP-24160-A03	BOLD:ACD3128	BC-ZSM-DIP-24160-A03	579[0n]	1			No				04-Jul-2014	Heteromyza rotundicornis				SNSB, Zoologische Staatssammlung Muenchen
AMTPD	AMTPD2567-15	BC-ZSM-DIP-24160-A02	BC-ZSM-DIP-24160-A02	BOLD:ACD3128	BC-ZSM-DIP-24160-A02	576[0n]	1			No				23-Jun-2014	Heteromyza rotundicornis				SNSB, Zoologische Staatssammlung Muenchen
GMGMH	GMGMH556-14	BIOUG16898-D10	GMP#06023	BOLD:ACD3128	BIOUG16898-D10	588[0n]	1			No				24-Apr-2014	Heteromyza rotundicornis			Vouchered:Registered Collection	Zoologisches Forschungsmuseum Alexander Koenig	2 bottles
GMGRI	GMGRI797-13	BIOUG08369-G07	bayw.17	BOLD:ACD3128	BIOUG08369-G07	670[0n]	3		1	No				22-Sep-2012	Heteromyza rotundicornis	A	Bayerischer National Park	Vouchered:Registered Collection	SNSB, Zoologische Staatssammlung Muenchen	Sept 13th - 22nd, 2012
GMGRI	GMGRI795-13	BIOUG08369-G05	bayw.17	BOLD:ACD3128	BIOUG08369-G05	670[0n]	3		1	No				22-Sep-2012	Heteromyza rotundicornis	A	Bayerischer National Park	Vouchered:Registered Collection	SNSB, Zoologische Staatssammlung Muenchen	Sept 13th - 22nd, 2012
GMGML	GMGML733-14	BIOUG17264-B11	GMP#06027	BOLD:ACD3128	BIOUG17264-B11	588[0n]	1			No				01-Jul-2014	Heteromyza rotundicornis			Vouchered:Registered Collection	Zoologisches Forschungsmuseum Alexander Koenig	2 bottles
GMGMI	GMGMI1315-14	BIOUG17120-G03	GMP#06024	BOLD:ACD3128	BIOUG17120-G03	579[0n]	1			No				16-May-2014	Heteromyza rotundicornis			Vouchered:Registered Collection	Zoologisches Forschungsmuseum Alexander Koenig	2 bottles
GMGMH	GMGMH790-14	BIOUG16994-E02	GMP#06023	BOLD:ACD3128	BIOUG16994-E02	603[0n]	1			No				24-Apr-2014	Heteromyza rotundicornis			Vouchered:Registered Collection	Zoologisches Forschungsmuseum Alexander Koenig	2 bottles
GMGMI	GMGMI371-14	BIOUG17110-G09	GMP#06024	BOLD:ACD3128	BIOUG17110-G09	564[0n]	1			No				16-May-2014	Heteromyza rotundicornis			Vouchered:Registered Collection	Zoologisches Forschungsmuseum Alexander Koenig	2 bottles
GMGRB	GMGRB1539-13	BIOUG05265-F10	bayw.3	BOLD:ACD3128	BIOUG05265-F10	658[0n]	3			Yes				22-May-2012	Heteromyza rotundicornis	A	Bayerischer National Park	Vouchered:Registered Collection	SNSB, Zoologische Staatssammlung Muenchen	May 16th - 22nd, 2012
GMGMH	GMGMH522-14	BIOUG16898-A12	GMP#06023	BOLD:ACD3128	BIOUG16898-A12	603[0n]	1			No				24-Apr-2014	Heteromyza rotundicornis			Vouchered:Registered Collection	Zoologisches Forschungsmuseum Alexander Koenig	2 bottles
AMTPD	AMTPD2716-15	BC-ZSM-DIP-24161-E08	BC-ZSM-DIP-24161-E08	BOLD:ACV1607	BC-ZSM-DIP-24161-E08	540[0n]	1			No				04-Jul-2014	Heteromyza oculata				SNSB, Zoologische Staatssammlung Muenchen
AMTPD	AMTPD3547-15	BC-ZSM-DIP-24170-C08	BC-ZSM-DIP-24170-C08	BOLD:ABW9512	BC-ZSM-DIP-24170-C08	582[0n]	1			No				20-Jul-2014	Laphria flava				SNSB, Zoologische Staatssammlung Muenchen
AMTPD	AMTPD3546-15	BC-ZSM-DIP-24170-C07	BC-ZSM-DIP-24170-C07	BOLD:ABW9512	BC-ZSM-DIP-24170-C07	585[0n]	1			No				05-Jul-2014	Laphria flava				SNSB, Zoologische Staatssammlung Muenchen
AMTPD	AMTPD3545-15	BC-ZSM-DIP-24170-C06	BC-ZSM-DIP-24170-C06	BOLD:ACJ4908	BC-ZSM-DIP-24170-C06	567[0n]	1			No				05-Jul-2014	Leptogaster guttiventris				SNSB, Zoologische Staatssammlung Muenchen
AMTPD	AMTPD3544-15	BC-ZSM-DIP-24170-C05	BC-ZSM-DIP-24170-C05	BOLD:ABW9512	BC-ZSM-DIP-24170-C05	591[0n]	1			No				01-Jun-2014	Laphria flava				SNSB, Zoologische Staatssammlung Muenchen
AMTPD	AMTPD3543-15	BC-ZSM-DIP-24170-C04	BC-ZSM-DIP-24170-C04	BOLD:ABW9512	BC-ZSM-DIP-24170-C04	591[0n]	1			No				16-Jun-2014	Laphria flava				SNSB, Zoologische Staatssammlung Muenchen
GMGMJ	GMGMJ205-14	BIOUG17069-H05	GMP#06025	BOLD:ABW9512	BIOUG17069-H05	555[0n]	1			No				02-Jun-2014	Laphria flava			Vouchered:Registered Collection	Zoologisches Forschungsmuseum Alexander Koenig	3 bottles
AMTPD	AMTPD3541-15	BC-ZSM-DIP-24170-C02	BC-ZSM-DIP-24170-C02	BOLD:ACV0033	BC-ZSM-DIP-24170-C02	579[0n]	1			No				20-Jul-2014	Choerades				SNSB, Zoologische Staatssammlung Muenchen
AMTPD	AMTPD3538-15	BC-ZSM-DIP-24170-B11	BC-ZSM-DIP-24170-B11	BOLD:ABW9512	BC-ZSM-DIP-24170-B11	555[1n]	1			No				16-Jun-2014	Laphria flava				SNSB, Zoologische Staatssammlung Muenchen
AMTPD	AMTPD3537-15	BC-ZSM-DIP-24170-B10	BC-ZSM-DIP-24170-B10	BOLD:ABW9512	BC-ZSM-DIP-24170-B10	582[0n]	1			No				21-Jun-2014	Laphria flava				SNSB, Zoologische Staatssammlung Muenchen
AMTPD	AMTPD3535-15	BC-ZSM-DIP-24170-B08	BC-ZSM-DIP-24170-B08	BOLD:ACJ4908	BC-ZSM-DIP-24170-B08	567[0n]	1			No				05-Jul-2014	Leptogaster guttiventris				SNSB, Zoologische Staatssammlung Muenchen
AMTPD	AMTPD3534-15	BC-ZSM-DIP-24170-B07	BC-ZSM-DIP-24170-B07	BOLD:ACJ4908	BC-ZSM-DIP-24170-B07	585[4n]	1			No				20-Jul-2014	Leptogaster guttiventris				SNSB, Zoologische Staatssammlung Muenchen
AMTPD	AMTPD3533-15	BC-ZSM-DIP-24170-B06	BC-ZSM-DIP-24170-B06	BOLD:ACT6982	BC-ZSM-DIP-24170-B06	567[0n]	1			No				04-Sep-2014	Leptarthrus brevirostris				SNSB, Zoologische Staatssammlung Muenchen
AMTPD	AMTPD3532-15	BC-ZSM-DIP-24170-B05	BC-ZSM-DIP-24170-B05	BOLD:ACS3628	BC-ZSM-DIP-24170-B05	534[0n]	1			No				07-Aug-2014	Machimus atricapillus				SNSB, Zoologische Staatssammlung Muenchen
GMGMK	GMGMK067-14	BIOUG17071-G11	GMP#06026	BOLD:ACQ8777	BIOUG17071-G11	588[0n]	1			No				17-Jun-2014	Asilidae			Vouchered:Registered Collection	Zoologisches Forschungsmuseum Alexander Koenig	2 bottles
GMGMK	GMGMK550-14	BIOUG17177-E01	GMP#06026	BOLD:ACP6273	BIOUG17177-E01	658[0n]	3			Yes				17-Jun-2014	Dioctria linearis			Vouchered:Registered Collection	Zoologisches Forschungsmuseum Alexander Koenig	2 bottles
GMGMA	GMGMA404-14	BIOUG16209-B05	GMP#06015	BOLD:ACJ5041	BIOUG16209-B05	619[1n]	1			No				25-Jul-2013	Choerades			Vouchered:Registered Collection	Zoologisches Forschungsmuseum Alexander Koenig	2 bottles
GMGRE	GMGRE2802-13	BIOUG06444-B02	bayw.9	BOLD:ABV5341	BIOUG06444-B02	609[0n]	1			No				04-Jul-2012	Neoitamus socius	A	Bayerischer National Park	Vouchered:Registered Collection	SNSB, Zoologische Staatssammlung Muenchen	June 26th - July 4th, 2012
GMGRE	GMGRE2801-13	BIOUG06444-B01	bayw.9	BOLD:ABW4631	BIOUG06444-B01	645[0n]	1			No				04-Jul-2012	Choerades marginata	A	Bayerischer National Park	Vouchered:Registered Collection	SNSB, Zoologische Staatssammlung Muenchen	June 26th - July 4th, 2012
AMTPD	AMTPD3555-15	BC-ZSM-DIP-24170-D04	BC-ZSM-DIP-24170-D04	BOLD:ACS3628	BC-ZSM-DIP-24170-D04	552[0n]	1			No				29-Aug-2014	Machimus atricapillus				SNSB, Zoologische Staatssammlung Muenchen
AMTPD	AMTPD3554-15	BC-ZSM-DIP-24170-D03	BC-ZSM-DIP-24170-D03	BOLD:ACV0033	BC-ZSM-DIP-24170-D03	573[0n]	1			No				07-Aug-2014	Choerades				SNSB, Zoologische Staatssammlung Muenchen
AMTPD	AMTPD3553-15	BC-ZSM-DIP-24170-D02	BC-ZSM-DIP-24170-D02	BOLD:ACS3628	BC-ZSM-DIP-24170-D02	612[0n]	1			No				07-Aug-2014	Machimus atricapillus				SNSB, Zoologische Staatssammlung Muenchen
GMGRE	GMGRE2797-13	BIOUG06444-A09	bayw.9	BOLD:ABX1715	BIOUG06444-A09	661[0n]	1			No				04-Jul-2012	Cyrtopogon lateralis	A	Bayerischer National Park	Vouchered:Registered Collection	SNSB, Zoologische Staatssammlung Muenchen	June 26th - July 4th, 2012
AMTPD	AMTPD3550-15	BC-ZSM-DIP-24170-C11	BC-ZSM-DIP-24170-C11	BOLD:ACS3628	BC-ZSM-DIP-24170-C11	534[1n]	1			No				20-Jul-2014	Machimus atricapillus				SNSB, Zoologische Staatssammlung Muenchen
AMTPD	AMTPD3549-15	BC-ZSM-DIP-24170-C10	BC-ZSM-DIP-24170-C10	BOLD:ACS3628	BC-ZSM-DIP-24170-C10	579[0n]	1			No				20-Jul-2014	Machimus atricapillus				SNSB, Zoologische Staatssammlung Muenchen
AMTPE	AMTPE765-15	BC-ZSM-DIP-22550-A05	ds.scho4.1	BOLD:ACX1553	BC-ZSM-DIP-22550-A05	564[0n]	1			No				06-Jun-2014	Camptochaeta camptochaeta	adult			SNSB, Zoologische Staatssammlung Muenchen
AMTPE	AMTPE764-15	BC-ZSM-DIP-22550-A04	ds.scho4.1	BOLD:ACX1350	BC-ZSM-DIP-22550-A04	564[0n]	1			No				06-Jun-2014	Peyerimhoffia alpina	adult			SNSB, Zoologische Staatssammlung Muenchen
AMTPD	AMTPD2775-15	BC-ZSM-DIP-24162-B08	BC-ZSM-DIP-24162-B08	BOLD:ACU9917	BC-ZSM-DIP-24162-B08	579[0n]	1			No				04-Jul-2014	Sciomyzidae				SNSB, Zoologische Staatssammlung Muenchen
AMTPD	AMTPD2773-15	BC-ZSM-DIP-24162-B06	BC-ZSM-DIP-24162-B06	BOLD:ACU9917	BC-ZSM-DIP-24162-B06	555[4n]	1			No				04-Jul-2014	Sciomyzidae				SNSB, Zoologische Staatssammlung Muenchen
AMTPE	AMTPE760-15	BC-ZSM-DIP-22549-H11	ds.scho4.1	BOLD:ACX3236	BC-ZSM-DIP-22549-H11	588[0n]	1			No				06-Jun-2014	Corynoptera badia	adult			SNSB, Zoologische Staatssammlung Muenchen
AMTPE	AMTPE759-15	BC-ZSM-DIP-22549-H10	ds.scho4.1	BOLD:ACX1350	BC-ZSM-DIP-22549-H10	534[0n]	1			No				06-Jun-2014	Peyerimhoffia alpina	adult			SNSB, Zoologische Staatssammlung Muenchen
AMTPD	AMTPD2024-15	BC-ZSM-DIP-24050-C05	BC-ZSM-DIP-24050-C05	BOLD:ADP5133	BC-ZSM-DIP-24050-C05	552[0n]	1			No				06-Aug-2014	Thaumaleidae				SNSB, Zoologische Staatssammlung Muenchen
AMTPF	AMTPF3355-16	BC-ZSM-DIP-27796-C06	ds.scho5.3	BOLD:ADB7087	BC-ZSM-DIP-27796-C06	588[0n]	1			No				17-Jul-2014	Exoristinae	adult			SNSB, Zoologische Staatssammlung Muenchen
AMTPE	AMTPE756-15	BC-ZSM-DIP-22549-H07	ds.scho4.1	BOLD:ACX3078	BC-ZSM-DIP-22549-H07	582[1n]	1			No				06-Jun-2014	Cratyna sp. Bav1	adult			SNSB, Zoologische Staatssammlung Muenchen
AMTPD	AMTPD2095-15	BC-ZSM-DIP-24051-A05	BC-ZSM-DIP-24051-A05	BOLD:ACV0327	BC-ZSM-DIP-24051-A05	564[0n]	1			No				21-Jun-2014	Prosimulium rufipes				SNSB, Zoologische Staatssammlung Muenchen
AMTPE	AMTPE754-15	BC-ZSM-DIP-22549-H05	ds.scho4.1	BOLD:ACX2785	BC-ZSM-DIP-22549-H05	555[1n]	1			No				06-Jun-2014	Corynoptera sp. Bav1	adult			SNSB, Zoologische Staatssammlung Muenchen
AMTPE	AMTPE751-15	BC-ZSM-DIP-22549-H02	ds.scho4.1	BOLD:ACX1350	BC-ZSM-DIP-22549-H02	567[0n]	1			No				06-Jun-2014	Peyerimhoffia alpina	adult			SNSB, Zoologische Staatssammlung Muenchen
AMTPD	AMTPD2762-15	BC-ZSM-DIP-24162-A07	BC-ZSM-DIP-24162-A07	BOLD:ACU9990	BC-ZSM-DIP-24162-A07	519[0n]	1			No				29-Sep-2014	Sciomyzidae				SNSB, Zoologische Staatssammlung Muenchen
AMTPD	AMTPD2776-15	BC-ZSM-DIP-24162-B09	BC-ZSM-DIP-24162-B09	BOLD:ACU9917	BC-ZSM-DIP-24162-B09	576[0n]	1			No				04-Jul-2014	Sciomyzidae				SNSB, Zoologische Staatssammlung Muenchen
AMTPE	AMTPE744-15	BC-ZSM-DIP-22549-G07	ds.scho4.1	BOLD:ACX1553	BC-ZSM-DIP-22549-G07	564[0n]	1			No				06-Jun-2014	Camptochaeta camptochaeta	adult			SNSB, Zoologische Staatssammlung Muenchen
AMTPD	AMTPD2093-15	BC-ZSM-DIP-24051-A03	BC-ZSM-DIP-24051-A03	BOLD:ACV0480	BC-ZSM-DIP-24051-A03	588[0n]	1			No				21-Jun-2014	Simulium				SNSB, Zoologische Staatssammlung Muenchen
AMTPE	AMTPE739-15	BC-ZSM-DIP-22549-G02	ds.scho4.1	BOLD:ACV2531	BC-ZSM-DIP-22549-G02	552[0n]	1			No				06-Jun-2014	Bradysia angustata	adult			SNSB, Zoologische Staatssammlung Muenchen
AMTPF	AMTPF2057-16	BC-ZSM-DIP-27707-F02	ds.oyt3.04	BOLD:ACZ9572	BC-ZSM-DIP-27707-F02	591[0n]	1			No				01-Jun-2014	Corynoptera defecta	adult			SNSB, Zoologische Staatssammlung Muenchen
AMTPD	AMTPD3043-15	BC-ZSM-DIP-24165-A03	BC-ZSM-DIP-24165-A03	BOLD:ACV0947	BC-ZSM-DIP-24165-A03	543[1n]	1			No				05-Jul-2014	Ulidiidae				SNSB, Zoologische Staatssammlung Muenchen
AMTPE	AMTPE735-15	BC-ZSM-DIP-22549-F10	ds.scho3.1	BOLD:ACX2380	BC-ZSM-DIP-22549-F10	543[1n]	1			No				06-Jun-2014	Camptochaeta sp. Bav1	adult			SNSB, Zoologische Staatssammlung Muenchen
GMGMH	GMGMH1373-14	BIOUG17017-B09	GMP#06023	BOLD:ACU8203	BIOUG17017-B09	540[4n]	1			No				24-Apr-2014	Tanyptera atrata			Vouchered:Registered Collection	Zoologisches Forschungsmuseum Alexander Koenig	2 bottles
AMTPE	AMTPE730-15	BC-ZSM-DIP-22549-F05	ds.scho3.1	BOLD:ACX2680	BC-ZSM-DIP-22549-F05	555[0n]	1			No				06-Jun-2014	Cratyna sp. Bav2	adult			SNSB, Zoologische Staatssammlung Muenchen
AMTPD	AMTPD2770-15	BC-ZSM-DIP-24162-B03	BC-ZSM-DIP-24162-B03	BOLD:ACU9917	BC-ZSM-DIP-24162-B03	588[0n]	1			No				19-Oct-2014	Sciomyzidae				SNSB, Zoologische Staatssammlung Muenchen
AMTPE	AMTPE727-15	BC-ZSM-DIP-22549-F02	ds.scho3.1	BOLD:ACX3078	BC-ZSM-DIP-22549-F02	567[0n]	1			No				06-Jun-2014	Cratyna sp. Bav1	adult			SNSB, Zoologische Staatssammlung Muenchen
AMTPE	AMTPE726-15	BC-ZSM-DIP-22549-F01	ds.scho3.1	BOLD:ACX3029	BC-ZSM-DIP-22549-F01	603[0n]	1			No				06-Jun-2014	Cratyna	adult			SNSB, Zoologische Staatssammlung Muenchen
AMTPF	AMTPF2055-16	BC-ZSM-DIP-27707-E12	ds.oyt3.04	BOLD:ACZ9182	BC-ZSM-DIP-27707-E12	591[0n]	1			No				01-Jun-2014	Sciaridae	adult			SNSB, Zoologische Staatssammlung Muenchen
GMGRG	GMGRG4753-13	BIOUG08209-D02	bayw.13	BOLD:ACU8980	BIOUG08209-D02	658[0n]	3			Yes				12-Aug-2012	Scatopsciara fluviatilis	A	Bayerischer National Park	Vouchered:Registered Collection	SNSB, Zoologische Staatssammlung Muenchen	Aug 2nd - 12th, 2012
AMTPF	AMTPF3338-16	BC-ZSM-DIP-27796-B01	ds.scho5.6	BOLD:ADB6229	BC-ZSM-DIP-27796-B01	567[0n]	1			No				29-Sep-2014	Tachinidae	adult			SNSB, Zoologische Staatssammlung Muenchen
AMTPE	AMTPE717-15	BC-ZSM-DIP-22549-E04	ds.scho3.1	BOLD:ACX1383	BC-ZSM-DIP-22549-E04	576[0n]	1			No				06-Jun-2014	Corynoptera parvula	adult			SNSB, Zoologische Staatssammlung Muenchen
AMTPD	AMTPD2771-15	BC-ZSM-DIP-24162-B04	BC-ZSM-DIP-24162-B04	BOLD:ACU9917	BC-ZSM-DIP-24162-B04	594[3n]	1			No				19-Oct-2014	Sciomyzidae				SNSB, Zoologische Staatssammlung Muenchen
AMTPE	AMTPE712-15	BC-ZSM-DIP-22549-D11	ds.scho3.1	BOLD:ACX2680	BC-ZSM-DIP-22549-D11	561[4n]	1			No				06-Jun-2014	Cratyna sp. Bav2	adult			SNSB, Zoologische Staatssammlung Muenchen
AMTPE	AMTPE709-15	BC-ZSM-DIP-22549-D08	ds.scho3.1	BOLD:ACX3038	BC-ZSM-DIP-22549-D08	576[0n]	1			No				06-Jun-2014	Lycoriella sp. Bav1	adult			SNSB, Zoologische Staatssammlung Muenchen
AMTPE	AMTPE708-15	BC-ZSM-DIP-22549-D07	ds.scho3.1	BOLD:ADA9418	BC-ZSM-DIP-22549-D07	588[0n]	1			No				06-Jun-2014	Sciaridae	adult			SNSB, Zoologische Staatssammlung Muenchen
AMTPE	AMTPE703-15	BC-ZSM-DIP-22549-D02	ds.scho3.1	BOLD:ACX3063	BC-ZSM-DIP-22549-D02	585[0n]	1			No				06-Jun-2014	Epidapus atomarius	adult			SNSB, Zoologische Staatssammlung Muenchen
AMTPD	AMTPD661-15	BC-ZSM-DIP-24031-H07	BC-ZSM-DIP-24031-H07	BOLD:ACV1511	BC-ZSM-DIP-24031-H07	588[0n]	1			No				08-Aug-2014	Therevidae				SNSB, Zoologische Staatssammlung Muenchen
AMTPD	AMTPD2085-15	BC-ZSM-DIP-24050-H06	BC-ZSM-DIP-24050-H06	BOLD:ACU8537	BC-ZSM-DIP-24050-H06	579[0n]	1			No				23-Jun-2014	Thaumaleidae				SNSB, Zoologische Staatssammlung Muenchen
FBSCI	FBSCI124-13	DIP 03624	dd.gskb.11	BOLD:ACZ6077	DIP 03624	529[1n]	2		1	No				24-Jun-2011	Sciara ruficauda	adult			SNSB, Zoologische Staatssammlung Muenchen
AMTPD	AMTPD2111-15	BC-ZSM-DIP-24051-B09	BC-ZSM-DIP-24051-B09	BOLD:ACU9962	BC-ZSM-DIP-24051-B09	588[0n]	1			No				04-Jul-2014	Simulium				SNSB, Zoologische Staatssammlung Muenchen
AMTPE	AMTPE684-15	BC-ZSM-DIP-22549-B07	ds.scho3.1	BOLD:ACX1383	BC-ZSM-DIP-22549-B07	540[0n]	1			No				06-Jun-2014	Corynoptera parvula	adult			SNSB, Zoologische Staatssammlung Muenchen
AMTPE	AMTPE682-15	BC-ZSM-DIP-22549-B05	ds.scho3.1	BOLD:ACX1383	BC-ZSM-DIP-22549-B05	579[0n]	1			No				06-Jun-2014	Corynoptera parvula	adult			SNSB, Zoologische Staatssammlung Muenchen
AMTPE	AMTPE680-15	BC-ZSM-DIP-22549-B03	ds.scho3.1	BOLD:ACX1350	BC-ZSM-DIP-22549-B03	531[0n]	1			No				06-Jun-2014	Peyerimhoffia alpina	adult			SNSB, Zoologische Staatssammlung Muenchen
AMTPF	AMTPF3216-16	BC-ZSM-DIP-27794-G09	ds.scho1.4	BOLD:ADB7087	BC-ZSM-DIP-27794-G09	607[0n]	1			No				17-Jul-2014	Exoristinae	adult			SNSB, Zoologische Staatssammlung Muenchen
AMTPE	AMTPE677-15	BC-ZSM-DIP-22549-A12	ds.scho3.1	BOLD:ACX1350	BC-ZSM-DIP-22549-A12	594[2n]	1			No				06-Jun-2014	Peyerimhoffia alpina	adult			SNSB, Zoologische Staatssammlung Muenchen
AMTPE	AMTPE676-15	BC-ZSM-DIP-22549-A11	ds.scho3.1	BOLD:ACX1350	BC-ZSM-DIP-22549-A11	543[4n]	1			No				06-Jun-2014	Peyerimhoffia alpina	adult			SNSB, Zoologische Staatssammlung Muenchen
AMTPE	AMTPE298-15	BC-ZSM-DIP-22490-B01	ds.scho2.1	BOLD:ACX1350	BC-ZSM-DIP-22490-B01	618[0n]	1			No				06-Jun-2014	Peyerimhoffia alpina	adult			SNSB, Zoologische Staatssammlung Muenchen
AMTPE	AMTPE672-15	BC-ZSM-DIP-22549-A07	ds.scho3.1	BOLD:ACX3177	BC-ZSM-DIP-22549-A07	534[0n]	1			No				06-Jun-2014	Corynoptera faculta	adult			SNSB, Zoologische Staatssammlung Muenchen
AMTPD	AMTPD2763-15	BC-ZSM-DIP-24162-A08	BC-ZSM-DIP-24162-A08	BOLD:ACU9917	BC-ZSM-DIP-24162-A08	543[0n]	1			No				29-Sep-2014	Sciomyzidae				SNSB, Zoologische Staatssammlung Muenchen
AMTPF	AMTPF3897-16	BC-ZSM-DIP-27802-A02	ds.kobl3.3	BOLD:ADB6994	BC-ZSM-DIP-27802-A02	513[0n]	1			No				04-Jul-2014	Sarcophagidae	adult			SNSB, Zoologische Staatssammlung Muenchen
GMGMI	GMGMI1276-14	BIOUG17120-C12	GMP#06024	BOLD:ACR1514	BIOUG17120-C12	609[2n]	1			No				16-May-2014	Rhamphomyia			Vouchered:Registered Collection	Zoologisches Forschungsmuseum Alexander Koenig	2 bottles
GMGME	GMGME060-14	BIOUG16647-G02	GMP#06019	BOLD:ACD1482	BIOUG16647-G02	564[0n]	1			No				14-Oct-2013	Xanthochlorus tenellus			Vouchered:Registered Collection	Zoologisches Forschungsmuseum Alexander Koenig	1 bottle
GMGMD	GMGMD1089-14	BIOUG16616-G06	GMP#06018	BOLD:AAH2937	BIOUG16616-G06	537[0n]	1			No				16-Sep-2013	Tachypeza nubila			Vouchered:Registered Collection	Zoologisches Forschungsmuseum Alexander Koenig	2 bottles
GMGMB	GMGMB992-14	BIOUG16278-B05	GMP#06017	BOLD:AAG9659	BIOUG16278-B05	588[0n]	1			No				26-Aug-2013	Chrysotus femoratus			Vouchered:Registered Collection	Zoologisches Forschungsmuseum Alexander Koenig	4 bottles
GMGMC	GMGMC1591-14	BIOUG16530-E06	GMP#06016	BOLD:ABA2388	BIOUG16530-E06	549[0n]	1			No				08-Aug-2013	Fannia aff. subsimilis			Vouchered:Registered Collection	Zoologisches Forschungsmuseum Alexander Koenig	2 bottles
GMGMN	GMGMN1042-14	BIOUG17444-A10	GMP#06029	BOLD:AAG9659	BIOUG17444-A10	564[0n]	1			No				29-Jul-2014	Chrysotus femoratus			Vouchered:Registered Collection	Zoologisches Forschungsmuseum Alexander Koenig	2 bottles
GMGMM	GMGMM1126-14	BIOUG17375-F05	GMP#06028	BOLD:AAG0467	BIOUG17375-F05	588[0n]	1			No				15-Jul-2014	Suillia affinis			Vouchered:Registered Collection	Zoologisches Forschungsmuseum Alexander Koenig	2 bottles
GMGMF	GMGMF461-14	BIOUG16740-A01	GMP#06021	BOLD:ACR0787	BIOUG16740-A01	576[0n]	1			No				11-Feb-2014	Trichoceridae			Vouchered:Registered Collection	Zoologisches Forschungsmuseum Alexander Koenig	1 bottle
GMGMC	GMGMC319-14	BIOUG16358-E04	GMP#06016	BOLD:AAN5505	BIOUG16358-E04	588[0n]	1			No				08-Aug-2013	Platypalpus minutus			Vouchered:Registered Collection	Zoologisches Forschungsmuseum Alexander Koenig	2 bottles
GMGMC	GMGMC1578-14	BIOUG16530-D05	GMP#06016	BOLD:AAG9659	BIOUG16530-D05	564[0n]	1			No				08-Aug-2013	Chrysotus femoratus			Vouchered:Registered Collection	Zoologisches Forschungsmuseum Alexander Koenig	2 bottles
GMGMI	GMGMI508-14	BIOUG17112-C04	GMP#06024	BOLD:ACR1843	BIOUG17112-C04	629[0n]	5			Yes				16-May-2014	Hilara albitarsis			Vouchered:Registered Collection	Zoologisches Forschungsmuseum Alexander Koenig	2 bottles
GMGMN	GMGMN1039-14	BIOUG17444-A07	GMP#06029	BOLD:ACB5087	BIOUG17444-A07	658[0n]	3			Yes				29-Jul-2014	Elaphropeza ephippiata			Vouchered:Registered Collection	Zoologisches Forschungsmuseum Alexander Koenig	2 bottles
GMGMK	GMGMK1296-14	BIOUG17224-C11	GMP#06026	BOLD:ACR3568	BIOUG17224-C11	509[0n]	1			No				17-Jun-2014	Platypalpus			Vouchered:Registered Collection	Zoologisches Forschungsmuseum Alexander Koenig	2 bottles
GMGMB	GMGMB966-14	BIOUG16277-H02	GMP#06017	BOLD:ACQ8551	BIOUG16277-H02	658[0n]	3			Yes				26-Aug-2013	Medetera			Vouchered:Registered Collection	Zoologisches Forschungsmuseum Alexander Koenig	4 bottles
GMGMK	GMGMK682-14	BIOUG17178-H02	GMP#06026	BOLD:ACQ8704	BIOUG17178-H02	540[1n]	1			No				17-Jun-2014	Rhamphomyia			Vouchered:Registered Collection	Zoologisches Forschungsmuseum Alexander Koenig	2 bottles
GMGMA	GMGMA913-14	BIOUG16214-E03	GMP#06015	BOLD:ACQ8704	BIOUG16214-E03	588[1n]	1			No				25-Jul-2013	Rhamphomyia			Vouchered:Registered Collection	Zoologisches Forschungsmuseum Alexander Koenig	2 bottles
GMGMC	GMGMC1560-14	BIOUG16530-B11	GMP#06016	BOLD:ACP9444	BIOUG16530-B11	579[1n]	1			No				08-Aug-2013	Dolichopodidae			Vouchered:Registered Collection	Zoologisches Forschungsmuseum Alexander Koenig	2 bottles
GMGMI	GMGMI1222-14	BIOUG17119-G05	GMP#06024	BOLD:ACR1514	BIOUG17119-G05	537[0n]	1			No				16-May-2014	Rhamphomyia			Vouchered:Registered Collection	Zoologisches Forschungsmuseum Alexander Koenig	2 bottles
GMGMB	GMGMB953-14	BIOUG16277-G01	GMP#06017	BOLD:ACP9444	BIOUG16277-G01	582[0n]	1			No				26-Aug-2013	Dolichopodidae			Vouchered:Registered Collection	Zoologisches Forschungsmuseum Alexander Koenig	4 bottles
GMGML	GMGML1408-14	BIOUG17271-C09	GMP#06027	BOLD:ACD2944	BIOUG17271-C09	658[0n]	3			Yes				01-Jul-2014	Empis livida			Vouchered:Registered Collection	Zoologisches Forschungsmuseum Alexander Koenig	2 bottles
GMGMI	GMGMI1217-14	BIOUG17119-F12	GMP#06024	BOLD:ACR2470	BIOUG17119-F12	658[0n]	3		1	Yes				16-May-2014	Empis			Vouchered:Registered Collection	Zoologisches Forschungsmuseum Alexander Koenig	2 bottles
GMGMA	GMGMA784-14	BIOUG16213-B05	GMP#06015	BOLD:ACQ9954	BIOUG16213-B05	658[0n]	3		1	Yes				25-Jul-2013	Empis lutea			Vouchered:Registered Collection	Zoologisches Forschungsmuseum Alexander Koenig	2 bottles
GMGMF	GMGMF1576-14	BIOUG16786-E05	GMP#06021	BOLD:ACD3147	BIOUG16786-E05	658[0n]	3			Yes				11-Feb-2014	Scoliocentra villosa			Vouchered:Registered Collection	Zoologisches Forschungsmuseum Alexander Koenig	1 bottle
GMGMB	GMGMB946-14	BIOUG16277-F06	GMP#06017	BOLD:ACA4620	BIOUG16277-F06	594[0n]	1			No				26-Aug-2013	Dolichopus plumipes			Vouchered:Registered Collection	Zoologisches Forschungsmuseum Alexander Koenig	4 bottles
GMGMI	GMGMI1211-14	BIOUG17119-F06	GMP#06024	BOLD:ACR1514	BIOUG17119-F06	567[0n]	1			No				16-May-2014	Rhamphomyia			Vouchered:Registered Collection	Zoologisches Forschungsmuseum Alexander Koenig	2 bottles
GMGMB	GMGMB944-14	BIOUG16277-F04	GMP#06017	BOLD:ACE1342	BIOUG16277-F04	627[1n]	1			No				26-Aug-2013	Medetera jacula			Vouchered:Registered Collection	Zoologisches Forschungsmuseum Alexander Koenig	4 bottles
GMGMI	GMGMI1206-14	BIOUG17119-F01	GMP#06024	BOLD:ACH6989	BIOUG17119-F01	555[0n]	1			No				16-May-2014	Microphor holosericeus			Vouchered:Registered Collection	Zoologisches Forschungsmuseum Alexander Koenig	2 bottles
GMGMI	GMGMI1203-14	BIOUG17119-E10	GMP#06024	BOLD:ACH6989	BIOUG17119-E10	588[0n]	1			No				16-May-2014	Microphor holosericeus			Vouchered:Registered Collection	Zoologisches Forschungsmuseum Alexander Koenig	2 bottles
GMGMB	GMGMB935-14	BIOUG16277-E07	GMP#06017	BOLD:ACD1482	BIOUG16277-E07	603[3n]	1			No				26-Aug-2013	Xanthochlorus tenellus			Vouchered:Registered Collection	Zoologisches Forschungsmuseum Alexander Koenig	4 bottles
GMGMB	GMGMB934-14	BIOUG16277-E06	GMP#06017	BOLD:ACQ9260	BIOUG16277-E06	603[0n]	1			No				26-Aug-2013	Dolichopodidae			Vouchered:Registered Collection	Zoologisches Forschungsmuseum Alexander Koenig	4 bottles
GMGML	GMGML571-14	BIOUG17262-E03	GMP#06027	BOLD:ACD1482	BIOUG17262-E03	588[0n]	1			No				01-Jul-2014	Xanthochlorus tenellus			Vouchered:Registered Collection	Zoologisches Forschungsmuseum Alexander Koenig	2 bottles
GMGMC	GMGMC1533-14	BIOUG16529-H07	GMP#06016	BOLD:ACP9444	BIOUG16529-H07	582[0n]	1			No				08-Aug-2013	Dolichopodidae			Vouchered:Registered Collection	Zoologisches Forschungsmuseum Alexander Koenig	2 bottles
GMGMK	GMGMK1431-14	BIOUG17225-G03	GMP#06026	BOLD:ACQ8704	BIOUG17225-G03	607[0n]	1			No				17-Jun-2014	Rhamphomyia			Vouchered:Registered Collection	Zoologisches Forschungsmuseum Alexander Koenig	2 bottles
GMGMN	GMGMN1124-14	BIOUG17444-H08	GMP#06029	BOLD:ACD1482	BIOUG17444-H08	576[0n]	1			No				29-Jul-2014	Xanthochlorus tenellus			Vouchered:Registered Collection	Zoologisches Forschungsmuseum Alexander Koenig	2 bottles
GMGMC	GMGMC1524-14	BIOUG16529-G10	GMP#06016	BOLD:AAN5505	BIOUG16529-G10	561[0n]	1			No				08-Aug-2013	Platypalpus minutus			Vouchered:Registered Collection	Zoologisches Forschungsmuseum Alexander Koenig	2 bottles
GMGMI	GMGMI1185-14	BIOUG17119-D04	GMP#06024	BOLD:ACR3693	BIOUG17119-D04	588[0n]	1			No				16-May-2014	Empis			Vouchered:Registered Collection	Zoologisches Forschungsmuseum Alexander Koenig	2 bottles
GMGMB	GMGMB918-14	BIOUG16277-D02	GMP#06017	BOLD:ACA1124	BIOUG16277-D02	549[0n]	1			No				26-Aug-2013	Medetera petrophiloides			Vouchered:Registered Collection	Zoologisches Forschungsmuseum Alexander Koenig	4 bottles
GMGMB	GMGMB917-14	BIOUG16277-D01	GMP#06017	BOLD:ACD1482	BIOUG16277-D01	597[4n]	1			No				26-Aug-2013	Xanthochlorus tenellus			Vouchered:Registered Collection	Zoologisches Forschungsmuseum Alexander Koenig	4 bottles
GMGMB	GMGMB916-14	BIOUG16277-C12	GMP#06017	BOLD:AAG9659	BIOUG16277-C12	585[0n]	1			No				26-Aug-2013	Chrysotus femoratus			Vouchered:Registered Collection	Zoologisches Forschungsmuseum Alexander Koenig	4 bottles
GMGML	GMGML1368-14	BIOUG17270-H04	GMP#06027	BOLD:ACQ8704	BIOUG17270-H04	591[2n]	1			No				01-Jul-2014	Rhamphomyia			Vouchered:Registered Collection	Zoologisches Forschungsmuseum Alexander Koenig	2 bottles
GMGMB	GMGMB911-14	BIOUG16277-C07	GMP#06017	BOLD:ACP9444	BIOUG16277-C07	591[0n]	1			No				26-Aug-2013	Dolichopodidae			Vouchered:Registered Collection	Zoologisches Forschungsmuseum Alexander Koenig	4 bottles
GMGMI	GMGMI1176-14	BIOUG17119-C07	GMP#06024	BOLD:ACR2350	BIOUG17119-C07	658[0n]	3			Yes				16-May-2014	Rhamphomyia			Vouchered:Registered Collection	Zoologisches Forschungsmuseum Alexander Koenig	2 bottles
GMGMI	GMGMI1175-14	BIOUG17119-C06	GMP#06024	BOLD:ACH6989	BIOUG17119-C06	549[0n]	1			No				16-May-2014	Microphor holosericeus			Vouchered:Registered Collection	Zoologisches Forschungsmuseum Alexander Koenig	2 bottles
GMGML	GMGML1363-14	BIOUG17270-G11	GMP#06027	BOLD:ACQ9260	BIOUG17270-G11	591[0n]	1			No				01-Jul-2014	Dolichopodidae			Vouchered:Registered Collection	Zoologisches Forschungsmuseum Alexander Koenig	2 bottles
GMGMI	GMGMI1172-14	BIOUG17119-C03	GMP#06024	BOLD:ACR2678	BIOUG17119-C03	658[0n]	3		1	Yes				16-May-2014	Empidinae			Vouchered:Registered Collection	Zoologisches Forschungsmuseum Alexander Koenig	2 bottles
GMGME	GMGME446-14	BIOUG16703-G08	GMP#06019	BOLD:ACR2012	BIOUG16703-G08	588[0n]	1		1	No				14-Oct-2013	Platypalpus			Vouchered:Registered Collection	Zoologisches Forschungsmuseum Alexander Koenig	1 bottle
GMGMC	GMGMC1505-14	BIOUG16529-F03	GMP#06016	BOLD:AAN5417	BIOUG16529-F03	603[0n]	1			No				08-Aug-2013	Asteia beata			Vouchered:Registered Collection	Zoologisches Forschungsmuseum Alexander Koenig	2 bottles
GMGML	GMGML1359-14	BIOUG17270-G07	GMP#06027	BOLD:AAB3256	BIOUG17270-G07	603[0n]	1			No				01-Jul-2014	Chaetorellia jaceae			Vouchered:Registered Collection	Zoologisches Forschungsmuseum Alexander Koenig	2 bottles
GMGMI	GMGMI1168-14	BIOUG17119-B11	GMP#06024	BOLD:ACR1843	BIOUG17119-B11	576[0n]	1			No				16-May-2014	Hilara albitarsis			Vouchered:Registered Collection	Zoologisches Forschungsmuseum Alexander Koenig	2 bottles
GMGMI	GMGMI1166-14	BIOUG17119-B09	GMP#06024	BOLD:ACP2934	BIOUG17119-B09	549[3n]	1			No				16-May-2014	Empis trigramma			Vouchered:Registered Collection	Zoologisches Forschungsmuseum Alexander Koenig	2 bottles
GMGMB	GMGMB899-14	BIOUG16277-B07	GMP#06017	BOLD:ACQ9247	BIOUG16277-B07	658[0n]	3		1	Yes				26-Aug-2013	Rhamphomyia			Vouchered:Registered Collection	Zoologisches Forschungsmuseum Alexander Koenig	4 bottles
GMGML	GMGML1353-14	BIOUG17270-G01	GMP#06027	BOLD:ACQ8704	BIOUG17270-G01	543[2n]	1			No				01-Jul-2014	Rhamphomyia			Vouchered:Registered Collection	Zoologisches Forschungsmuseum Alexander Koenig	2 bottles
GMGMG	GMGMG917-14	BIOUG16856-D12	GMP#06022	BOLD:ACR0719	BIOUG16856-D12	600[0n]	1			No				11-Mar-2014	Trichoceridae			Vouchered:Registered Collection	Zoologisches Forschungsmuseum Alexander Koenig	1 bottle
GMGMF	GMGMF787-14	BIOUG16777-D06	GMP#06021	BOLD:ACR0719	BIOUG16777-D06	576[2n]	1			No				11-Feb-2014	Trichoceridae			Vouchered:Registered Collection	Zoologisches Forschungsmuseum Alexander Koenig	1 bottle
GMGML	GMGML1348-14	BIOUG17270-F08	GMP#06027	BOLD:ABU9505	BIOUG17270-F08	606[0n]	1			No				01-Jul-2014	Sciapus platypterus			Vouchered:Registered Collection	Zoologisches Forschungsmuseum Alexander Koenig	2 bottles
GMGMI	GMGMI1157-14	BIOUG17119-A12	GMP#06024	BOLD:ACR3568	BIOUG17119-A12	555[0n]	3			No				16-May-2014	Platypalpus			Vouchered:Registered Collection	Zoologisches Forschungsmuseum Alexander Koenig	2 bottles
GMGMI	GMGMI1156-14	BIOUG17119-A11	GMP#06024	BOLD:ACH6989	BIOUG17119-A11	564[0n]	1			No				16-May-2014	Microphor holosericeus			Vouchered:Registered Collection	Zoologisches Forschungsmuseum Alexander Koenig	2 bottles
GMGMI	GMGMI1155-14	BIOUG17119-A10	GMP#06024	BOLD:ACH6989	BIOUG17119-A10	549[0n]	1			No				16-May-2014	Microphor holosericeus			Vouchered:Registered Collection	Zoologisches Forschungsmuseum Alexander Koenig	2 bottles
GMGMF	GMGMF1516-14	BIOUG16785-G03	GMP#06021	BOLD:ACR0719	BIOUG16785-G03	615[0n]	1			No				11-Feb-2014	Trichoceridae			Vouchered:Registered Collection	Zoologisches Forschungsmuseum Alexander Koenig	1 bottle
GMGMB	GMGMB887-14	BIOUG16277-A07	GMP#06017	BOLD:AAG9659	BIOUG16277-A07	597[0n]	1			No				26-Aug-2013	Chrysotus femoratus			Vouchered:Registered Collection	Zoologisches Forschungsmuseum Alexander Koenig	4 bottles
GMGMK	GMGMK873-14	BIOUG17180-H03	GMP#06026	BOLD:ACR2350	BIOUG17180-H03	564[0n]	1			No				17-Jun-2014	Rhamphomyia			Vouchered:Registered Collection	Zoologisches Forschungsmuseum Alexander Koenig	2 bottles
GMGML	GMGML1341-14	BIOUG17270-F01	GMP#06027	BOLD:ACR5523	BIOUG17270-F01	658[0n]	3		1	Yes				01-Jul-2014	Dolichopus			Vouchered:Registered Collection	Zoologisches Forschungsmuseum Alexander Koenig	2 bottles
GMGMK	GMGMK1546-14	BIOUG17226-H11	GMP#06026	BOLD:ADA0999	BIOUG17226-H11	638[0n]	3			Yes				17-Jun-2014	Platypalpus			Vouchered:Registered Collection	Zoologisches Forschungsmuseum Alexander Koenig	2 bottles
GMGMK	GMGMK1545-14	BIOUG17226-H10	GMP#06026	BOLD:ABU9505	BIOUG17226-H10	658[0n]	3			Yes				17-Jun-2014	Sciapus platypterus			Vouchered:Registered Collection	Zoologisches Forschungsmuseum Alexander Koenig	2 bottles
GMGML	GMGML1338-14	BIOUG17270-E10	GMP#06027	BOLD:ACJ8422	BIOUG17270-E10	658[1n]	3			Yes				01-Jul-2014	Platypalpus optivus			Vouchered:Registered Collection	Zoologisches Forschungsmuseum Alexander Koenig	2 bottles
GMGMI	GMGMI1146-14	BIOUG17119-A01	GMP#06024	BOLD:ACH6989	BIOUG17119-A01	588[0n]	1			No				16-May-2014	Microphor holosericeus			Vouchered:Registered Collection	Zoologisches Forschungsmuseum Alexander Koenig	2 bottles
GMGML	GMGML1335-14	BIOUG17270-E07	GMP#06027	BOLD:ACR2315	BIOUG17270-E07	597[0n]	1			No				01-Jul-2014	Microphor			Vouchered:Registered Collection	Zoologisches Forschungsmuseum Alexander Koenig	2 bottles
GMGMI	GMGMI1143-14	BIOUG17118-H09	GMP#06024	BOLD:ABX8716	BIOUG17118-H09	585[0n]	1			No				16-May-2014	Heleomyza serrata			Vouchered:Registered Collection	Zoologisches Forschungsmuseum Alexander Koenig	2 bottles
GMGMC	GMGMC1474-14	BIOUG16529-C08	GMP#06016	BOLD:AAG9659	BIOUG16529-C08	528[0n]	1			No				08-Aug-2013	Chrysotus femoratus			Vouchered:Registered Collection	Zoologisches Forschungsmuseum Alexander Koenig	2 bottles
GMGMK	GMGMK1534-14	BIOUG17226-G11	GMP#06026	BOLD:ACQ8704	BIOUG17226-G11	582[0n]	1			No				17-Jun-2014	Rhamphomyia			Vouchered:Registered Collection	Zoologisches Forschungsmuseum Alexander Koenig	2 bottles
GMGMC	GMGMC1471-14	BIOUG16529-C05	GMP#06016	BOLD:ABA2388	BIOUG16529-C05	603[0n]	1			No				08-Aug-2013	Fannia aff. subsimilis			Vouchered:Registered Collection	Zoologisches Forschungsmuseum Alexander Koenig	2 bottles
GMGML	GMGML1325-14	BIOUG17270-D09	GMP#06027	BOLD:ABU9505	BIOUG17270-D09	582[0n]	1			No				01-Jul-2014	Sciapus platypterus			Vouchered:Registered Collection	Zoologisches Forschungsmuseum Alexander Koenig	2 bottles
GMGMI	GMGMI1133-14	BIOUG17118-G11	GMP#06024	BOLD:ACR2350	BIOUG17118-G11	588[0n]	1			No				16-May-2014	Rhamphomyia			Vouchered:Registered Collection	Zoologisches Forschungsmuseum Alexander Koenig	2 bottles
GMGML	GMGML1320-14	BIOUG17270-D04	GMP#06027	BOLD:ABU9505	BIOUG17270-D04	658[0n]	3			Yes				01-Jul-2014	Sciapus platypterus			Vouchered:Registered Collection	Zoologisches Forschungsmuseum Alexander Koenig	2 bottles
GMGMI	GMGMI1128-14	BIOUG17118-G06	GMP#06024	BOLD:ACR3769	BIOUG17118-G06	567[1n]	1		1	No				16-May-2014	Fannia			Vouchered:Registered Collection	Zoologisches Forschungsmuseum Alexander Koenig	2 bottles
GMGML	GMGML1316-14	BIOUG17270-C12	GMP#06027	BOLD:ACR4429	BIOUG17270-C12	658[0n]	3			Yes				01-Jul-2014	Empis aestiva				Zoologisches Forschungsmuseum Alexander Koenig	2 bottles
GMGMI	GMGMI1123-14	BIOUG17118-G01	GMP#06024	BOLD:ACP2934	BIOUG17118-G01	570[2n]	1			No				16-May-2014	Empis trigramma			Vouchered:Registered Collection	Zoologisches Forschungsmuseum Alexander Koenig	2 bottles
GMGML	GMGML1312-14	BIOUG17270-C08	GMP#06027	BOLD:ACF9728	BIOUG17270-C08	603[0n]	1			No				01-Jul-2014	Empidinae			Vouchered:Registered Collection	Zoologisches Forschungsmuseum Alexander Koenig	2 bottles
GMGMK	GMGMK1156-14	BIOUG17222-H01	GMP#06026	BOLD:AAG0467	BIOUG17222-H01	591[0n]	1			No				17-Jun-2014	Suillia affinis			Vouchered:Registered Collection	Zoologisches Forschungsmuseum Alexander Koenig	2 bottles
GMGMC	GMGMC1453-14	BIOUG16529-A11	GMP#06016	BOLD:AAG9659	BIOUG16529-A11	600[2n]	1			No				08-Aug-2013	Chrysotus femoratus			Vouchered:Registered Collection	Zoologisches Forschungsmuseum Alexander Koenig	2 bottles
GMGMF	GMGMF845-14	BIOUG16778-A05	GMP#06021	BOLD:ABA4085	BIOUG16778-A05	564[0n]	1			No				11-Feb-2014	Heleomyza			Vouchered:Registered Collection	Zoologisches Forschungsmuseum Alexander Koenig	1 bottle
GMGMF	GMGMF1472-14	BIOUG16785-C07	GMP#06021	BOLD:ACC0273	BIOUG16785-C07	540[1n]	1			No				11-Feb-2014	Trichocera sp.			Vouchered:Registered Collection	Zoologisches Forschungsmuseum Alexander Koenig	1 bottle
GMGMI	GMGMI1107-14	BIOUG17118-E09	GMP#06024	BOLD:ACP2934	BIOUG17118-E09	588[5n]	1			No				16-May-2014	Empis trigramma			Vouchered:Registered Collection	Zoologisches Forschungsmuseum Alexander Koenig	2 bottles
GMGMF	GMGMF1464-14	BIOUG16785-B11	GMP#06021	BOLD:ACQ9998	BIOUG16785-B11	555[0n]	1			No				11-Feb-2014	Trichocera saltator			Vouchered:Registered Collection	Zoologisches Forschungsmuseum Alexander Koenig	1 bottle
GMGMF	GMGMF1447-14	BIOUG16785-A06	GMP#06021	BOLD:ACR0080	BIOUG16785-A06	576[0n]	1			No				11-Feb-2014	Trichoceridae			Vouchered:Registered Collection	Zoologisches Forschungsmuseum Alexander Koenig	1 bottle
GMGMF	GMGMF1445-14	BIOUG16785-A04	GMP#06021	BOLD:ACR0787	BIOUG16785-A04	576[0n]	1			No				11-Feb-2014	Trichoceridae			Vouchered:Registered Collection	Zoologisches Forschungsmuseum Alexander Koenig	1 bottle
GMGMF	GMGMF1441-14	BIOUG16784-H11	GMP#06021	BOLD:ACR0787	BIOUG16784-H11	579[0n]	1			No				11-Feb-2014	Trichoceridae			Vouchered:Registered Collection	Zoologisches Forschungsmuseum Alexander Koenig	1 bottle
GMGMD	GMGMD905-14	BIOUG16614-G12	GMP#06018	BOLD:ACD1482	BIOUG16614-G12	588[0n]	1			No				16-Sep-2013	Xanthochlorus tenellus			Vouchered:Registered Collection	Zoologisches Forschungsmuseum Alexander Koenig	2 bottles
GMGMN	GMGMN1127-14	BIOUG17444-H11	GMP#06029	BOLD:AAG9659	BIOUG17444-H11	588[0n]	1			No				29-Jul-2014	Chrysotus femoratus			Vouchered:Registered Collection	Zoologisches Forschungsmuseum Alexander Koenig	2 bottles
GMGMD	GMGMD900-14	BIOUG16614-G07	GMP#06018	BOLD:ACQ9260	BIOUG16614-G07	570[0n]	1			No				16-Sep-2013	Dolichopodidae			Vouchered:Registered Collection	Zoologisches Forschungsmuseum Alexander Koenig	2 bottles
GMGMD	GMGMD899-14	BIOUG16614-G06	GMP#06018	BOLD:ACP9444	BIOUG16614-G06	555[0n]	1			No				16-Sep-2013	Dolichopodidae			Vouchered:Registered Collection	Zoologisches Forschungsmuseum Alexander Koenig	2 bottles
GMGMF	GMGMF1426-14	BIOUG16784-G08	GMP#06021	BOLD:ACR0787	BIOUG16784-G08	588[0n]	1			No				11-Feb-2014	Trichoceridae			Vouchered:Registered Collection	Zoologisches Forschungsmuseum Alexander Koenig	1 bottle
GMGMA	GMGMA1279-14	BIOUG16218-D01	GMP#06015	BOLD:AAG9659	BIOUG16218-D01	576[0n]	1			No				25-Jul-2013	Chrysotus femoratus			Vouchered:Registered Collection	Zoologisches Forschungsmuseum Alexander Koenig	2 bottles
GMGMN	GMGMN668-14	BIOUG17440-B04	GMP#06029	BOLD:AAG9659	BIOUG17440-B04	591[0n]	1			No				29-Jul-2014	Chrysotus femoratus			Vouchered:Registered Collection	Zoologisches Forschungsmuseum Alexander Koenig	2 bottles
GMGMD	GMGMD885-14	BIOUG16614-F04	GMP#06018	BOLD:ACQ9260	BIOUG16614-F04	579[0n]	1			No				16-Sep-2013	Dolichopodidae			Vouchered:Registered Collection	Zoologisches Forschungsmuseum Alexander Koenig	2 bottles
GMGMA	GMGMA1586-14	BIOUG16268-D05	GMP#06015	BOLD:ACQ8516	BIOUG16268-D05	636[0n]	3		1	Yes				25-Jul-2013	Neophyllomyza acyglossa			Vouchered:Registered Collection	Zoologisches Forschungsmuseum Alexander Koenig	2 bottles
GMGMD	GMGMD883-14	BIOUG16614-F02	GMP#06018	BOLD:AAG9659	BIOUG16614-F02	621[3n]	1			No				16-Sep-2013	Chrysotus femoratus			Vouchered:Registered Collection	Zoologisches Forschungsmuseum Alexander Koenig	2 bottles
GMGMA	GMGMA1582-14	BIOUG16268-D01	GMP#06015	BOLD:AAG9659	BIOUG16268-D01	592[0n]	1			No				25-Jul-2013	Chrysotus femoratus			Vouchered:Registered Collection	Zoologisches Forschungsmuseum Alexander Koenig	2 bottles
GMGMN	GMGMN717-14	BIOUG17440-F05	GMP#06029	BOLD:ACB4053	BIOUG17440-F05	658[0n]	3			Yes				29-Jul-2014	Toxoneura aff. modesta			Vouchered:Registered Collection	Zoologisches Forschungsmuseum Alexander Koenig	2 bottles
GMGMJ	GMGMJ929-14	BIOUG17093-F07	GMP#06025	BOLD:ACR3123	BIOUG17093-F07	658[0n]	3		1	Yes				02-Jun-2014	Scoliocentra			Vouchered:Registered Collection	Zoologisches Forschungsmuseum Alexander Koenig	3 bottles
GMGMF	GMGMF1411-14	BIOUG16784-F05	GMP#06021	BOLD:ACR0787	BIOUG16784-F05	588[0n]	1			No				11-Feb-2014	Trichoceridae			Vouchered:Registered Collection	Zoologisches Forschungsmuseum Alexander Koenig	1 bottle
GMGMF	GMGMF1410-14	BIOUG16784-F04	GMP#06021	BOLD:ACR1812	BIOUG16784-F04	658[0n]	3		1	Yes				11-Feb-2014	Eccoptomera obscura			Vouchered:Registered Collection	Zoologisches Forschungsmuseum Alexander Koenig	1 bottle
GMGMI	GMGMI1047-14	BIOUG17117-H08	GMP#06024	BOLD:ACD3007	BIOUG17117-H08	510[3n]	1			No				16-May-2014	Hilara brevistyla			Vouchered:Registered Collection	Zoologisches Forschungsmuseum Alexander Koenig	2 bottles
GMGMI	GMGMI1046-14	BIOUG17117-H07	GMP#06024	BOLD:ACR3631	BIOUG17117-H07	658[0n]	3			Yes				16-May-2014	Oedalea			Vouchered:Registered Collection	Zoologisches Forschungsmuseum Alexander Koenig	2 bottles
GMGMK	GMGMK1441-14	BIOUG17225-H01	GMP#06026	BOLD:ACP9444	BIOUG17225-H01	658[0n]	3			Yes				17-Jun-2014	Dolichopodidae			Vouchered:Registered Collection	Zoologisches Forschungsmuseum Alexander Koenig	2 bottles
GMGMF	GMGMF1404-14	BIOUG16784-E10	GMP#06021	BOLD:ABV1735	BIOUG16784-E10	588[0n]	1			No				11-Feb-2014	Trichoceridae			Vouchered:Registered Collection	Zoologisches Forschungsmuseum Alexander Koenig	1 bottle
GMGMF	GMGMF1402-14	BIOUG16784-E08	GMP#06021	BOLD:ACR0719	BIOUG16784-E08	576[0n]	1			No				11-Feb-2014	Trichoceridae			Vouchered:Registered Collection	Zoologisches Forschungsmuseum Alexander Koenig	1 bottle
GMGMA	GMGMA1568-14	BIOUG16268-B11	GMP#06015	BOLD:AAG9659	BIOUG16268-B11	588[0n]	1			No				25-Jul-2013	Chrysotus femoratus			Vouchered:Registered Collection	Zoologisches Forschungsmuseum Alexander Koenig	2 bottles
GMGMF	GMGMF1399-14	BIOUG16784-E05	GMP#06021	BOLD:ACR0719	BIOUG16784-E05	588[0n]	1		1	No				11-Feb-2014	Trichoceridae			Vouchered:Registered Collection	Zoologisches Forschungsmuseum Alexander Koenig	1 bottle
GMGMA	GMGMA1564-14	BIOUG16268-B07	GMP#06015	BOLD:AAG9659	BIOUG16268-B07	592[0n]	1			No				25-Jul-2013	Chrysotus femoratus			Vouchered:Registered Collection	Zoologisches Forschungsmuseum Alexander Koenig	2 bottles
GMGMK	GMGMK1430-14	BIOUG17225-G02	GMP#06026	BOLD:ACQ8704	BIOUG17225-G02	522[0n]	1			No				17-Jun-2014	Rhamphomyia			Vouchered:Registered Collection	Zoologisches Forschungsmuseum Alexander Koenig	2 bottles
GMGMI	GMGMI1032-14	BIOUG17117-G05	GMP#06024	BOLD:ACB6807	BIOUG17117-G05	555[1n]	1			No				16-May-2014	Empidinae			Vouchered:Registered Collection	Zoologisches Forschungsmuseum Alexander Koenig	2 bottles
GMGMI	GMGMI1031-14	BIOUG17117-G04	GMP#06024	BOLD:ACH6989	BIOUG17117-G04	609[5n]	1			No				16-May-2014	Microphor holosericeus			Vouchered:Registered Collection	Zoologisches Forschungsmuseum Alexander Koenig	2 bottles
GMGMI	GMGMI1030-14	BIOUG17117-G03	GMP#06024	BOLD:AAW8654	BIOUG17117-G03	658[0n]	3			Yes				16-May-2014	Trypeta zoe			Vouchered:Registered Collection	Zoologisches Forschungsmuseum Alexander Koenig	2 bottles
GMGMK	GMGMK1425-14	BIOUG17225-F09	GMP#06026	BOLD:ABU9505	BIOUG17225-F09	658[0n]	3			Yes				17-Jun-2014	Sciapus platypterus			Vouchered:Registered Collection	Zoologisches Forschungsmuseum Alexander Koenig	2 bottles
GMGMI	GMGMI1028-14	BIOUG17117-G01	GMP#06024	BOLD:ACR3693	BIOUG17117-G01	561[0n]	1			No				16-May-2014	Empis			Vouchered:Registered Collection	Zoologisches Forschungsmuseum Alexander Koenig	2 bottles
GMGMK	GMGMK1423-14	BIOUG17225-F07	GMP#06026	BOLD:AAG9659	BIOUG17225-F07	611[0n]	1			No				17-Jun-2014	Chrysotus femoratus			Vouchered:Registered Collection	Zoologisches Forschungsmuseum Alexander Koenig	2 bottles
GMGMF	GMGMF1388-14	BIOUG16784-D06	GMP#06021	BOLD:ACQ9998	BIOUG16784-D06	555[0n]	1			No				11-Feb-2014	Trichocera saltator			Vouchered:Registered Collection	Zoologisches Forschungsmuseum Alexander Koenig	1 bottle
GMGMA	GMGMA1273-14	BIOUG16218-C07	GMP#06015	BOLD:AAG9659	BIOUG16218-C07	585[0n]	1			No				25-Jul-2013	Chrysotus femoratus			Vouchered:Registered Collection	Zoologisches Forschungsmuseum Alexander Koenig	2 bottles
GMGMF	GMGMF1386-14	BIOUG16784-D04	GMP#06021	BOLD:ACQ9998	BIOUG16784-D04	576[0n]	1			No				11-Feb-2014	Trichocera saltator			Vouchered:Registered Collection	Zoologisches Forschungsmuseum Alexander Koenig	1 bottle
GMGMK	GMGMK1419-14	BIOUG17225-F03	GMP#06026	BOLD:AAG9659	BIOUG17225-F03	658[0n]	3			Yes				17-Jun-2014	Chrysotus femoratus			Vouchered:Registered Collection	Zoologisches Forschungsmuseum Alexander Koenig	2 bottles
GMGMK	GMGMK1418-14	BIOUG17225-F02	GMP#06026	BOLD:ACQ9260	BIOUG17225-F02	658[0n]	3			Yes				17-Jun-2014	Dolichopodidae			Vouchered:Registered Collection	Zoologisches Forschungsmuseum Alexander Koenig	2 bottles
GMGMI	GMGMI1020-14	BIOUG17117-F05	GMP#06024	BOLD:ACR3693	BIOUG17117-F05	658[0n]	3			Yes				16-May-2014	Empis			Vouchered:Registered Collection	Zoologisches Forschungsmuseum Alexander Koenig	2 bottles
GMGMJ	GMGMJ1523-14	BIOUG17099-H07	GMP#06025	BOLD:ACR3568	BIOUG17099-H07	658[0n]	3			Yes				02-Jun-2014	Platypalpus			Vouchered:Registered Collection	Zoologisches Forschungsmuseum Alexander Koenig	3 bottles
GMGMI	GMGMI1018-14	BIOUG17117-F03	GMP#06024	BOLD:ACH6989	BIOUG17117-F03	603[5n]	1			No				16-May-2014	Microphor holosericeus			Vouchered:Registered Collection	Zoologisches Forschungsmuseum Alexander Koenig	2 bottles
GMGMK	GMGMK1413-14	BIOUG17225-E09	GMP#06026	BOLD:ACQ8875	BIOUG17225-E09	658[0n]	3			Yes				17-Jun-2014	Empis			Vouchered:Registered Collection	Zoologisches Forschungsmuseum Alexander Koenig	2 bottles
GMGMK	GMGMK1412-14	BIOUG17225-E08	GMP#06026	BOLD:AAG9659	BIOUG17225-E08	612[0n]	1			No				17-Jun-2014	Chrysotus femoratus			Vouchered:Registered Collection	Zoologisches Forschungsmuseum Alexander Koenig	2 bottles
GMGMI	GMGMI1014-14	BIOUG17117-E11	GMP#06024	BOLD:ACD3007	BIOUG17117-E11	618[0n]	1			No				16-May-2014	Hilara brevistyla			Vouchered:Registered Collection	Zoologisches Forschungsmuseum Alexander Koenig	2 bottles
GMGMM	GMGMM616-14	BIOUG17303-C06	GMP#06028	BOLD:AAG9659	BIOUG17303-C06	591[0n]	1			No				15-Jul-2014	Chrysotus femoratus			Vouchered:Registered Collection	Zoologisches Forschungsmuseum Alexander Koenig	2 bottles
GMGMC	GMGMC1344-14	BIOUG16527-H08	GMP#06016	BOLD:ACP9444	BIOUG16527-H08	606[0n]	1			No				08-Aug-2013	Dolichopodidae			Vouchered:Registered Collection	Zoologisches Forschungsmuseum Alexander Koenig	2 bottles
GMGML	GMGML756-14	BIOUG17264-D10	GMP#06027	BOLD:ACQ8704	BIOUG17264-D10	591[0n]	1			No				01-Jul-2014	Rhamphomyia			Vouchered:Registered Collection	Zoologisches Forschungsmuseum Alexander Koenig	2 bottles
GMGMJ	GMGMJ1510-14	BIOUG17099-G06	GMP#06025	BOLD:ACR3568	BIOUG17099-G06	658[0n]	3			Yes				02-Jun-2014	Platypalpus			Vouchered:Registered Collection	Zoologisches Forschungsmuseum Alexander Koenig	3 bottles
GMGMC	GMGMC1340-14	BIOUG16527-H04	GMP#06016	BOLD:AAG9659	BIOUG16527-H04	603[1n]	1			No				08-Aug-2013	Chrysotus femoratus			Vouchered:Registered Collection	Zoologisches Forschungsmuseum Alexander Koenig	2 bottles
GMGMI	GMGMI1003-14	BIOUG17117-D12	GMP#06024	BOLD:ACR3121	BIOUG17117-D12	603[0n]	1			No				16-May-2014	Platypalpus			Vouchered:Registered Collection	Zoologisches Forschungsmuseum Alexander Koenig	2 bottles
GMGMC	GMGMC1337-14	BIOUG16527-H01	GMP#06016	BOLD:ACR3895	BIOUG16527-H01	600[0n]	1			No				08-Aug-2013	Drapetis pusilla			Vouchered:Registered Collection	Zoologisches Forschungsmuseum Alexander Koenig	2 bottles
GMGMI	GMGMI1001-14	BIOUG17117-D10	GMP#06024	BOLD:ACH6989	BIOUG17117-D10	534[0n]	1			No				16-May-2014	Microphor holosericeus			Vouchered:Registered Collection	Zoologisches Forschungsmuseum Alexander Koenig	2 bottles
GMGMF	GMGMF1362-14	BIOUG16784-B04	GMP#06021	BOLD:ABV1735	BIOUG16784-B04	555[0n]	1			No				11-Feb-2014	Trichoceridae			Vouchered:Registered Collection	Zoologisches Forschungsmuseum Alexander Koenig	1 bottle
GMGMI	GMGMI998-14	BIOUG17117-D07	GMP#06024	BOLD:ACB6807	BIOUG17117-D07	618[5n]	1			No				16-May-2014	Empidinae			Vouchered:Registered Collection	Zoologisches Forschungsmuseum Alexander Koenig	2 bottles
GMGMM	GMGMM870-14	BIOUG17305-H10	GMP#06028	BOLD:ACD1482	BIOUG17305-H10	591[0n]	1			No				15-Jul-2014	Xanthochlorus tenellus			Vouchered:Registered Collection	Zoologisches Forschungsmuseum Alexander Koenig	2 bottles
GMGMI	GMGMI995-14	BIOUG17117-D04	GMP#06024	BOLD:ACB6807	BIOUG17117-D04	576[2n]	1			No				16-May-2014	Empidinae			Vouchered:Registered Collection	Zoologisches Forschungsmuseum Alexander Koenig	2 bottles
GMGMK	GMGMK1389-14	BIOUG17225-C09	GMP#06026	BOLD:AAF9771	BIOUG17225-C09	606[0n]	1			No				17-Jun-2014	Platypalpus trivialis			Vouchered:Registered Collection	Zoologisches Forschungsmuseum Alexander Koenig	2 bottles
GMGMI	GMGMI992-14	BIOUG17117-D01	GMP#06024	BOLD:AAG6810	BIOUG17117-D01	615[1n]	1			No				16-May-2014	Fannia			Vouchered:Registered Collection	Zoologisches Forschungsmuseum Alexander Koenig	2 bottles
GMGMI	GMGMI990-14	BIOUG17117-C11	GMP#06024	BOLD:ACH6989	BIOUG17117-C11	549[0n]	1			No				16-May-2014	Microphor holosericeus			Vouchered:Registered Collection	Zoologisches Forschungsmuseum Alexander Koenig	2 bottles
GMGMA	GMGMA1267-14	BIOUG16218-C01	GMP#06015	BOLD:ACQ9260	BIOUG16218-C01	591[0n]	1		1	No				25-Jul-2013	Dolichopodidae			Vouchered:Registered Collection	Zoologisches Forschungsmuseum Alexander Koenig	2 bottles
GMGMI	GMGMI988-14	BIOUG17117-C09	GMP#06024	BOLD:ACH6989	BIOUG17117-C09	549[1n]	1			No				16-May-2014	Microphor holosericeus			Vouchered:Registered Collection	Zoologisches Forschungsmuseum Alexander Koenig	2 bottles
GMGMF	GMGMF1348-14	BIOUG16784-A02	GMP#06021	BOLD:ACR0787	BIOUG16784-A02	579[0n]	1			No				11-Feb-2014	Trichoceridae			Vouchered:Registered Collection	Zoologisches Forschungsmuseum Alexander Koenig	1 bottle
GMGMK	GMGMK1381-14	BIOUG17225-C01	GMP#06026	BOLD:ACQ8704	BIOUG17225-C01	658[0n]	3			Yes				17-Jun-2014	Rhamphomyia			Vouchered:Registered Collection	Zoologisches Forschungsmuseum Alexander Koenig	2 bottles
GMGMK	GMGMK1380-14	BIOUG17225-B12	GMP#06026	BOLD:ACQ9817	BIOUG17225-B12	658[0n]	3			Yes				17-Jun-2014	Platypalpus			Vouchered:Registered Collection	Zoologisches Forschungsmuseum Alexander Koenig	2 bottles
GMGMI	GMGMI983-14	BIOUG17117-C04	GMP#06024	BOLD:ACH6989	BIOUG17117-C04	537[0n]	1			No				16-May-2014	Microphor holosericeus			Vouchered:Registered Collection	Zoologisches Forschungsmuseum Alexander Koenig	2 bottles
GMGMC	GMGMC1317-14	BIOUG16527-F05	GMP#06016	BOLD:ACD1482	BIOUG16527-F05	576[0n]	1			No				08-Aug-2013	Xanthochlorus tenellus			Vouchered:Registered Collection	Zoologisches Forschungsmuseum Alexander Koenig	2 bottles
GMGMF	GMGMF1343-14	BIOUG16783-H08	GMP#06021	BOLD:ABY1848	BIOUG16783-H08	658[0n]	1			No				11-Feb-2014	Trichoceridae			Vouchered:Registered Collection	Zoologisches Forschungsmuseum Alexander Koenig	1 bottle
GMGMD	GMGMD807-14	BIOUG16613-G09	GMP#06018	BOLD:ACA1124	BIOUG16613-G09	585[0n]	1			No				16-Sep-2013	Medetera petrophiloides			Vouchered:Registered Collection	Zoologisches Forschungsmuseum Alexander Koenig	2 bottles
GMGMD	GMGMD805-14	BIOUG16613-G07	GMP#06018	BOLD:AAN5505	BIOUG16613-G07	573[0n]	1			No				16-Sep-2013	Platypalpus minutus			Vouchered:Registered Collection	Zoologisches Forschungsmuseum Alexander Koenig	2 bottles
GMGMI	GMGMI977-14	BIOUG17117-B10	GMP#06024	BOLD:ACR3693	BIOUG17117-B10	618[0n]	1			No				16-May-2014	Empis			Vouchered:Registered Collection	Zoologisches Forschungsmuseum Alexander Koenig	2 bottles
GMGMF	GMGMF1338-14	BIOUG16783-H03	GMP#06021	BOLD:ACQ9998	BIOUG16783-H03	582[0n]	1			No				11-Feb-2014	Trichocera saltator			Vouchered:Registered Collection	Zoologisches Forschungsmuseum Alexander Koenig	1 bottle
GMGMI	GMGMI975-14	BIOUG17117-B08	GMP#06024	BOLD:ACR1514	BIOUG17117-B08	618[0n]	1			No				16-May-2014	Rhamphomyia			Vouchered:Registered Collection	Zoologisches Forschungsmuseum Alexander Koenig	2 bottles
GMGMM	GMGMM848-14	BIOUG17305-F12	GMP#06028	BOLD:ACD1482	BIOUG17305-F12	591[0n]	1			No				15-Jul-2014	Xanthochlorus tenellus			Vouchered:Registered Collection	Zoologisches Forschungsmuseum Alexander Koenig	2 bottles
GMGMF	GMGMF1335-14	BIOUG16783-G12	GMP#06021	BOLD:ABA4085	BIOUG16783-G12	600[0n]	1			No				11-Feb-2014	Heleomyza			Vouchered:Registered Collection	Zoologisches Forschungsmuseum Alexander Koenig	1 bottle
GMGMD	GMGMD798-14	BIOUG16613-F12	GMP#06018	BOLD:ACP9444	BIOUG16613-F12	576[0n]	1			No				16-Sep-2013	Dolichopodidae			Vouchered:Registered Collection	Zoologisches Forschungsmuseum Alexander Koenig	2 bottles
GMGMF	GMGMF1330-14	BIOUG16783-G07	GMP#06021	BOLD:ACQ9998	BIOUG16783-G07	606[0n]	1			No				11-Feb-2014	Trichocera saltator			Vouchered:Registered Collection	Zoologisches Forschungsmuseum Alexander Koenig	1 bottle
GMGMK	GMGMK1363-14	BIOUG17225-A07	GMP#06026	BOLD:AAG9659	BIOUG17225-A07	658[0n]	3			Yes				17-Jun-2014	Chrysotus femoratus			Vouchered:Registered Collection	Zoologisches Forschungsmuseum Alexander Koenig	2 bottles
GMGMC	GMGMC1301-14	BIOUG16527-E01	GMP#06016	BOLD:AAG9659	BIOUG16527-E01	591[0n]	1			No				08-Aug-2013	Chrysotus femoratus			Vouchered:Registered Collection	Zoologisches Forschungsmuseum Alexander Koenig	2 bottles
GMGMK	GMGMK1359-14	BIOUG17225-A03	GMP#06026	BOLD:ACP9444	BIOUG17225-A03	658[0n]	3			Yes				17-Jun-2014	Dolichopodidae			Vouchered:Registered Collection	Zoologisches Forschungsmuseum Alexander Koenig	2 bottles
GMGMF	GMGMF1324-14	BIOUG16783-G01	GMP#06021	BOLD:ACR0787	BIOUG16783-G01	603[0n]	1			No				11-Feb-2014	Trichoceridae			Vouchered:Registered Collection	Zoologisches Forschungsmuseum Alexander Koenig	1 bottle
GMGMM	GMGMM607-14	BIOUG17303-B09	GMP#06028	BOLD:AAG9659	BIOUG17303-B09	603[0n]	1			No				15-Jul-2014	Chrysotus femoratus			Vouchered:Registered Collection	Zoologisches Forschungsmuseum Alexander Koenig	2 bottles
GMGMB	GMGMB692-14	BIOUG16275-A02	GMP#06017	BOLD:ABY1201	BIOUG16275-A02	576[0n]	1		1	No				26-Aug-2013	Suillia variegata			Vouchered:Registered Collection	Zoologisches Forschungsmuseum Alexander Koenig	4 bottles
GMGMC	GMGMC1292-14	BIOUG16527-D04	GMP#06016	BOLD:AAG9659	BIOUG16527-D04	603[0n]	1			No				08-Aug-2013	Chrysotus femoratus			Vouchered:Registered Collection	Zoologisches Forschungsmuseum Alexander Koenig	2 bottles
GMGMK	GMGMK1352-14	BIOUG17224-H07	GMP#06026	BOLD:ACQ8704	BIOUG17224-H07	609[0n]	1			No				17-Jun-2014	Rhamphomyia			Vouchered:Registered Collection	Zoologisches Forschungsmuseum Alexander Koenig	2 bottles
GMGMK	GMGMK1351-14	BIOUG17224-H06	GMP#06026	BOLD:ACH6989	BIOUG17224-H06	611[0n]	1			No				17-Jun-2014	Microphor holosericeus			Vouchered:Registered Collection	Zoologisches Forschungsmuseum Alexander Koenig	2 bottles
GMGMM	GMGMM827-14	BIOUG17305-E03	GMP#06028	BOLD:ABW6092	BIOUG17305-E03	588[0n]	1			No				15-Jul-2014	Heteromyzinae			Vouchered:Registered Collection	Zoologisches Forschungsmuseum Alexander Koenig	2 bottles
GMGMK	GMGMK1348-14	BIOUG17224-H03	GMP#06026	BOLD:ACQ8704	BIOUG17224-H03	528[1n]	1			No				17-Jun-2014	Rhamphomyia			Vouchered:Registered Collection	Zoologisches Forschungsmuseum Alexander Koenig	2 bottles
GMGMK	GMGMK1347-14	BIOUG17224-H02	GMP#06026	BOLD:AAG9659	BIOUG17224-H02	608[0n]	1			No				17-Jun-2014	Chrysotus femoratus			Vouchered:Registered Collection	Zoologisches Forschungsmuseum Alexander Koenig	2 bottles
GMGMC	GMGMC1284-14	BIOUG16527-C08	GMP#06016	BOLD:ACP9444	BIOUG16527-C08	606[0n]	1			No				08-Aug-2013	Dolichopodidae			Vouchered:Registered Collection	Zoologisches Forschungsmuseum Alexander Koenig	2 bottles
GMGMK	GMGMK1344-14	BIOUG17224-G11	GMP#06026	BOLD:AAG9659	BIOUG17224-G11	606[0n]	1			No				17-Jun-2014	Chrysotus femoratus			Vouchered:Registered Collection	Zoologisches Forschungsmuseum Alexander Koenig	2 bottles
GMGMF	GMGMF1309-14	BIOUG16783-E10	GMP#06021	BOLD:ACQ9998	BIOUG16783-E10	591[0n]	1			No				11-Feb-2014	Trichocera saltator			Vouchered:Registered Collection	Zoologisches Forschungsmuseum Alexander Koenig	1 bottle
GMGMK	GMGMK1342-14	BIOUG17224-G09	GMP#06026	BOLD:ACQ8704	BIOUG17224-G09	567[0n]	1			No				17-Jun-2014	Rhamphomyia			Vouchered:Registered Collection	Zoologisches Forschungsmuseum Alexander Koenig	2 bottles
GMGMF	GMGMF1434-14	BIOUG16784-H04	GMP#06021	BOLD:ACQ9998	BIOUG16784-H04	582[0n]	1			No				11-Feb-2014	Trichocera saltator			Vouchered:Registered Collection	Zoologisches Forschungsmuseum Alexander Koenig	1 bottle
GMGMF	GMGMF1304-14	BIOUG16783-E05	GMP#06021	BOLD:ACQ9998	BIOUG16783-E05	591[0n]	1			No				11-Feb-2014	Trichocera saltator			Vouchered:Registered Collection	Zoologisches Forschungsmuseum Alexander Koenig	1 bottle
GMGMM	GMGMM815-14	BIOUG17305-D03	GMP#06028	BOLD:ACQ8704	BIOUG17305-D03	579[2n]	1			No				15-Jul-2014	Rhamphomyia			Vouchered:Registered Collection	Zoologisches Forschungsmuseum Alexander Koenig	2 bottles
GMGMK	GMGMK1334-14	BIOUG17224-G01	GMP#06026	BOLD:AAG9659	BIOUG17224-G01	583[0n]	1			No				17-Jun-2014	Chrysotus femoratus			Vouchered:Registered Collection	Zoologisches Forschungsmuseum Alexander Koenig	2 bottles
GMGMM	GMGMM810-14	BIOUG17305-C10	GMP#06028	BOLD:AAG9659	BIOUG17305-C10	588[0n]	1			No				15-Jul-2014	Chrysotus femoratus			Vouchered:Registered Collection	Zoologisches Forschungsmuseum Alexander Koenig	2 bottles
GMGML	GMGML744-14	BIOUG17264-C10	GMP#06027	BOLD:ABU9505	BIOUG17264-C10	591[0n]	1			No				01-Jul-2014	Sciapus platypterus			Vouchered:Registered Collection	Zoologisches Forschungsmuseum Alexander Koenig	2 bottles
GMGMD	GMGMD760-14	BIOUG16613-C10	GMP#06018	BOLD:ACQ8807	BIOUG16613-C10	658[0n]	3			Yes				16-Sep-2013	Sciapus			Vouchered:Registered Collection	Zoologisches Forschungsmuseum Alexander Koenig	2 bottles
GMGMM	GMGMM806-14	BIOUG17305-C06	GMP#06028	BOLD:AAG9659	BIOUG17305-C06	588[0n]	1			No				15-Jul-2014	Chrysotus femoratus			Vouchered:Registered Collection	Zoologisches Forschungsmuseum Alexander Koenig	2 bottles
GMGMM	GMGMM805-14	BIOUG17305-C05	GMP#06028	BOLD:ACR5525	BIOUG17305-C05	588[0n]	1			No				15-Jul-2014	Medetera			Vouchered:Registered Collection	Zoologisches Forschungsmuseum Alexander Koenig	2 bottles
GMGMM	GMGMM804-14	BIOUG17305-C04	GMP#06028	BOLD:AAG9659	BIOUG17305-C04	576[0n]	1			No				15-Jul-2014	Chrysotus femoratus			Vouchered:Registered Collection	Zoologisches Forschungsmuseum Alexander Koenig	2 bottles
GMGMK	GMGMK1124-14	BIOUG17222-E05	GMP#06026	BOLD:ACD2944	BIOUG17222-E05	588[0n]	1			No				17-Jun-2014	Empis livida			Vouchered:Registered Collection	Zoologisches Forschungsmuseum Alexander Koenig	2 bottles
GMGMF	GMGMF1290-14	BIOUG16783-D03	GMP#06021	BOLD:ACQ9998	BIOUG16783-D03	606[0n]	1			No				11-Feb-2014	Trichocera saltator			Vouchered:Registered Collection	Zoologisches Forschungsmuseum Alexander Koenig	1 bottle
GMGMF	GMGMF1289-14	BIOUG16783-D02	GMP#06021	BOLD:ACQ9998	BIOUG16783-D02	591[0n]	1			No				11-Feb-2014	Trichocera saltator			Vouchered:Registered Collection	Zoologisches Forschungsmuseum Alexander Koenig	1 bottle
GMGMC	GMGMC1261-14	BIOUG16527-A09	GMP#06016	BOLD:ACR0561	BIOUG16527-A09	658[0n]	3		1	Yes				08-Aug-2013	Dolichopodidae			Vouchered:Registered Collection	Zoologisches Forschungsmuseum Alexander Koenig	2 bottles
GMGMF	GMGMF1287-14	BIOUG16783-C12	GMP#06021	BOLD:ACR0787	BIOUG16783-C12	591[0n]	1			No				11-Feb-2014	Trichoceridae			Vouchered:Registered Collection	Zoologisches Forschungsmuseum Alexander Koenig	1 bottle
GMGMK	GMGMK1422-14	BIOUG17225-F06	GMP#06026	BOLD:AAG9659	BIOUG17225-F06	520[0n]	1			No				17-Jun-2014	Chrysotus femoratus			Vouchered:Registered Collection	Zoologisches Forschungsmuseum Alexander Koenig	2 bottles
GMGMF	GMGMF1285-14	BIOUG16783-C10	GMP#06021	BOLD:ACR0787	BIOUG16783-C10	606[0n]	1			No				11-Feb-2014	Trichoceridae			Vouchered:Registered Collection	Zoologisches Forschungsmuseum Alexander Koenig	1 bottle
GMGMK	GMGMK1318-14	BIOUG17224-E09	GMP#06026	BOLD:ACH6989	BIOUG17224-E09	595[0n]	1			No				17-Jun-2014	Microphor holosericeus			Vouchered:Registered Collection	Zoologisches Forschungsmuseum Alexander Koenig	2 bottles
GMGMM	GMGMM795-14	BIOUG17305-B07	GMP#06028	BOLD:ACJ8422	BIOUG17305-B07	582[0n]	1			No				15-Jul-2014	Platypalpus optivus			Vouchered:Registered Collection	Zoologisches Forschungsmuseum Alexander Koenig	2 bottles
GMGMD	GMGMD747-14	BIOUG16613-B09	GMP#06018	BOLD:ACP9444	BIOUG16613-B09	579[0n]	1			No				16-Sep-2013	Dolichopodidae			Vouchered:Registered Collection	Zoologisches Forschungsmuseum Alexander Koenig	2 bottles
GMGMB	GMGMB290-14	BIOUG16270-G03	GMP#06017	BOLD:ACQ8516	BIOUG16270-G03	637[0n]	3			Yes				26-Aug-2013	Neophyllomyza acyglossa			Vouchered:Registered Collection	Zoologisches Forschungsmuseum Alexander Koenig	4 bottles
GMGMC	GMGMC1251-14	BIOUG16526-H10	GMP#06016	BOLD:AAF9771	BIOUG16526-H10	603[0n]	1			No				08-Aug-2013	Platypalpus trivialis			Vouchered:Registered Collection	Zoologisches Forschungsmuseum Alexander Koenig	2 bottles
GMGMD	GMGMD742-14	BIOUG16613-B04	GMP#06018	BOLD:ACQ9260	BIOUG16613-B04	579[0n]	1			No				16-Sep-2013	Dolichopodidae			Vouchered:Registered Collection	Zoologisches Forschungsmuseum Alexander Koenig	2 bottles
GMGMF	GMGMF1276-14	BIOUG16783-C01	GMP#06021	BOLD:ACR0080	BIOUG16783-C01	658[0n]	1			No				11-Feb-2014	Trichoceridae			Vouchered:Registered Collection	Zoologisches Forschungsmuseum Alexander Koenig	1 bottle
GMGMC	GMGMC1248-14	BIOUG16526-H07	GMP#06016	BOLD:AAG9659	BIOUG16526-H07	606[0n]	1			No				08-Aug-2013	Chrysotus femoratus			Vouchered:Registered Collection	Zoologisches Forschungsmuseum Alexander Koenig	2 bottles
GMGMA	GMGMA1254-14	BIOUG16218-A12	GMP#06015	BOLD:AAG9659	BIOUG16218-A12	582[0n]	1			No				25-Jul-2013	Chrysotus femoratus			Vouchered:Registered Collection	Zoologisches Forschungsmuseum Alexander Koenig	2 bottles
GMGMM	GMGMM783-14	BIOUG17305-A07	GMP#06028	BOLD:AAG9659	BIOUG17305-A07	591[0n]	1			No				15-Jul-2014	Chrysotus femoratus			Vouchered:Registered Collection	Zoologisches Forschungsmuseum Alexander Koenig	2 bottles
GMGMD	GMGMD734-14	BIOUG16613-A08	GMP#06018	BOLD:AAG9659	BIOUG16613-A08	585[2n]	1			No				16-Sep-2013	Chrysotus femoratus			Vouchered:Registered Collection	Zoologisches Forschungsmuseum Alexander Koenig	2 bottles
AMTPD	AMTPD2077-15	BC-ZSM-DIP-24050-G10	BC-ZSM-DIP-24050-G10	BOLD:ACU8536	BC-ZSM-DIP-24050-G10	582[0n]	1			No				20-Oct-2014	Thaumaleidae				SNSB, Zoologische Staatssammlung Muenchen
AMTPF	AMTPF2041-16	BC-ZSM-DIP-27707-D10	ds.oyt2.06	BOLD:ACZ6077	BC-ZSM-DIP-27707-D10	555[0n]	1			No				10-Jul-2014	Sciara ruficauda	adult			SNSB, Zoologische Staatssammlung Muenchen
GMGMJ	GMGMJ367-14	BIOUG16899-F10	GMP#06025	BOLD:ADB7087	BIOUG16899-F10	564[0n]	1			No				02-Jun-2014	Exoristinae			Vouchered:Registered Collection	Zoologisches Forschungsmuseum Alexander Koenig	3 bottles
AMTPD	AMTPD601-15	BC-ZSM-DIP-24031-C07	BC-ZSM-DIP-24031-C07	BOLD:ACV1135	BC-ZSM-DIP-24031-C07	534[0n]	1			No				20-Jul-2014	Tanypeza longimana				SNSB, Zoologische Staatssammlung Muenchen
AMTPD	AMTPD2153-15	BC-ZSM-DIP-24051-F03	BC-ZSM-DIP-24051-F03	BOLD:ACU9491	BC-ZSM-DIP-24051-F03	591[0n]	1			No				06-Aug-2014	Prosimulium				SNSB, Zoologische Staatssammlung Muenchen
AMTPE	AMTPE2206-15	BC-ZSM-DIP-24222-B09	ds.oyt3.10	BOLD:ACX2436	BC-ZSM-DIP-24222-B09	588[0n]	1			No				02-Oct-2014	Sphaeroceridae	adult			SNSB, Zoologische Staatssammlung Muenchen
AMTPE	AMTPE2274-15	BC-ZSM-DIP-24222-H05	ds.scho4.3	BOLD:ACX2691	BC-ZSM-DIP-24222-H05	564[1n]	1			No				04-Jul-2014	Sphaeroceridae	adult			SNSB, Zoologische Staatssammlung Muenchen
AMTPF	AMTPF3214-16	BC-ZSM-DIP-27794-G07	ds.scho1.4	BOLD:ADB7087	BC-ZSM-DIP-27794-G07	602[0n]	1			No				17-Jul-2014	Exoristinae	adult			SNSB, Zoologische Staatssammlung Muenchen
AMTPF	AMTPF1918-16	BC-ZSM-DIP-27706-B06	ds.kobl3.7	BOLD:ACZ9335	BC-ZSM-DIP-27706-B06	588[0n]	1			No				27-Sep-2014	Sciara minor	adult			SNSB, Zoologische Staatssammlung Muenchen
AMTPF	AMTPF3603-16	BC-ZSM-DIP-27798-H04	ds.oyt3.06	BOLD:ACZ8982	BC-ZSM-DIP-27798-H04	555[0n]	1			No				05-Jul-2014	Phryxe nemea	adult			SNSB, Zoologische Staatssammlung Muenchen
AMTPF	AMTPF3595-16	BC-ZSM-DIP-27798-G08	ds.oyt3.05	BOLD:ADB6874	BC-ZSM-DIP-27798-G08	573[0n]	1			No				16-Jun-2014	Tachinidae	adult			SNSB, Zoologische Staatssammlung Muenchen
AMTPF	AMTPF3057-16	BC-ZSM-DIP-27793-B05	ds.oyt3.07	BOLD:ADB6874	BC-ZSM-DIP-27793-B05	588[0n]	1			No				20-Jul-2014	Tachinidae	adult			SNSB, Zoologische Staatssammlung Muenchen
GMGMN	GMGMN1262-14	BIOUG17446-D04	GMP#06029	BOLD:ADB7087		636[0n]	1			No				29-Jul-2014	Exoristinae			Vouchered:Registered Collection	Zoologisches Forschungsmuseum Alexander Koenig	2 bottles
AMTPD	AMTPD2015-15	BC-ZSM-DIP-24050-B08	BC-ZSM-DIP-24050-B08	BOLD:ACU8537	BC-ZSM-DIP-24050-B08	561[0n]	1			No				21-Jun-2014	Thaumaleidae				SNSB, Zoologische Staatssammlung Muenchen
AMTPF	AMTPF3576-16	BC-ZSM-DIP-27798-F01	ds.oyt3.05	BOLD:ADB6874	BC-ZSM-DIP-27798-F01	507[0n]	1			No				16-Jun-2014	Tachinidae	adult			SNSB, Zoologische Staatssammlung Muenchen
AMTPF	AMTPF3568-16	BC-ZSM-DIP-27798-E05	ds.oyt3.05	BOLD:ADB6874	BC-ZSM-DIP-27798-E05	549[1n]	1			No				16-Jun-2014	Tachinidae	adult			SNSB, Zoologische Staatssammlung Muenchen
AMTPF	AMTPF3021-16	BC-ZSM-DIP-27792-G04	ds.scho2.5	BOLD:ADB7087	BC-ZSM-DIP-27792-G04	588[0n]	1			No				06-Aug-2014	Exoristinae	adult			SNSB, Zoologische Staatssammlung Muenchen
AMTPD	AMTPD2061-15	BC-ZSM-DIP-24050-F06	BC-ZSM-DIP-24050-F06	BOLD:ACU8536	BC-ZSM-DIP-24050-F06	555[0n]	1			No				08-Aug-2014	Thaumaleidae				SNSB, Zoologische Staatssammlung Muenchen
AMTPE	AMTPE731-15	BC-ZSM-DIP-22549-F06	ds.scho3.1	BOLD:ACX3177	BC-ZSM-DIP-22549-F06	546[0n]	1			No				06-Jun-2014	Corynoptera faculta	adult			SNSB, Zoologische Staatssammlung Muenchen
GMGRE	GMGRE3013-13	BIOUG06091-B08	bayw.9	BOLD:ACZ2803	BIOUG06091-B08	648[0n]	1			No				04-Jul-2012	Metopia campestris	A	Bayerischer National Park	Vouchered:Registered Collection	SNSB, Zoologische Staatssammlung Muenchen	June 26th - July 4th, 2012
AMTPE	AMTPE2435-15	BC-ZSM-DIP-24224-E12	ds.scho3.4	BOLD:ACX2193	BC-ZSM-DIP-24224-E12	552[0n]	1			No				17-Jul-2014	Sphaeroceridae	adult			SNSB, Zoologische Staatssammlung Muenchen
AMTPD	AMTPD494-15	BC-ZSM-DIP-24030-B07	BC-ZSM-DIP-24030-B07	BOLD:ACU8536	BC-ZSM-DIP-24030-B07	609[0n]	3			Yes				20-Oct-2014	Thaumaleidae				SNSB, Zoologische Staatssammlung Muenchen
NPBGL	NPBGL1829-15	GBOL17192	GBOL17192	BOLD:ACZ9517	GBOL17192	699[0n]	2		1	Yes					Chrysopilus auratus	adult	DBGL 817		SNSB, Zoologische Staatssammlung Muenchen
AMTPD	AMTPD2057-15	BC-ZSM-DIP-24050-F02	BC-ZSM-DIP-24050-F02	BOLD:ACU8537	BC-ZSM-DIP-24050-F02	576[0n]	1			No				08-Aug-2014	Thaumaleidae				SNSB, Zoologische Staatssammlung Muenchen
AMTPF	AMTPF3527-16	BC-ZSM-DIP-27798-A12	ds.oyt3.01	BOLD:ACZ8982	BC-ZSM-DIP-27798-A12	579[0n]	1			No				16-Apr-2014	Phryxe nemea	adult			SNSB, Zoologische Staatssammlung Muenchen
AMTPD	AMTPD487-15	BC-ZSM-DIP-24030-A12	BC-ZSM-DIP-24030-A12	BOLD:ACU8536	BC-ZSM-DIP-24030-A12	567[0n]	3			No				20-Oct-2014	Thaumaleidae				SNSB, Zoologische Staatssammlung Muenchen
AMTPD	AMTPD486-15	BC-ZSM-DIP-24030-A11	BC-ZSM-DIP-24030-A11	BOLD:ACU8536	BC-ZSM-DIP-24030-A11	569[0n]	3			Yes				05-Sep-2014	Thaumaleidae				SNSB, Zoologische Staatssammlung Muenchen
AMTPD	AMTPD481-15	BC-ZSM-DIP-24030-A06	BC-ZSM-DIP-24030-A06	BOLD:ACU7701	BC-ZSM-DIP-24030-A06	515[0n]	3			Yes				05-Jul-2014	Thaumalea testacea				SNSB, Zoologische Staatssammlung Muenchen
AMTPD	AMTPD480-15	BC-ZSM-DIP-24030-A05	BC-ZSM-DIP-24030-A05	BOLD:ACU7701	BC-ZSM-DIP-24030-A05	515[0n]	3			Yes				16-Jun-2014	Thaumalea testacea				SNSB, Zoologische Staatssammlung Muenchen
AMTPF	AMTPF4068-16	BC-ZSM-DIP-27803-G06	ds.oyt4.06	BOLD:ADB6051	BC-ZSM-DIP-27803-G06	588[0n]	1			No				05-Jul-2014	Sarcophagidae	adult			SNSB, Zoologische Staatssammlung Muenchen
AMTPD	AMTPD478-15	BC-ZSM-DIP-24030-A03	BC-ZSM-DIP-24030-A03	BOLD:ACU8174	BC-ZSM-DIP-24030-A03	541[1n]	3			Yes				05-Jul-2014	Thaumaleidae				SNSB, Zoologische Staatssammlung Muenchen
AMTPD	AMTPD477-15	BC-ZSM-DIP-24030-A02	BC-ZSM-DIP-24030-A02	BOLD:ACU7802	BC-ZSM-DIP-24030-A02	625[0n]	3			Yes				27-Oct-2014	Thaumaleidae				SNSB, Zoologische Staatssammlung Muenchen
AMTPF	AMTPF3513-16	BC-ZSM-DIP-27797-H09	ds.oyt2.08	BOLD:ADB7087	BC-ZSM-DIP-27797-H09	552[1n]	1			No				07-Aug-2014	Exoristinae	adult			SNSB, Zoologische Staatssammlung Muenchen
AMTPE	AMTPE328-15	BC-ZSM-DIP-22490-D07	ds.scho2.1	BOLD:ACX1350	BC-ZSM-DIP-22490-D07	564[0n]	1			No				06-Jun-2014	Peyerimhoffia alpina	adult			SNSB, Zoologische Staatssammlung Muenchen
AMTPD	AMTPD2053-15	BC-ZSM-DIP-24050-E10	BC-ZSM-DIP-24050-E10	BOLD:ACU8537	BC-ZSM-DIP-24050-E10	576[0n]	1			No				17-Jul-2014	Thaumaleidae				SNSB, Zoologische Staatssammlung Muenchen
SCINO	SCINO393-15	bf-sci-00395	383909	BOLD:ADD8899	bf-sci-00395	658[0n]	4	MG407090	1	Yes				27-May-2014	Leptosciarella subopaca	Adult			BioFokus
AMTPE	AMTPE2338-15	BC-ZSM-DIP-24223-E10	ds.kobl3.4	BOLD:ACX2193	BC-ZSM-DIP-24223-E10	588[0n]	1			No				25-Jul-2014	Sphaeroceridae	adult			SNSB, Zoologische Staatssammlung Muenchen
AMTPF	AMTPF3499-16	BC-ZSM-DIP-27797-G07	ds.oyt2.07	BOLD:ADB5851	BC-ZSM-DIP-27797-G07	576[0n]	1			No				20-Jul-2014	Tachinidae	adult			SNSB, Zoologische Staatssammlung Muenchen
AMTPE	AMTPE292-15	BC-ZSM-DIP-22490-A07	ds.scho2.1	BOLD:ACX1864	BC-ZSM-DIP-22490-A07	564[2n]	1			No				06-Jun-2014	Bradysia	adult			SNSB, Zoologische Staatssammlung Muenchen
AMTPE	AMTPE722-15	BC-ZSM-DIP-22549-E09	ds.scho3.1	BOLD:ACX3162	BC-ZSM-DIP-22549-E09	534[0n]	1			No				06-Jun-2014	Corynoptera angustior	adult			SNSB, Zoologische Staatssammlung Muenchen
AMTPF	AMTPF3493-16	BC-ZSM-DIP-27797-G01	ds.oyt2.06	BOLD:ADB7087	BC-ZSM-DIP-27797-G01	540[0n]	1			No				10-Jul-2014	Exoristinae	adult			SNSB, Zoologische Staatssammlung Muenchen
AMTPD	AMTPD2051-15	BC-ZSM-DIP-24050-E08	BC-ZSM-DIP-24050-E08	BOLD:ACU8537	BC-ZSM-DIP-24050-E08	633[0n]	1			No				17-Jul-2014	Thaumaleidae				SNSB, Zoologische Staatssammlung Muenchen
AMTPF	AMTPF3491-16	BC-ZSM-DIP-27797-F11	ds.oyt2.06	BOLD:ADB5851	BC-ZSM-DIP-27797-F11	555[0n]	1			No				10-Jul-2014	Tachinidae	adult			SNSB, Zoologische Staatssammlung Muenchen
AMTPF	AMTPF3489-16	BC-ZSM-DIP-27797-F09	ds.oyt2.06	BOLD:ADB6548	BC-ZSM-DIP-27797-F09	540[0n]	1			No				10-Jul-2014	Tachinidae	adult			SNSB, Zoologische Staatssammlung Muenchen
AMTPF	AMTPF3488-16	BC-ZSM-DIP-27797-F08	ds.oyt2.06	BOLD:ADB6548	BC-ZSM-DIP-27797-F08	564[0n]	1			No				10-Jul-2014	Tachinidae	adult			SNSB, Zoologische Staatssammlung Muenchen
GMGMJ	GMGMJ910-14	BIOUG17093-D12	GMP#06025	BOLD:ADB5718	BIOUG17093-D12	555[0n]	1			No				02-Jun-2014	Macquartia tenebricosa			Vouchered:Registered Collection	Zoologisches Forschungsmuseum Alexander Koenig	3 bottles
AMTPF	AMTPF3378-16	BC-ZSM-DIP-27796-E05	ds.oyt1.03	BOLD:ADB5565	BC-ZSM-DIP-27796-E05	588[0n]	1			No				17-May-2014	Tachinidae	adult			SNSB, Zoologische Staatssammlung Muenchen
AMTPF	AMTPF3471-16	BC-ZSM-DIP-27797-E03	ds.oyt2.05	BOLD:ADB5851	BC-ZSM-DIP-27797-E03	579[0n]	1			No				16-Jun-2014	Tachinidae	adult			SNSB, Zoologische Staatssammlung Muenchen
AMTPE	AMTPE2337-15	BC-ZSM-DIP-24223-E09	ds.kobl3.3	BOLD:ACX2241	BC-ZSM-DIP-24223-E09	576[0n]	1			No				04-Jul-2014	Sphaeroceridae	adult			SNSB, Zoologische Staatssammlung Muenchen
AMTPF	AMTPF3469-16	BC-ZSM-DIP-27797-E01	ds.oyt2.05	BOLD:ADB5961	BC-ZSM-DIP-27797-E01	549[0n]	1			No				16-Jun-2014	Tachinidae	adult			SNSB, Zoologische Staatssammlung Muenchen
GBDIP	GBMIX1613-15	GBOL11476	GBOL11476	BOLD:ACU8203	GBOL11476	658[0n]	2		1	Yes				04-Aug-2014	Tanyptera atrata	larvae			SNSB, Zoologische Staatssammlung Muenchen
BCFOR	BCFOR551-15	BCFORENSIK_550	BCFORENSIK_550	BOLD:ACU4896	BCFORENSIK_550	568[2n]	2		1	No				12-Jul-2014	Limosininae	adult	sample from dead piglet		SNSB, Zoologische Staatssammlung Muenchen
AMTPE	AMTPE374-15	BC-ZSM-DIP-22490-H05	ds.scho2.1	BOLD:ACU8059	BC-ZSM-DIP-22490-H05	537[0n]	1			No				06-Jun-2014	Sciaridae	adult			SNSB, Zoologische Staatssammlung Muenchen
AMTPD	AMTPD2147-15	BC-ZSM-DIP-24051-E09	BC-ZSM-DIP-24051-E09	BOLD:ACV0327	BC-ZSM-DIP-24051-E09	594[0n]	1			No				17-Jul-2014	Prosimulium rufipes				SNSB, Zoologische Staatssammlung Muenchen
AMTPF	AMTPF3447-16	BC-ZSM-DIP-27797-C03	ds.oyt2.04	BOLD:ADB5961	BC-ZSM-DIP-27797-C03	588[0n]	1			No				01-Jun-2014	Tachinidae	adult			SNSB, Zoologische Staatssammlung Muenchen
AMTPF	AMTPF3445-16	BC-ZSM-DIP-27797-C01	ds.oyt2.04	BOLD:ADB6059	BC-ZSM-DIP-27797-C01	564[0n]	1			No				01-Jun-2014	Tachinidae	adult			SNSB, Zoologische Staatssammlung Muenchen
AMTPE	AMTPE1586-15	BC-ZSM-DIP-24210-F06	ds.oyt3.06	BOLD:ACX2776	BC-ZSM-DIP-24210-F06	561[0n]	1			No				05-Jul-2014	Scatopsidae	adult			SNSB, Zoologische Staatssammlung Muenchen
AMTPE	AMTPE2364-15	BC-ZSM-DIP-24223-G12	ds.oyt2.04	BOLD:ACX2365	BC-ZSM-DIP-24223-G12	588[0n]	1			No				01-Jun-2014	Sphaeroceridae	adult			SNSB, Zoologische Staatssammlung Muenchen
AMTPE	AMTPE371-15	BC-ZSM-DIP-22490-H02	ds.scho2.1	BOLD:ACU8059	BC-ZSM-DIP-22490-H02	522[0n]	1			No				06-Jun-2014	Sciaridae	adult			SNSB, Zoologische Staatssammlung Muenchen
AMTPF	AMTPF2006-16	BC-ZSM-DIP-27707-A11	ds.oyt1.04	BOLD:ACZ8035	BC-ZSM-DIP-27707-A11	564[0n]	1			No				01-Jun-2014	Corynoptera sp. Bav2	adult			SNSB, Zoologische Staatssammlung Muenchen
AMTPF	AMTPF3371-16	BC-ZSM-DIP-27796-D10	ds.scho5.1	BOLD:ADB7087	BC-ZSM-DIP-27796-D10	567[0n]	1			No				21-Jun-2014	Exoristinae	adult			SNSB, Zoologische Staatssammlung Muenchen
AMTPF	AMTPF3003-16	BC-ZSM-DIP-27792-E10	ds.oyt4.08	BOLD:ADB6059	BC-ZSM-DIP-27792-E10	555[0n]	1			No				07-Aug-2014	Tachinidae	adult			SNSB, Zoologische Staatssammlung Muenchen
AMTPE	AMTPE2469-15	BC-ZSM-DIP-24224-H10	ds.scho5.4	BOLD:ACX2242	BC-ZSM-DIP-24224-H10	567[0n]	1			No				06-Aug-2014	Spelobia rufilabris	adult			SNSB, Zoologische Staatssammlung Muenchen
AMTPF	AMTPF2004-16	BC-ZSM-DIP-27707-A09	ds.oyt1.04	BOLD:ACZ8035	BC-ZSM-DIP-27707-A09	588[0n]	1			No				01-Jun-2014	Corynoptera sp. Bav2	adult			SNSB, Zoologische Staatssammlung Muenchen
AMTPE	AMTPE1585-15	BC-ZSM-DIP-24210-F05	ds.oyt3.06	BOLD:ACX1178	BC-ZSM-DIP-24210-F05	561[0n]	1			No				05-Jul-2014	Colobostema triste	adult			SNSB, Zoologische Staatssammlung Muenchen
AMTPF	AMTPF3413-16	BC-ZSM-DIP-27796-H04	ds.oyt1.10	BOLD:ADB5477	BC-ZSM-DIP-27796-H04	588[0n]	1			No				02-Oct-2014	Tachinidae	adult			SNSB, Zoologische Staatssammlung Muenchen
AMTPE	AMTPE2414-15	BC-ZSM-DIP-24224-D03	ds.oyt4.04	BOLD:ACX2416	BC-ZSM-DIP-24224-D03	555[0n]	1			No				01-Jun-2014	Sphaeroceridae	adult			SNSB, Zoologische Staatssammlung Muenchen
AMTPE	AMTPE2449-15	BC-ZSM-DIP-24224-G02	ds.scho4.7	BOLD:ACX2241	BC-ZSM-DIP-24224-G02	540[0n]	1			No				29-Sep-2014	Sphaeroceridae	adult			SNSB, Zoologische Staatssammlung Muenchen
AMTPE	AMTPE2448-15	BC-ZSM-DIP-24224-G01	ds.scho4.6	BOLD:ACX2631	BC-ZSM-DIP-24224-G01	546[0n]	1			No				04-Sep-2014	Sphaeroceridae	adult			SNSB, Zoologische Staatssammlung Muenchen
GMGMA	GMGMA814-14	BIOUG16213-D11	GMP#06015	BOLD:ADB7087	BIOUG16213-D11	604[0n]	1			No				25-Jul-2013	Exoristinae			Vouchered:Registered Collection	Zoologisches Forschungsmuseum Alexander Koenig	2 bottles
AMTPE	AMTPE2445-15	BC-ZSM-DIP-24224-F10	ds.scho4.5	BOLD:ACX2690	BC-ZSM-DIP-24224-F10	570[0n]	1			No				06-Aug-2014	Sphaeroceridae	adult			SNSB, Zoologische Staatssammlung Muenchen
AMTPE	AMTPE2444-15	BC-ZSM-DIP-24224-F09	ds.scho4.5	BOLD:ACX2676	BC-ZSM-DIP-24224-F09	555[2n]	1			No				06-Aug-2014	Sphaeroceridae	adult			SNSB, Zoologische Staatssammlung Muenchen
AMTPF	AMTPF3024-16	BC-ZSM-DIP-27792-G07	ds.scho1.5	BOLD:ADB6229	BC-ZSM-DIP-27792-G07	588[0n]	1			No				06-Aug-2014	Tachinidae	adult			SNSB, Zoologische Staatssammlung Muenchen
AMTPE	AMTPE2441-15	BC-ZSM-DIP-24224-F06	ds.scho4.4	BOLD:ACX2241	BC-ZSM-DIP-24224-F06	576[0n]	1			No				17-Jul-2014	Sphaeroceridae	adult			SNSB, Zoologische Staatssammlung Muenchen
AMTPE	AMTPE2263-15	BC-ZSM-DIP-24222-G06	ds.scho2.1	BOLD:ACX2691	BC-ZSM-DIP-24222-G06	579[1n]	1			No				06-Jun-2014	Sphaeroceridae	adult			SNSB, Zoologische Staatssammlung Muenchen
AMTPE	AMTPE2439-15	BC-ZSM-DIP-24224-F04	ds.scho4.4	BOLD:ACX2193	BC-ZSM-DIP-24224-F04	585[0n]	1			No				17-Jul-2014	Sphaeroceridae	adult			SNSB, Zoologische Staatssammlung Muenchen
AMTPF	AMTPF3023-16	BC-ZSM-DIP-27792-G06	ds.scho4.5	BOLD:ADF6079	BC-ZSM-DIP-27792-G06	633[0n]	1			No				06-Aug-2014	Tachinidae	adult			SNSB, Zoologische Staatssammlung Muenchen
AMTPE	AMTPE2436-15	BC-ZSM-DIP-24224-F01	ds.scho3.4	BOLD:ADG6208	BC-ZSM-DIP-24224-F01	555[0n]	1			No				17-Jul-2014	Herniosina bequaerti	adult			SNSB, Zoologische Staatssammlung Muenchen
AMTPD	AMTPD2117-15	BC-ZSM-DIP-24051-C03	BC-ZSM-DIP-24051-C03	BOLD:ACV0745	BC-ZSM-DIP-24051-C03	588[0n]	1			No				06-Aug-2014	Simulium				SNSB, Zoologische Staatssammlung Muenchen
AMTPE	AMTPE2434-15	BC-ZSM-DIP-24224-E11	ds.scho3.4	BOLD:ACX2631	BC-ZSM-DIP-24224-E11	540[0n]	1			No				17-Jul-2014	Sphaeroceridae	adult			SNSB, Zoologische Staatssammlung Muenchen
AMTPE	AMTPE2432-15	BC-ZSM-DIP-24224-E09	ds.scho3.4	BOLD:ACX2241	BC-ZSM-DIP-24224-E09	564[0n]	1			No				17-Jul-2014	Sphaeroceridae	adult			SNSB, Zoologische Staatssammlung Muenchen
AMTPF	AMTPF3022-16	BC-ZSM-DIP-27792-G05	ds.scho2.5	BOLD:ADB6466	BC-ZSM-DIP-27792-G05	582[0n]	1			No				06-Aug-2014	Tachinidae	adult			SNSB, Zoologische Staatssammlung Muenchen
AMTPF	AMTPF1997-16	BC-ZSM-DIP-27707-A02	ds.oyt1.04	BOLD:ACZ8035	BC-ZSM-DIP-27707-A02	588[0n]	1			No				01-Jun-2014	Corynoptera sp. Bav2	adult			SNSB, Zoologische Staatssammlung Muenchen
AMTPE	AMTPE375-15	BC-ZSM-DIP-22490-H06	ds.scho2.1	BOLD:ACX1768	BC-ZSM-DIP-22490-H06	612[2n]	1			No				06-Jun-2014	Corynoptera stellaris	adult			SNSB, Zoologische Staatssammlung Muenchen
AMTPF	AMTPF3375-16	BC-ZSM-DIP-27796-E02	ds.scho5.1	BOLD:ADB6548	BC-ZSM-DIP-27796-E02	564[0n]	1			No				21-Jun-2014	Tachinidae	adult			SNSB, Zoologische Staatssammlung Muenchen
AMTPF	AMTPF3372-16	BC-ZSM-DIP-27796-D11	ds.scho5.1	BOLD:ADB5721	BC-ZSM-DIP-27796-D11	609[0n]	1			No				21-Jun-2014	Tachininae	adult			SNSB, Zoologische Staatssammlung Muenchen
AMTPE	AMTPE370-15	BC-ZSM-DIP-22490-H01	ds.scho2.1	BOLD:ACX2380	BC-ZSM-DIP-22490-H01	564[1n]	1			No				06-Jun-2014	Camptochaeta sp. Bav1	adult			SNSB, Zoologische Staatssammlung Muenchen
AMTPE	AMTPE369-15	BC-ZSM-DIP-22490-G12	ds.scho2.1	BOLD:ACX1350	BC-ZSM-DIP-22490-G12	555[0n]	1			No				06-Jun-2014	Peyerimhoffia alpina	adult			SNSB, Zoologische Staatssammlung Muenchen
AMTPE	AMTPE2415-15	BC-ZSM-DIP-24224-D04	ds.oyt4.08	BOLD:ACX2127	BC-ZSM-DIP-24224-D04	567[0n]	1			No				07-Aug-2014	Leptocera lutosoidea	adult			SNSB, Zoologische Staatssammlung Muenchen
AMTPE	AMTPE366-15	BC-ZSM-DIP-22490-G09	ds.scho2.1	BOLD:ACX2991	BC-ZSM-DIP-22490-G09	570[0n]	1			No				06-Jun-2014	Camptochaeta sp. Bav2	adult			SNSB, Zoologische Staatssammlung Muenchen
AMTPF	AMTPF3131-16	BC-ZSM-DIP-27793-H07	ds.oyt4.05	BOLD:ADB6725	BC-ZSM-DIP-27793-H07	576[1n]	1			No				16-Jun-2014	Tachinidae	adult			SNSB, Zoologische Staatssammlung Muenchen
AMTPD	AMTPD2029-15	BC-ZSM-DIP-24050-C10	BC-ZSM-DIP-24050-C10	BOLD:ACU9189	BC-ZSM-DIP-24050-C10	576[1n]	1			No				29-Sep-2014	Thaumaleidae				SNSB, Zoologische Staatssammlung Muenchen
AMTPD	AMTPD2185-15	BC-ZSM-DIP-24051-H11	BC-ZSM-DIP-24051-H11	BOLD:ACV0591	BC-ZSM-DIP-24051-H11	576[0n]	1			No				06-Aug-2014	Thaumaleidae				SNSB, Zoologische Staatssammlung Muenchen
AMTPF	AMTPF3356-16	BC-ZSM-DIP-27796-C07	ds.scho5.3	BOLD:ADB7087	BC-ZSM-DIP-27796-C07	576[0n]	1			No				17-Jul-2014	Exoristinae	adult			SNSB, Zoologische Staatssammlung Muenchen
AMTPE	AMTPE354-15	BC-ZSM-DIP-22490-F09	ds.scho2.1	BOLD:ACX1350	BC-ZSM-DIP-22490-F09	552[0n]	1			No				06-Jun-2014	Peyerimhoffia alpina	adult			SNSB, Zoologische Staatssammlung Muenchen
AMTPF	AMTPF3353-16	BC-ZSM-DIP-27796-C04	ds.scho5.3	BOLD:ADB7087	BC-ZSM-DIP-27796-C04	579[0n]	1			No				17-Jul-2014	Exoristinae	adult			SNSB, Zoologische Staatssammlung Muenchen
AMTPE	AMTPE351-15	BC-ZSM-DIP-22490-F06	ds.scho2.1	BOLD:ACX2785	BC-ZSM-DIP-22490-F06	555[2n]	1			No				06-Jun-2014	Corynoptera sp. Bav1	adult			SNSB, Zoologische Staatssammlung Muenchen
AMTPE	AMTPE350-15	BC-ZSM-DIP-22490-F05	ds.scho2.1	BOLD:ACX1350	BC-ZSM-DIP-22490-F05	618[0n]	1			No				06-Jun-2014	Peyerimhoffia alpina	adult			SNSB, Zoologische Staatssammlung Muenchen
AMTPF	AMTPF3350-16	BC-ZSM-DIP-27796-C01	ds.scho5.3	BOLD:ADB7087	BC-ZSM-DIP-27796-C01	576[0n]	1			No				17-Jul-2014	Exoristinae	adult			SNSB, Zoologische Staatssammlung Muenchen
AMTPE	AMTPE2396-15	BC-ZSM-DIP-24224-B09	ds.oyt3.05	BOLD:ACX2505	BC-ZSM-DIP-24224-B09	540[0n]	1			No				16-Jun-2014	Sphaeroceridae	adult			SNSB, Zoologische Staatssammlung Muenchen
AMTPE	AMTPE2395-15	BC-ZSM-DIP-24224-B08	ds.oyt3.05	BOLD:ADR3371	BC-ZSM-DIP-24224-B08	576[0n]	1			No				16-Jun-2014	Sphaeroceridae	adult			SNSB, Zoologische Staatssammlung Muenchen
AMTPE	AMTPE346-15	BC-ZSM-DIP-22490-F01	ds.scho2.1	BOLD:ACX2976	BC-ZSM-DIP-22490-F01	603[1n]	1			No				06-Jun-2014	Corynoptera	adult			SNSB, Zoologische Staatssammlung Muenchen
AMTPE	AMTPE2393-15	BC-ZSM-DIP-24224-B06	ds.oyt3.05	BOLD:ACX2242	BC-ZSM-DIP-24224-B06	576[0n]	1			No				16-Jun-2014	Spelobia rufilabris	adult			SNSB, Zoologische Staatssammlung Muenchen
AMTPE	AMTPE2392-15	BC-ZSM-DIP-24224-B05	ds.oyt3.05	BOLD:ACX2690	BC-ZSM-DIP-24224-B05	588[0n]	1			No				16-Jun-2014	Sphaeroceridae	adult			SNSB, Zoologische Staatssammlung Muenchen
AMTPE	AMTPE343-15	BC-ZSM-DIP-22490-E10	ds.scho2.1	BOLD:ACX1350	BC-ZSM-DIP-22490-E10	531[0n]	1			No				06-Jun-2014	Peyerimhoffia alpina	adult			SNSB, Zoologische Staatssammlung Muenchen
AMTPE	AMTPE2390-15	BC-ZSM-DIP-24224-B03	ds.oyt3.05	BOLD:ACX2241	BC-ZSM-DIP-24224-B03	576[0n]	1			No				16-Jun-2014	Sphaeroceridae	adult			SNSB, Zoologische Staatssammlung Muenchen
AMTPD	AMTPD2026-15	BC-ZSM-DIP-24050-C07	BC-ZSM-DIP-24050-C07	BOLD:ACU8537	BC-ZSM-DIP-24050-C07	588[0n]	1			No				06-Aug-2014	Thaumaleidae				SNSB, Zoologische Staatssammlung Muenchen
AMTPE	AMTPE340-15	BC-ZSM-DIP-22490-E07	ds.scho2.1	BOLD:ACX1350	BC-ZSM-DIP-22490-E07	576[0n]	1			No				06-Jun-2014	Peyerimhoffia alpina	adult			SNSB, Zoologische Staatssammlung Muenchen
AMTPE	AMTPE355-15	BC-ZSM-DIP-22490-F10	ds.scho2.1	BOLD:ACX2380	BC-ZSM-DIP-22490-F10	528[1n]	1			No				06-Jun-2014	Camptochaeta sp. Bav1	adult			SNSB, Zoologische Staatssammlung Muenchen
AMTPF	AMTPF3339-16	BC-ZSM-DIP-27796-B02	ds.scho5.6	BOLD:ADB6229	BC-ZSM-DIP-27796-B02	561[0n]	1			No				29-Sep-2014	Tachinidae	adult			SNSB, Zoologische Staatssammlung Muenchen
AMTPE	AMTPE337-15	BC-ZSM-DIP-22490-E04	ds.scho2.1	BOLD:ACX1864	BC-ZSM-DIP-22490-E04	576[0n]	1			No				06-Jun-2014	Bradysia	adult			SNSB, Zoologische Staatssammlung Muenchen
AMTPE	AMTPE2384-15	BC-ZSM-DIP-24224-A09	ds.oyt3.04	BOLD:ACX2241	BC-ZSM-DIP-24224-A09	546[0n]	1			No				01-Jun-2014	Sphaeroceridae	adult			SNSB, Zoologische Staatssammlung Muenchen
AMTPD	AMTPD3049-15	BC-ZSM-DIP-24165-A09	BC-ZSM-DIP-24165-A09	BOLD:ACV0947	BC-ZSM-DIP-24165-A09	609[0n]	1			No				20-Jul-2014	Ulidiidae				SNSB, Zoologische Staatssammlung Muenchen
AMTPE	AMTPE2382-15	BC-ZSM-DIP-24224-A07	ds.oyt3.04	BOLD:ACX2690	BC-ZSM-DIP-24224-A07	582[1n]	1			No				01-Jun-2014	Sphaeroceridae	adult			SNSB, Zoologische Staatssammlung Muenchen
AMTPE	AMTPE2381-15	BC-ZSM-DIP-24224-A06	ds.oyt3.04	BOLD:ACX2690	BC-ZSM-DIP-24224-A06	588[0n]	1			No				01-Jun-2014	Sphaeroceridae	adult			SNSB, Zoologische Staatssammlung Muenchen
AMTPE	AMTPE332-15	BC-ZSM-DIP-22490-D11	ds.scho2.1	BOLD:ACX1350	BC-ZSM-DIP-22490-D11	555[0n]	1			No				06-Jun-2014	Peyerimhoffia alpina	adult			SNSB, Zoologische Staatssammlung Muenchen
AMTPE	AMTPE2379-15	BC-ZSM-DIP-24224-A04	ds.oyt3.03	BOLD:ACX2416	BC-ZSM-DIP-24224-A04	585[0n]	1			No				17-May-2014	Sphaeroceridae	adult			SNSB, Zoologische Staatssammlung Muenchen
AMTPE	AMTPE2378-15	BC-ZSM-DIP-24224-A03	ds.oyt3.03	BOLD:ACX2241	BC-ZSM-DIP-24224-A03	576[0n]	1			No				17-May-2014	Sphaeroceridae	adult			SNSB, Zoologische Staatssammlung Muenchen
AMTPE	AMTPE329-15	BC-ZSM-DIP-22490-D08	ds.scho2.1	BOLD:ACX2853	BC-ZSM-DIP-22490-D08	588[0n]	1			No				06-Jun-2014	Claustropyga sp. Bav1	adult			SNSB, Zoologische Staatssammlung Muenchen
AMTPF	AMTPF3329-16	BC-ZSM-DIP-27796-A04	ds.scho4.4	BOLD:ADB6546	BC-ZSM-DIP-27796-A04	564[3n]	1			No				17-Jul-2014	Dufouria chalybeata	adult			SNSB, Zoologische Staatssammlung Muenchen
AMTPF	AMTPF3354-16	BC-ZSM-DIP-27796-C05	ds.scho5.3	BOLD:ADB7087	BC-ZSM-DIP-27796-C05	576[0n]	1			No				17-Jul-2014	Exoristinae	adult			SNSB, Zoologische Staatssammlung Muenchen
AMTPE	AMTPE2374-15	BC-ZSM-DIP-24223-H10	ds.oyt3.02	BOLD:ACX2241	BC-ZSM-DIP-24223-H10	567[0n]	1			No				04-May-2014	Sphaeroceridae	adult			SNSB, Zoologische Staatssammlung Muenchen
AMTPF	AMTPF3326-16	BC-ZSM-DIP-27796-A01	ds.scho4.7	BOLD:ADB6898	BC-ZSM-DIP-27796-A01	576[0n]	1			No				29-Sep-2014	Tachinidae	adult			SNSB, Zoologische Staatssammlung Muenchen
AMTPF	AMTPF3325-16	BC-ZSM-DIP-27795-H11	ds.scho4.6	BOLD:ADB6059	BC-ZSM-DIP-27795-H11	588[0n]	1			No				04-Sep-2014	Tachinidae	adult			SNSB, Zoologische Staatssammlung Muenchen
AMTPD	AMTPD3047-15	BC-ZSM-DIP-24165-A07	BC-ZSM-DIP-24165-A07	BOLD:ACV0947	BC-ZSM-DIP-24165-A07	516[0n]	1			No				20-Jul-2014	Ulidiidae				SNSB, Zoologische Staatssammlung Muenchen
AMTPE	AMTPE2369-15	BC-ZSM-DIP-24223-H05	ds.oyt2.09	BOLD:ACX2631	BC-ZSM-DIP-24223-H05	576[0n]	1			No				29-Aug-2014	Sphaeroceridae	adult			SNSB, Zoologische Staatssammlung Muenchen
AMTPF	AMTPF3321-16	BC-ZSM-DIP-27795-H07	ds.scho4.3	BOLD:ADB7087	BC-ZSM-DIP-27795-H07	588[0n]	1			No				04-Jul-2014	Exoristinae	adult			SNSB, Zoologische Staatssammlung Muenchen
AMTPF	AMTPF3320-16	BC-ZSM-DIP-27795-H06	ds.scho4.3	BOLD:ADB5722	BC-ZSM-DIP-27795-H06	576[0n]	1			No				04-Jul-2014	Tachininae	adult			SNSB, Zoologische Staatssammlung Muenchen
AMTPE	AMTPE2366-15	BC-ZSM-DIP-24223-H02	ds.oyt2.05	BOLD:ACX2876	BC-ZSM-DIP-24223-H02	576[0n]	1			No				16-Jun-2014	Sphaeroceridae	adult			SNSB, Zoologische Staatssammlung Muenchen
AMTPE	AMTPE316-15	BC-ZSM-DIP-22490-C07	ds.scho2.1	BOLD:ACX1768	BC-ZSM-DIP-22490-C07	579[2n]	1			No				06-Jun-2014	Corynoptera stellaris	adult			SNSB, Zoologische Staatssammlung Muenchen
AMTPF	AMTPF3316-16	BC-ZSM-DIP-27795-H02	ds.scho4.2	BOLD:ACZ8982	BC-ZSM-DIP-27795-H02	579[1n]	1			No				21-Jun-2014	Phryxe nemea	adult			SNSB, Zoologische Staatssammlung Muenchen
AMTPE	AMTPE312-15	BC-ZSM-DIP-22490-C03	ds.scho2.1	BOLD:ACX3078	BC-ZSM-DIP-22490-C03	567[0n]	1			No				06-Jun-2014	Cratyna sp. Bav1	adult			SNSB, Zoologische Staatssammlung Muenchen
AMTPE	AMTPE310-15	BC-ZSM-DIP-22490-C01	ds.scho2.1	BOLD:ACX1350	BC-ZSM-DIP-22490-C01	522[0n]	1			No				06-Jun-2014	Peyerimhoffia alpina	adult			SNSB, Zoologische Staatssammlung Muenchen
AMTPE	AMTPE2356-15	BC-ZSM-DIP-24223-G04	ds.oyt1.04	BOLD:ACX1761	BC-ZSM-DIP-24223-G04	576[0n]	1			No				01-Jun-2014	SphaerocerIntGen	adult			SNSB, Zoologische Staatssammlung Muenchen
AMTPE	AMTPE2354-15	BC-ZSM-DIP-24223-G02	ds.kobl3.7	BOLD:ACX2193	BC-ZSM-DIP-24223-G02	630[1n]	1			No				27-Sep-2014	Sphaeroceridae	adult			SNSB, Zoologische Staatssammlung Muenchen
AMTPE	AMTPE303-15	BC-ZSM-DIP-22490-B06	ds.scho2.1	BOLD:ACX1350	BC-ZSM-DIP-22490-B06	534[0n]	1			No				06-Jun-2014	Peyerimhoffia alpina	adult			SNSB, Zoologische Staatssammlung Muenchen
AMTPE	AMTPE2350-15	BC-ZSM-DIP-24223-F10	ds.kobl3.6	BOLD:ACX2193	BC-ZSM-DIP-24223-F10	627[1n]	1			No				05-Sep-2014	Sphaeroceridae	adult			SNSB, Zoologische Staatssammlung Muenchen
GMGMJ	GMGMJ725-14	BIOUG17073-E05	GMP#06025	BOLD:ADB7087	BIOUG17073-E05	658[0n]	3			Yes				02-Jun-2014	Exoristinae			Vouchered:Registered Collection	Zoologisches Forschungsmuseum Alexander Koenig	3 bottles
AMTPF	AMTPF3300-16	BC-ZSM-DIP-27795-F10	ds.scho4.1	BOLD:ACZ8982	BC-ZSM-DIP-27795-F10	588[0n]	1			No				06-Jun-2014	Phryxe nemea	adult			SNSB, Zoologische Staatssammlung Muenchen
AMTPF	AMTPF3299-16	BC-ZSM-DIP-27795-F09	ds.scho4.1	BOLD:ADB6059	BC-ZSM-DIP-27795-F09	576[0n]	1			No				06-Jun-2014	Tachinidae	adult			SNSB, Zoologische Staatssammlung Muenchen
AMTPE	AMTPE2345-15	BC-ZSM-DIP-24223-F05	ds.kobl3.5	BOLD:ACX2242	BC-ZSM-DIP-24223-F05	576[0n]	1			No				08-Aug-2014	Spelobia rufilabris	adult			SNSB, Zoologische Staatssammlung Muenchen
AMTPE	AMTPE296-15	BC-ZSM-DIP-22490-A11	ds.scho2.1	BOLD:ACX1350	BC-ZSM-DIP-22490-A11	522[0n]	1			No				06-Jun-2014	Peyerimhoffia alpina	adult			SNSB, Zoologische Staatssammlung Muenchen
AMTPF	AMTPF3295-16	BC-ZSM-DIP-27795-F05	ds.scho3.6	BOLD:ADB7087	BC-ZSM-DIP-27795-F05	579[0n]	1			No				04-Sep-2014	Exoristinae	adult			SNSB, Zoologische Staatssammlung Muenchen
AMTPF	AMTPF3293-16	BC-ZSM-DIP-27795-F03	ds.scho3.5	BOLD:ADB7087	BC-ZSM-DIP-27795-F03	588[0n]	1			No				06-Aug-2014	Exoristinae	adult			SNSB, Zoologische Staatssammlung Muenchen
AMTPF	AMTPF3292-16	BC-ZSM-DIP-27795-F02	ds.scho3.5	BOLD:ADB7087	BC-ZSM-DIP-27795-F02	588[0n]	1			No				06-Aug-2014	Exoristinae	adult			SNSB, Zoologische Staatssammlung Muenchen
AMTPF	AMTPF3291-16	BC-ZSM-DIP-27795-F01	ds.scho3.4	BOLD:ADB6546	BC-ZSM-DIP-27795-F01	567[3n]	1			No				17-Jul-2014	Dufouria chalybeata	adult			SNSB, Zoologische Staatssammlung Muenchen
AMTPE	AMTPE289-15	BC-ZSM-DIP-22490-A04	ds.scho2.1	BOLD:ACX1350	BC-ZSM-DIP-22490-A04	525[0n]	1			No				06-Jun-2014	Peyerimhoffia alpina	adult			SNSB, Zoologische Staatssammlung Muenchen
AMTPF	AMTPF2979-16	BC-ZSM-DIP-27792-C10	ds.oyt4.07	BOLD:ADB6059	BC-ZSM-DIP-27792-C10	576[0n]	1			No				20-Jul-2014	Tachinidae	adult			SNSB, Zoologische Staatssammlung Muenchen
AMTPD	AMTPD2076-15	BC-ZSM-DIP-24050-G09	BC-ZSM-DIP-24050-G09	BOLD:ACU8536	BC-ZSM-DIP-24050-G09	588[0n]	1			No				20-Oct-2014	Thaumaleidae				SNSB, Zoologische Staatssammlung Muenchen
AMTPD	AMTPD2075-15	BC-ZSM-DIP-24050-G08	BC-ZSM-DIP-24050-G08	BOLD:ACU8536	BC-ZSM-DIP-24050-G08	579[0n]	1			No				27-Sep-2014	Thaumaleidae				SNSB, Zoologische Staatssammlung Muenchen
AMTPD	AMTPD2074-15	BC-ZSM-DIP-24050-G07	BC-ZSM-DIP-24050-G07	BOLD:ACU9189	BC-ZSM-DIP-24050-G07	573[0n]	1			No				27-Sep-2014	Thaumaleidae				SNSB, Zoologische Staatssammlung Muenchen
AMTPD	AMTPD2073-15	BC-ZSM-DIP-24050-G06	BC-ZSM-DIP-24050-G06	BOLD:ACU8536	BC-ZSM-DIP-24050-G06	516[0n]	1			No				27-Sep-2014	Thaumaleidae				SNSB, Zoologische Staatssammlung Muenchen
AMTPD	AMTPD2072-15	BC-ZSM-DIP-24050-G05	BC-ZSM-DIP-24050-G05	BOLD:ACU8536	BC-ZSM-DIP-24050-G05	579[0n]	1			No				05-Sep-2014	Thaumaleidae				SNSB, Zoologische Staatssammlung Muenchen
AMTPD	AMTPD2071-15	BC-ZSM-DIP-24050-G04	BC-ZSM-DIP-24050-G04	BOLD:ACU8536	BC-ZSM-DIP-24050-G04	564[0n]	1			No				05-Sep-2014	Thaumaleidae				SNSB, Zoologische Staatssammlung Muenchen
AMTPD	AMTPD2070-15	BC-ZSM-DIP-24050-G03	BC-ZSM-DIP-24050-G03	BOLD:ACU8537	BC-ZSM-DIP-24050-G03	588[0n]	1			No				05-Sep-2014	Thaumaleidae				SNSB, Zoologische Staatssammlung Muenchen
AMTPD	AMTPD2069-15	BC-ZSM-DIP-24050-G02	BC-ZSM-DIP-24050-G02	BOLD:ACU8536	BC-ZSM-DIP-24050-G02	564[0n]	1			No				05-Sep-2014	Thaumaleidae				SNSB, Zoologische Staatssammlung Muenchen
AMTPD	AMTPD2068-15	BC-ZSM-DIP-24050-G01	BC-ZSM-DIP-24050-G01	BOLD:ACU8536	BC-ZSM-DIP-24050-G01	588[0n]	1			No				08-Aug-2014	Thaumaleidae				SNSB, Zoologische Staatssammlung Muenchen
AMTPD	AMTPD2067-15	BC-ZSM-DIP-24050-F12	BC-ZSM-DIP-24050-F12	BOLD:ACU8536	BC-ZSM-DIP-24050-F12	579[0n]	1			No				08-Aug-2014	Thaumaleidae				SNSB, Zoologische Staatssammlung Muenchen
AMTPD	AMTPD2066-15	BC-ZSM-DIP-24050-F11	BC-ZSM-DIP-24050-F11	BOLD:ACU8174	BC-ZSM-DIP-24050-F11	579[1n]	1			No				08-Aug-2014	Thaumaleidae				SNSB, Zoologische Staatssammlung Muenchen
AMTPD	AMTPD2065-15	BC-ZSM-DIP-24050-F10	BC-ZSM-DIP-24050-F10	BOLD:ACU9189	BC-ZSM-DIP-24050-F10	570[0n]	1			No				08-Aug-2014	Thaumaleidae				SNSB, Zoologische Staatssammlung Muenchen
AMTPD	AMTPD2064-15	BC-ZSM-DIP-24050-F09	BC-ZSM-DIP-24050-F09	BOLD:ACU8537	BC-ZSM-DIP-24050-F09	588[0n]	1			No				08-Aug-2014	Thaumaleidae				SNSB, Zoologische Staatssammlung Muenchen
AMTPD	AMTPD2063-15	BC-ZSM-DIP-24050-F08	BC-ZSM-DIP-24050-F08	BOLD:ACU8536	BC-ZSM-DIP-24050-F08	579[0n]	1			No				08-Aug-2014	Thaumaleidae				SNSB, Zoologische Staatssammlung Muenchen
AMTPD	AMTPD2062-15	BC-ZSM-DIP-24050-F07	BC-ZSM-DIP-24050-F07	BOLD:ACU8537	BC-ZSM-DIP-24050-F07	576[0n]	1			No				08-Aug-2014	Thaumaleidae				SNSB, Zoologische Staatssammlung Muenchen
AMTPF	AMTPF3050-16	BC-ZSM-DIP-27793-A10	ds.oyt3.07	BOLD:ADB7087	BC-ZSM-DIP-27793-A10	576[0n]	1			No				20-Jul-2014	Exoristinae	adult			SNSB, Zoologische Staatssammlung Muenchen
AMTPD	AMTPD2060-15	BC-ZSM-DIP-24050-F05	BC-ZSM-DIP-24050-F05	BOLD:ACU8537	BC-ZSM-DIP-24050-F05	555[0n]	1			No				08-Aug-2014	Thaumaleidae				SNSB, Zoologische Staatssammlung Muenchen
AMTPD	AMTPD2059-15	BC-ZSM-DIP-24050-F04	BC-ZSM-DIP-24050-F04	BOLD:ACU8537	BC-ZSM-DIP-24050-F04	576[0n]	1			No				08-Aug-2014	Thaumaleidae				SNSB, Zoologische Staatssammlung Muenchen
AMTPD	AMTPD2058-15	BC-ZSM-DIP-24050-F03	BC-ZSM-DIP-24050-F03	BOLD:ACU8536	BC-ZSM-DIP-24050-F03	576[1n]	1			No				08-Aug-2014	Thaumaleidae				SNSB, Zoologische Staatssammlung Muenchen
AMTPD	AMTPD2056-15	BC-ZSM-DIP-24050-F01	BC-ZSM-DIP-24050-F01	BOLD:ACU8537	BC-ZSM-DIP-24050-F01	576[0n]	1			No				08-Aug-2014	Thaumaleidae				SNSB, Zoologische Staatssammlung Muenchen
AMTPD	AMTPD2055-15	BC-ZSM-DIP-24050-E12	BC-ZSM-DIP-24050-E12	BOLD:ACU8174	BC-ZSM-DIP-24050-E12	600[0n]	1			No				17-Jul-2014	Thaumaleidae				SNSB, Zoologische Staatssammlung Muenchen
AMTPD	AMTPD2054-15	BC-ZSM-DIP-24050-E11	BC-ZSM-DIP-24050-E11	BOLD:ACU8537	BC-ZSM-DIP-24050-E11	570[0n]	1			No				17-Jul-2014	Thaumaleidae				SNSB, Zoologische Staatssammlung Muenchen
AMTPD	AMTPD2052-15	BC-ZSM-DIP-24050-E09	BC-ZSM-DIP-24050-E09	BOLD:ACU8537	BC-ZSM-DIP-24050-E09	588[0n]	1			No				17-Jul-2014	Thaumaleidae				SNSB, Zoologische Staatssammlung Muenchen
AMTPD	AMTPD2050-15	BC-ZSM-DIP-24050-E07	BC-ZSM-DIP-24050-E07	BOLD:ACU8174	BC-ZSM-DIP-24050-E07	591[0n]	1			No				04-Jul-2014	Thaumaleidae				SNSB, Zoologische Staatssammlung Muenchen
AMTPD	AMTPD2049-15	BC-ZSM-DIP-24050-E06	BC-ZSM-DIP-24050-E06	BOLD:ACU8174	BC-ZSM-DIP-24050-E06	588[0n]	1			No				04-Jul-2014	Thaumaleidae				SNSB, Zoologische Staatssammlung Muenchen
AMTPD	AMTPD2048-15	BC-ZSM-DIP-24050-E05	BC-ZSM-DIP-24050-E05	BOLD:ACU8537	BC-ZSM-DIP-24050-E05	567[0n]	1			No				04-Jul-2014	Thaumaleidae				SNSB, Zoologische Staatssammlung Muenchen
AMTPD	AMTPD2047-15	BC-ZSM-DIP-24050-E04	BC-ZSM-DIP-24050-E04	BOLD:ACU8537	BC-ZSM-DIP-24050-E04	588[0n]	1			No				23-Jun-2014	Thaumaleidae				SNSB, Zoologische Staatssammlung Muenchen
AMTPD	AMTPD2046-15	BC-ZSM-DIP-24050-E03	BC-ZSM-DIP-24050-E03	BOLD:ACU8537	BC-ZSM-DIP-24050-E03	582[0n]	1			No				23-Jun-2014	Thaumaleidae				SNSB, Zoologische Staatssammlung Muenchen
AMTPD	AMTPD2045-15	BC-ZSM-DIP-24050-E02	BC-ZSM-DIP-24050-E02	BOLD:ACU8536	BC-ZSM-DIP-24050-E02	567[0n]	1			No				29-Sep-2014	Thaumaleidae				SNSB, Zoologische Staatssammlung Muenchen
AMTPD	AMTPD2044-15	BC-ZSM-DIP-24050-E01	BC-ZSM-DIP-24050-E01	BOLD:ACU8536	BC-ZSM-DIP-24050-E01	588[0n]	1			No				29-Sep-2014	Thaumaleidae				SNSB, Zoologische Staatssammlung Muenchen
AMTPD	AMTPD2133-15	BC-ZSM-DIP-24051-D07	BC-ZSM-DIP-24051-D07	BOLD:ACV0327	BC-ZSM-DIP-24051-D07	594[0n]	1			No				04-Jul-2014	Prosimulium rufipes				SNSB, Zoologische Staatssammlung Muenchen
AMTPD	AMTPD2042-15	BC-ZSM-DIP-24050-D11	BC-ZSM-DIP-24050-D11	BOLD:ACU8173	BC-ZSM-DIP-24050-D11	540[0n]	1			No				29-Sep-2014	Thaumaleidae				SNSB, Zoologische Staatssammlung Muenchen
AMTPF	AMTPF3987-16	BC-ZSM-DIP-27802-H08	ds.scho4.3	BOLD:ADB6994	BC-ZSM-DIP-27802-H08	540[0n]	1			No				04-Jul-2014	Sarcophagidae	adult			SNSB, Zoologische Staatssammlung Muenchen
AMTPD	AMTPD2040-15	BC-ZSM-DIP-24050-D09	BC-ZSM-DIP-24050-D09	BOLD:ACU8537	BC-ZSM-DIP-24050-D09	567[0n]	1			No				04-Sep-2014	Thaumaleidae				SNSB, Zoologische Staatssammlung Muenchen
AMTPD	AMTPD2039-15	BC-ZSM-DIP-24050-D08	BC-ZSM-DIP-24050-D08	BOLD:ACU8173	BC-ZSM-DIP-24050-D08	585[0n]	1			No				04-Sep-2014	Thaumaleidae				SNSB, Zoologische Staatssammlung Muenchen
AMTPD	AMTPD2038-15	BC-ZSM-DIP-24050-D07	BC-ZSM-DIP-24050-D07	BOLD:ACU8537	BC-ZSM-DIP-24050-D07	588[0n]	1			No				06-Aug-2014	Thaumaleidae				SNSB, Zoologische Staatssammlung Muenchen
AMTPD	AMTPD2037-15	BC-ZSM-DIP-24050-D06	BC-ZSM-DIP-24050-D06	BOLD:ACU8537	BC-ZSM-DIP-24050-D06	564[0n]	1			No				06-Aug-2014	Thaumaleidae				SNSB, Zoologische Staatssammlung Muenchen
AMTPD	AMTPD2036-15	BC-ZSM-DIP-24050-D05	BC-ZSM-DIP-24050-D05	BOLD:ACU8173	BC-ZSM-DIP-24050-D05	555[0n]	1			No				06-Aug-2014	Thaumaleidae				SNSB, Zoologische Staatssammlung Muenchen
AMTPF	AMTPF3986-16	BC-ZSM-DIP-27802-H07	ds.scho4.3	BOLD:ADB5894	BC-ZSM-DIP-27802-H07	579[0n]	1			No				04-Jul-2014	Sarcophagidae	adult			SNSB, Zoologische Staatssammlung Muenchen
AMTPD	AMTPD2034-15	BC-ZSM-DIP-24050-D03	BC-ZSM-DIP-24050-D03	BOLD:ACU8537	BC-ZSM-DIP-24050-D03	561[0n]	1			No				04-Jul-2014	Thaumaleidae				SNSB, Zoologische Staatssammlung Muenchen
AMTPD	AMTPD2032-15	BC-ZSM-DIP-24050-D01	BC-ZSM-DIP-24050-D01	BOLD:ADP5133	BC-ZSM-DIP-24050-D01	576[0n]	1			No				04-Jul-2014	Thaumaleidae				SNSB, Zoologische Staatssammlung Muenchen
AMTPD	AMTPD2031-15	BC-ZSM-DIP-24050-C12	BC-ZSM-DIP-24050-C12	BOLD:ADP5133	BC-ZSM-DIP-24050-C12	630[0n]	1			No				04-Jul-2014	Thaumaleidae				SNSB, Zoologische Staatssammlung Muenchen
AMTPF	AMTPF2961-16	BC-ZSM-DIP-27792-B04	ds.oyt4.06	BOLD:ADB6548	BC-ZSM-DIP-27792-B04	588[0n]	1			No				05-Jul-2014	Tachinidae	adult			SNSB, Zoologische Staatssammlung Muenchen
AMTPD	AMTPD2028-15	BC-ZSM-DIP-24050-C09	BC-ZSM-DIP-24050-C09	BOLD:ACU9189	BC-ZSM-DIP-24050-C09	579[0n]	1			No				04-Sep-2014	Thaumaleidae				SNSB, Zoologische Staatssammlung Muenchen
AMTPD	AMTPD2027-15	BC-ZSM-DIP-24050-C08	BC-ZSM-DIP-24050-C08	BOLD:ACU9189	BC-ZSM-DIP-24050-C08	579[0n]	1			No				04-Sep-2014	Thaumaleidae				SNSB, Zoologische Staatssammlung Muenchen
AMTPF	AMTPF3015-16	BC-ZSM-DIP-27792-F10	ds.oyt4.09	BOLD:ADB7087	BC-ZSM-DIP-27792-F10	579[0n]	1			No				29-Aug-2014	Exoristinae	adult			SNSB, Zoologische Staatssammlung Muenchen
AMTPD	AMTPD2025-15	BC-ZSM-DIP-24050-C06	BC-ZSM-DIP-24050-C06	BOLD:ACU8174	BC-ZSM-DIP-24050-C06	588[0n]	1			No				06-Aug-2014	Thaumaleidae				SNSB, Zoologische Staatssammlung Muenchen
AMTPF	AMTPF3013-16	BC-ZSM-DIP-27792-F08	ds.oyt4.09	BOLD:ACZ8983	BC-ZSM-DIP-27792-F08	555[0n]	1			No				29-Aug-2014	Tachinidae	adult			SNSB, Zoologische Staatssammlung Muenchen
AMTPD	AMTPD2023-15	BC-ZSM-DIP-24050-C04	BC-ZSM-DIP-24050-C04	BOLD:ACU8174	BC-ZSM-DIP-24050-C04	591[0n]	1			No				06-Aug-2014	Thaumaleidae				SNSB, Zoologische Staatssammlung Muenchen
AMTPD	AMTPD2022-15	BC-ZSM-DIP-24050-C03	BC-ZSM-DIP-24050-C03	BOLD:ACU8536	BC-ZSM-DIP-24050-C03	585[0n]	1			No				06-Aug-2014	Thaumaleidae				SNSB, Zoologische Staatssammlung Muenchen
AMTPD	AMTPD2021-15	BC-ZSM-DIP-24050-C02	BC-ZSM-DIP-24050-C02	BOLD:ACU8537	BC-ZSM-DIP-24050-C02	579[0n]	1			No				04-Jul-2014	Thaumaleidae				SNSB, Zoologische Staatssammlung Muenchen
AMTPD	AMTPD2020-15	BC-ZSM-DIP-24050-C01	BC-ZSM-DIP-24050-C01	BOLD:ACU8537	BC-ZSM-DIP-24050-C01	546[0n]	1			No				21-Jun-2014	Thaumaleidae				SNSB, Zoologische Staatssammlung Muenchen
AMTPD	AMTPD2019-15	BC-ZSM-DIP-24050-B12	BC-ZSM-DIP-24050-B12	BOLD:ACU8537	BC-ZSM-DIP-24050-B12	564[0n]	1			No				21-Jun-2014	Thaumaleidae				SNSB, Zoologische Staatssammlung Muenchen
AMTPD	AMTPD2018-15	BC-ZSM-DIP-24050-B11	BC-ZSM-DIP-24050-B11	BOLD:ACU8537	BC-ZSM-DIP-24050-B11	579[0n]	1			No				21-Jun-2014	Thaumaleidae				SNSB, Zoologische Staatssammlung Muenchen
GMGMI	GMGMI1293-14	BIOUG17120-E05	GMP#06024	BOLD:ACH6989	BIOUG17120-E05	588[0n]	1			No				16-May-2014	Microphor holosericeus			Vouchered:Registered Collection	Zoologisches Forschungsmuseum Alexander Koenig	2 bottles
GMGMM	GMGMM1165-14	BIOUG17376-A09	GMP#06028	BOLD:AAG9659	BIOUG17376-A09	591[0n]	1			No				15-Jul-2014	Chrysotus femoratus			Vouchered:Registered Collection	Zoologisches Forschungsmuseum Alexander Koenig	2 bottles
GMGMF	GMGMF126-14	BIOUG16720-D11	GMP#06021	BOLD:ABV1735	BIOUG16720-D11	632[0n]	3			Yes				11-Feb-2014	Trichoceridae			Vouchered:Registered Collection	Zoologisches Forschungsmuseum Alexander Koenig	1 bottle
GMGML	GMGML840-14	BIOUG17265-C11	GMP#06027	BOLD:ABU9505	BIOUG17265-C11	579[0n]	1			No				01-Jul-2014	Sciapus platypterus			Vouchered:Registered Collection	Zoologisches Forschungsmuseum Alexander Koenig	2 bottles
GMGMI	GMGMI1286-14	BIOUG17120-D10	GMP#06024	BOLD:ACH6989	BIOUG17120-D10	540[0n]	1			No				16-May-2014	Microphor holosericeus			Vouchered:Registered Collection	Zoologisches Forschungsmuseum Alexander Koenig	2 bottles
GMGMI	GMGMI1285-14	BIOUG17120-D09	GMP#06024	BOLD:ACR2678	BIOUG17120-D09	567[0n]	1			No				16-May-2014	Empidinae			Vouchered:Registered Collection	Zoologisches Forschungsmuseum Alexander Koenig	2 bottles
GMGMB	GMGMB1015-14	BIOUG16278-D04	GMP#06017	BOLD:ACQ9260	BIOUG16278-D04	658[0n]	3		1	Yes				26-Aug-2013	Dolichopodidae			Vouchered:Registered Collection	Zoologisches Forschungsmuseum Alexander Koenig	4 bottles
GMGMI	GMGMI1278-14	BIOUG17120-D02	GMP#06024	BOLD:ACH6989	BIOUG17120-D02	576[0n]	1			No				16-May-2014	Microphor holosericeus			Vouchered:Registered Collection	Zoologisches Forschungsmuseum Alexander Koenig	2 bottles
GMGMI	GMGMI171-14	BIOUG17085-F11	GMP#06024	BOLD:ACR3270	BIOUG17085-F11	658[0n]	3		1	Yes				16-May-2014	Dioctria rufipes			Vouchered:Registered Collection	Zoologisches Forschungsmuseum Alexander Koenig	2 bottles
GMGMC	GMGMC096-14	BIOUG16355-E08	GMP#06016	BOLD:ACP6273	BIOUG16355-E08	658[0n]	3			Yes				08-Aug-2013	Dioctria linearis			Vouchered:Registered Collection	Zoologisches Forschungsmuseum Alexander Koenig	2 bottles
AMTPD	AMTPD3542-15	BC-ZSM-DIP-24170-C03	BC-ZSM-DIP-24170-C03	BOLD:ACJ4908	BC-ZSM-DIP-24170-C03	576[0n]	1			No				16-Jun-2014	Leptogaster guttiventris				SNSB, Zoologische Staatssammlung Muenchen
GMGMM	GMGMM213-14	BIOUG17298-B09	GMP#06028	BOLD:ACQ8777	BIOUG17298-B09	658[0n]	3			Yes				15-Jul-2014	Asilidae			Vouchered:Registered Collection	Zoologisches Forschungsmuseum Alexander Koenig	2 bottles
GMGMD	GMGMD218-14	BIOUG16607-F02	GMP#06018	BOLD:ACQ8777	BIOUG16607-F02	588[0n]	1			No				16-Sep-2013	Asilidae			Vouchered:Registered Collection	Zoologisches Forschungsmuseum Alexander Koenig	2 bottles
GMGMD	GMGMD216-14	BIOUG16607-E12	GMP#06018	BOLD:ACQ8777	BIOUG16607-E12	588[0n]	1			No				16-Sep-2013	Asilidae			Vouchered:Registered Collection	Zoologisches Forschungsmuseum Alexander Koenig	2 bottles
GMGMN	GMGMN224-14	BIOUG17382-G06	GMP#06029	BOLD:ACQ8777	BIOUG17382-G06	658[0n]	3			Yes				29-Jul-2014	Asilidae			Vouchered:Registered Collection	Zoologisches Forschungsmuseum Alexander Koenig	2 bottles
GMGMM	GMGMM205-14	BIOUG17298-B01	GMP#06028	BOLD:ACQ8777	BIOUG17298-B01	658[0n]	3			Yes				15-Jul-2014	Asilidae			Vouchered:Registered Collection	Zoologisches Forschungsmuseum Alexander Koenig	2 bottles
GMGMK	GMGMK038-14	BIOUG17071-E06	GMP#06026	BOLD:ACQ8777	BIOUG17071-E06	588[0n]	1			No				17-Jun-2014	Asilidae			Vouchered:Registered Collection	Zoologisches Forschungsmuseum Alexander Koenig	2 bottles
GMGMK	GMGMK290-14	BIOUG17175-B09	GMP#06026	BOLD:ACQ8777	BIOUG17175-B09	582[0n]	1			No				17-Jun-2014	Asilidae			Vouchered:Registered Collection	Zoologisches Forschungsmuseum Alexander Koenig	2 bottles
GBDIP	GBMIX010-14	GEO_BFB_200	GEO_BFB_200	BOLD:ACB5185	GEO_BFB_200	658[0n]	2		1	Yes				13-Jun-2014	Leptogaster cylindrica	adult			SNSB, Zoologische Staatssammlung Muenchen
GMGMN	GMGMN215-14	BIOUG17382-F09	GMP#06029	BOLD:ACQ8777	BIOUG17382-F09	658[0n]	3			Yes				29-Jul-2014	Asilidae			Vouchered:Registered Collection	Zoologisches Forschungsmuseum Alexander Koenig	2 bottles
GMGMN	GMGMN214-14	BIOUG17382-F08	GMP#06029	BOLD:ACQ8777	BIOUG17382-F08	588[0n]	3			No				29-Jul-2014	Asilidae			Vouchered:Registered Collection	Zoologisches Forschungsmuseum Alexander Koenig	2 bottles
GMGRF	GMGRF6361-13	BIOUG07948-B10	bayw.11	BOLD:ABU6655	BIOUG07948-B10	658[0n]	3			Yes				25-Jul-2012	Dioctria cothurnata	A	Bayerischer National Park	Vouchered:Registered Collection	SNSB, Zoologische Staatssammlung Muenchen	July 18th - 25th, 2012
GMGRF	GMGRF6359-13	BIOUG07948-B08	bayw.11	BOLD:ABW4631	BIOUG07948-B08	636[0n]	1			No				25-Jul-2012	Choerades marginata	A	Bayerischer National Park	Vouchered:Registered Collection	SNSB, Zoologische Staatssammlung Muenchen	July 18th - 25th, 2012
GMGRF	GMGRF6358-13	BIOUG07948-B07	bayw.11	BOLD:ACJ6963	BIOUG07948-B07	658[0n]	3			Yes				25-Jul-2012	Asilinae	A	Bayerischer National Park	Vouchered:Registered Collection	SNSB, Zoologische Staatssammlung Muenchen	July 18th - 25th, 2012
GMGRF	GMGRF6354-13	BIOUG07948-B03	bayw.11	BOLD:ABW9512	BIOUG07948-B03	617[0n]	1			No				25-Jul-2012	Laphria flava	A	Bayerischer National Park	Vouchered:Registered Collection	SNSB, Zoologische Staatssammlung Muenchen	July 18th - 25th, 2012
GMGRF	GMGRF6366-13	BIOUG07948-C03	bayw.11	BOLD:ABW4631	BIOUG07948-C03	630[0n]	1			No				25-Jul-2012	Choerades marginata	A	Bayerischer National Park	Vouchered:Registered Collection	SNSB, Zoologische Staatssammlung Muenchen	July 18th - 25th, 2012
GMGMB	GMGMB581-14	BIOUG16273-G09	GMP#06017	BOLD:ACQ8777	BIOUG16273-G09	564[0n]	1			No				26-Aug-2013	Asilidae			Vouchered:Registered Collection	Zoologisches Forschungsmuseum Alexander Koenig	4 bottles
GMGMM	GMGMM1002-14	BIOUG17374-C12	GMP#06028	BOLD:ACP6273	BIOUG17374-C12	658[0n]	3			Yes				15-Jul-2014	Dioctria linearis			Vouchered:Registered Collection	Zoologisches Forschungsmuseum Alexander Koenig	2 bottles
AMTPD	AMTPD3557-15	BC-ZSM-DIP-24170-D06	BC-ZSM-DIP-24170-D06	BOLD:ABW4631	BC-ZSM-DIP-24170-D06	567[0n]	1			No				29-Aug-2014	Choerades marginata				SNSB, Zoologische Staatssammlung Muenchen
GMGMC	GMGMC052-14	BIOUG16353-G01	GMP#06016	BOLD:ACQ8777	BIOUG16353-G01	588[0n]	1			No				08-Aug-2013	Asilidae			Vouchered:Registered Collection	Zoologisches Forschungsmuseum Alexander Koenig	2 bottles
GMGMA	GMGMA373-14	BIOUG15980-G09	GMP#06015	BOLD:ACQ8777	BIOUG15980-G09	606[0n]	1			No				25-Jul-2013	Asilidae			Vouchered:Registered Collection	Zoologisches Forschungsmuseum Alexander Koenig	2 bottles
GMGMC	GMGMC050-14	BIOUG16353-F11	GMP#06016	BOLD:ACQ8777	BIOUG16353-F11	609[2n]	1			No				08-Aug-2013	Asilidae			Vouchered:Registered Collection	Zoologisches Forschungsmuseum Alexander Koenig	2 bottles
AMTPD	AMTPD3556-15	BC-ZSM-DIP-24170-D05	BC-ZSM-DIP-24170-D05	BOLD:ACI9053	BC-ZSM-DIP-24170-D05	567[0n]	1			No				02-Oct-2014	Tolmerus atricapillus				SNSB, Zoologische Staatssammlung Muenchen
GMGME	GMGME138-14	BIOUG16648-E09	GMP#06019	BOLD:ACR3099	BIOUG16648-E09	658[0n]	3		1	Yes				14-Oct-2013	Asilidae			Vouchered:Registered Collection	Zoologisches Forschungsmuseum Alexander Koenig	1 bottle
GMGMB	GMGMB595-14	BIOUG16273-H11	GMP#06017	BOLD:ACQ8777	BIOUG16273-H11	540[5n]	1			No				26-Aug-2013	Asilidae			Vouchered:Registered Collection	Zoologisches Forschungsmuseum Alexander Koenig	4 bottles
GMGRD	GMGRD3610-13	BIOUG06405-H10	bayw.7	BOLD:ABV5341	BIOUG06405-H10	587[0n]	1			No				20-Jun-2012	Neoitamus socius	A	Bayerischer National Park	Vouchered:Registered Collection	SNSB, Zoologische Staatssammlung Muenchen	June 14th - 20th, 2012
GMGML	GMGML224-14	BIOUG17230-C06	GMP#06027	BOLD:ACQ8777	BIOUG17230-C06	658[0n]	3			Yes				01-Jul-2014	Asilidae			Vouchered:Registered Collection	Zoologisches Forschungsmuseum Alexander Koenig	2 bottles
GMGMA	GMGMA361-14	BIOUG15980-F09	GMP#06015	BOLD:ACQ8777	BIOUG15980-F09	528[1n]	1			No				25-Jul-2013	Asilidae			Vouchered:Registered Collection	Zoologisches Forschungsmuseum Alexander Koenig	2 bottles
GMGRF	GMGRF3274-13	BIOUG05871-G03	bayw.11	BOLD:ACI9053	BIOUG05871-G03	554[0n]	1			No				25-Jul-2012	Tolmerus atricapillus	A	Bayerischer National Park	Vouchered:Registered Collection	SNSB, Zoologische Staatssammlung Muenchen	July 18th - 25th, 2012
GMGMA	GMGMA352-14	BIOUG15980-E12	GMP#06015	BOLD:ACQ8777	BIOUG15980-E12	605[0n]	1			No				25-Jul-2013	Asilidae			Vouchered:Registered Collection	Zoologisches Forschungsmuseum Alexander Koenig	2 bottles
GMGMA	GMGMA350-14	BIOUG15980-E10	GMP#06015	BOLD:ACQ8777	BIOUG15980-E10	607[0n]	1		1	No				25-Jul-2013	Asilidae			Vouchered:Registered Collection	Zoologisches Forschungsmuseum Alexander Koenig	2 bottles
GMGML	GMGML078-14	BIOUG17228-G02	GMP#06027	BOLD:ACQ8777	BIOUG17228-G02	567[0n]	1			No				01-Jul-2014	Asilidae			Vouchered:Registered Collection	Zoologisches Forschungsmuseum Alexander Koenig	2 bottles
GMGMB	GMGMB574-14	BIOUG16273-G02	GMP#06017	BOLD:ACQ8777	BIOUG16273-G02	588[0n]	1			No				26-Aug-2013	Asilidae			Vouchered:Registered Collection	Zoologisches Forschungsmuseum Alexander Koenig	4 bottles
GMGMB	GMGMB573-14	BIOUG16273-G01	GMP#06017	BOLD:ACQ8777	BIOUG16273-G01	600[1n]	1			No				26-Aug-2013	Asilidae			Vouchered:Registered Collection	Zoologisches Forschungsmuseum Alexander Koenig	4 bottles
GMGML	GMGML071-14	BIOUG17228-F07	GMP#06027	BOLD:ACQ8777	BIOUG17228-F07	606[0n]	1			No				01-Jul-2014	Asilidae			Vouchered:Registered Collection	Zoologisches Forschungsmuseum Alexander Koenig	2 bottles
AMTPD	AMTPD3562-15	BC-ZSM-DIP-24170-D11	BC-ZSM-DIP-24170-D11	BOLD:ABW9512	BC-ZSM-DIP-24170-D11	609[4n]	1			No				05-Jul-2014	Laphria flava				SNSB, Zoologische Staatssammlung Muenchen
AMTPD	AMTPD3561-15	BC-ZSM-DIP-24170-D10	BC-ZSM-DIP-24170-D10	BOLD:ACV0248	BC-ZSM-DIP-24170-D10	555[0n]	1			No				16-Jun-2014	Asilidae				SNSB, Zoologische Staatssammlung Muenchen
AMTPD	AMTPD3560-15	BC-ZSM-DIP-24170-D09	BC-ZSM-DIP-24170-D09	BOLD:ABW9512	BC-ZSM-DIP-24170-D09	576[1n]	1			No				16-Jun-2014	Laphria flava				SNSB, Zoologische Staatssammlung Muenchen
AMTPD	AMTPD3559-15	BC-ZSM-DIP-24170-D08	BC-ZSM-DIP-24170-D08	BOLD:ABW9512	BC-ZSM-DIP-24170-D08	591[0n]	1			No				07-Aug-2014	Laphria flava				SNSB, Zoologische Staatssammlung Muenchen
AMTPD	AMTPD3558-15	BC-ZSM-DIP-24170-D07	BC-ZSM-DIP-24170-D07	BOLD:ACV0248	BC-ZSM-DIP-24170-D07	582[1n]	1			No				20-Jul-2014	Asilidae				SNSB, Zoologische Staatssammlung Muenchen
AMTPD	AMTPD2017-15	BC-ZSM-DIP-24050-B10	BC-ZSM-DIP-24050-B10	BOLD:ACU8174	BC-ZSM-DIP-24050-B10	582[0n]	1			No				21-Jun-2014	Thaumaleidae				SNSB, Zoologische Staatssammlung Muenchen
AMTPD	AMTPD2016-15	BC-ZSM-DIP-24050-B09	BC-ZSM-DIP-24050-B09	BOLD:ADP5133	BC-ZSM-DIP-24050-B09	564[0n]	1			No				21-Jun-2014	Thaumaleidae				SNSB, Zoologische Staatssammlung Muenchen
AMTPD	AMTPD1287-15	BC-ZSM-DIP-24041-E04	BC-ZSM-DIP-24041-E04	BOLD:ACU9453	BC-ZSM-DIP-24041-E04	576[0n]	1			No				20-Jul-2014	Tipulidae				SNSB, Zoologische Staatssammlung Muenchen
AMTPD	AMTPD2014-15	BC-ZSM-DIP-24050-B07	BC-ZSM-DIP-24050-B07	BOLD:ACU8537	BC-ZSM-DIP-24050-B07	567[0n]	1			No				21-Jun-2014	Thaumaleidae				SNSB, Zoologische Staatssammlung Muenchen
AMTPD	AMTPD2013-15	BC-ZSM-DIP-24050-B06	BC-ZSM-DIP-24050-B06	BOLD:ACU8174	BC-ZSM-DIP-24050-B06	588[0n]	1			No				21-Jun-2014	Thaumaleidae				SNSB, Zoologische Staatssammlung Muenchen
AMTPD	AMTPD2012-15	BC-ZSM-DIP-24050-B05	BC-ZSM-DIP-24050-B05	BOLD:ACU8536	BC-ZSM-DIP-24050-B05	588[0n]	1			No				19-Oct-2014	Thaumaleidae				SNSB, Zoologische Staatssammlung Muenchen
AMTPD	AMTPD2011-15	BC-ZSM-DIP-24050-B04	BC-ZSM-DIP-24050-B04	BOLD:ACU8536	BC-ZSM-DIP-24050-B04	555[0n]	1			No				29-Sep-2014	Thaumaleidae				SNSB, Zoologische Staatssammlung Muenchen
AMTPD	AMTPD2010-15	BC-ZSM-DIP-24050-B03	BC-ZSM-DIP-24050-B03	BOLD:ADP5133	BC-ZSM-DIP-24050-B03	576[0n]	1			No				21-Jun-2014	Thaumaleidae				SNSB, Zoologische Staatssammlung Muenchen
AMTPD	AMTPD2009-15	BC-ZSM-DIP-24050-B02	BC-ZSM-DIP-24050-B02	BOLD:ACU9189	BC-ZSM-DIP-24050-B02	588[0n]	1			No				19-Oct-2014	Thaumaleidae				SNSB, Zoologische Staatssammlung Muenchen
AMTPF	AMTPF2995-16	BC-ZSM-DIP-27792-E02	ds.oyt4.08	BOLD:ADB6058	BC-ZSM-DIP-27792-E02	579[0n]	1			No				07-Aug-2014	Tachinidae	adult			SNSB, Zoologische Staatssammlung Muenchen
AMTPD	AMTPD1968-15	BC-ZSM-DIP-24049-F08	BC-ZSM-DIP-24049-F08	BOLD:ACU9491	BC-ZSM-DIP-24049-F08	537[0n]	1			No				05-Jul-2014	Prosimulium				SNSB, Zoologische Staatssammlung Muenchen
AMTPD	AMTPD2003-15	BC-ZSM-DIP-24050-A08	BC-ZSM-DIP-24050-A08	BOLD:ACU8536	BC-ZSM-DIP-24050-A08	576[0n]	1			No				04-Sep-2014	Thaumaleidae				SNSB, Zoologische Staatssammlung Muenchen
AMTPD	AMTPD2002-15	BC-ZSM-DIP-24050-A07	BC-ZSM-DIP-24050-A07	BOLD:ACU8537	BC-ZSM-DIP-24050-A07	570[0n]	1			No				17-Jul-2014	Thaumaleidae				SNSB, Zoologische Staatssammlung Muenchen
AMTPD	AMTPD2001-15	BC-ZSM-DIP-24050-A06	BC-ZSM-DIP-24050-A06	BOLD:ACU8537	BC-ZSM-DIP-24050-A06	588[0n]	1			No				17-Jul-2014	Thaumaleidae				SNSB, Zoologische Staatssammlung Muenchen
AMTPD	AMTPD1999-15	BC-ZSM-DIP-24050-A04	BC-ZSM-DIP-24050-A04	BOLD:ACU8174	BC-ZSM-DIP-24050-A04	591[0n]	1			No				17-Jul-2014	Thaumaleidae				SNSB, Zoologische Staatssammlung Muenchen
AMTPD	AMTPD1998-15	BC-ZSM-DIP-24050-A03	BC-ZSM-DIP-24050-A03	BOLD:ACU8174	BC-ZSM-DIP-24050-A03	576[0n]	1			No				04-Jul-2014	Thaumaleidae				SNSB, Zoologische Staatssammlung Muenchen
AMTPD	AMTPD1997-15	BC-ZSM-DIP-24050-A02	BC-ZSM-DIP-24050-A02	BOLD:ACU8174	BC-ZSM-DIP-24050-A02	591[0n]	1			No				04-Jul-2014	Thaumaleidae				SNSB, Zoologische Staatssammlung Muenchen
AMTPD	AMTPD1996-15	BC-ZSM-DIP-24050-A01	BC-ZSM-DIP-24050-A01	BOLD:ACU8536	BC-ZSM-DIP-24050-A01	555[0n]	1			No				04-Jul-2014	Thaumaleidae				SNSB, Zoologische Staatssammlung Muenchen
GBDIP	GBMIX125-14	GBOL06405	GBOL06405	BOLD:ACU9870	GBOL06405	658[0n]	2		1	Yes					Bradysia praecox	Imago			SNSB, Zoologische Staatssammlung Muenchen
AMTPD	AMTPD1966-15	BC-ZSM-DIP-24049-F06	BC-ZSM-DIP-24049-F06	BOLD:ACU7701	BC-ZSM-DIP-24049-F06	588[0n]	1			No				27-Oct-2014	Thaumalea testacea				SNSB, Zoologische Staatssammlung Muenchen
AMTPD	AMTPD1283-15	BC-ZSM-DIP-24041-D12	BC-ZSM-DIP-24041-D12	BOLD:ACU8203	BC-ZSM-DIP-24041-D12	582[0n]	1			No				16-Jun-2014	Tanyptera atrata				SNSB, Zoologische Staatssammlung Muenchen
GMGMH	GMGMH615-14	BIOUG16899-A10	GMP#06023	BOLD:ADB5718	BIOUG16899-A10	576[0n]	1			No				24-Apr-2014	Macquartia tenebricosa			Vouchered:Registered Collection	Zoologisches Forschungsmuseum Alexander Koenig	2 bottles
AMTPD	AMTPD1964-15	BC-ZSM-DIP-24049-F04	BC-ZSM-DIP-24049-F04	BOLD:ACU8172	BC-ZSM-DIP-24049-F04	564[0n]	1			No				01-Jun-2014	Thaumaleidae				SNSB, Zoologische Staatssammlung Muenchen
AMTPF	AMTPF2969-16	BC-ZSM-DIP-27792-B12	ds.oyt4.06	BOLD:ADB6725	BC-ZSM-DIP-27792-B12	528[1n]	1			No				05-Jul-2014	Tachinidae	adult			SNSB, Zoologische Staatssammlung Muenchen
AMTPD	AMTPD1963-15	BC-ZSM-DIP-24049-F03	BC-ZSM-DIP-24049-F03	BOLD:ACU8172	BC-ZSM-DIP-24049-F03	591[0n]	1			No				17-May-2014	Thaumaleidae				SNSB, Zoologische Staatssammlung Muenchen
AMTPD	AMTPD1280-15	BC-ZSM-DIP-24041-D09	BC-ZSM-DIP-24041-D09	BOLD:ACU7634	BC-ZSM-DIP-24041-D09	588[0n]	1			No				01-Jun-2014	Tipulidae				SNSB, Zoologische Staatssammlung Muenchen
AMTPD	AMTPD1965-15	BC-ZSM-DIP-24049-F05	BC-ZSM-DIP-24049-F05	BOLD:ACU7701	BC-ZSM-DIP-24049-F05	582[0n]	1			No				05-Jul-2014	Thaumalea testacea				SNSB, Zoologische Staatssammlung Muenchen
AMTPD	AMTPD1961-15	BC-ZSM-DIP-24049-F01	BC-ZSM-DIP-24049-F01	BOLD:ACU9190	BC-ZSM-DIP-24049-F01	585[0n]	1			No				02-Oct-2014	Thaumaleidae				SNSB, Zoologische Staatssammlung Muenchen
AMTPD	AMTPD1962-15	BC-ZSM-DIP-24049-F02	BC-ZSM-DIP-24049-F02	BOLD:ACU7701	BC-ZSM-DIP-24049-F02	588[0n]	1			No				27-Oct-2014	Thaumalea testacea				SNSB, Zoologische Staatssammlung Muenchen
AMTPE	AMTPE290-15	BC-ZSM-DIP-22490-A05	ds.scho2.1	BOLD:ACX2768	BC-ZSM-DIP-22490-A05	537[3n]	1			No				06-Jun-2014	Leptosciarella sp. Bav1	adult			SNSB, Zoologische Staatssammlung Muenchen
AMTPD	AMTPD1960-15	BC-ZSM-DIP-24049-E12	BC-ZSM-DIP-24049-E12	BOLD:ACU8172	BC-ZSM-DIP-24049-E12	576[0n]	1			No				02-Oct-2014	Thaumaleidae				SNSB, Zoologische Staatssammlung Muenchen
AMTPE	AMTPE1655-15	BC-ZSM-DIP-24211-D04	ds.scho2.2	BOLD:ACX0269	BC-ZSM-DIP-24211-D04	585[0n]	1			No				21-Jun-2014	Scatopsidae	adult			SNSB, Zoologische Staatssammlung Muenchen
AMTPD	AMTPD1958-15	BC-ZSM-DIP-24049-E10	BC-ZSM-DIP-24049-E10	BOLD:ADP5133	BC-ZSM-DIP-24049-E10	570[0n]	1			No				02-Oct-2014	Thaumaleidae				SNSB, Zoologische Staatssammlung Muenchen
AMTPD	AMTPD1957-15	BC-ZSM-DIP-24049-E09	BC-ZSM-DIP-24049-E09	BOLD:ACU8537	BC-ZSM-DIP-24049-E09	564[0n]	1			No				02-Oct-2014	Thaumaleidae				SNSB, Zoologische Staatssammlung Muenchen
AMTPD	AMTPD1956-15	BC-ZSM-DIP-24049-E08	BC-ZSM-DIP-24049-E08	BOLD:ACU8537	BC-ZSM-DIP-24049-E08	576[0n]	1			No				01-Jun-2014	Thaumaleidae				SNSB, Zoologische Staatssammlung Muenchen
AMTPD	AMTPD1955-15	BC-ZSM-DIP-24049-E07	BC-ZSM-DIP-24049-E07	BOLD:ACU8537	BC-ZSM-DIP-24049-E07	576[0n]	1			No				17-May-2014	Thaumaleidae				SNSB, Zoologische Staatssammlung Muenchen
AMTPD	AMTPD1954-15	BC-ZSM-DIP-24049-E06	BC-ZSM-DIP-24049-E06	BOLD:ACU8537	BC-ZSM-DIP-24049-E06	564[0n]	1			No				04-May-2014	Thaumaleidae				SNSB, Zoologische Staatssammlung Muenchen
AMTPD	AMTPD1953-15	BC-ZSM-DIP-24049-E05	BC-ZSM-DIP-24049-E05	BOLD:ACU8537	BC-ZSM-DIP-24049-E05	564[0n]	1			No				04-May-2014	Thaumaleidae				SNSB, Zoologische Staatssammlung Muenchen
AMTPD	AMTPD1952-15	BC-ZSM-DIP-24049-E04	BC-ZSM-DIP-24049-E04	BOLD:ACU8536	BC-ZSM-DIP-24049-E04	591[0n]	1			No				27-Sep-2014	Thaumaleidae				SNSB, Zoologische Staatssammlung Muenchen
AMTPD	AMTPD1951-15	BC-ZSM-DIP-24049-E03	BC-ZSM-DIP-24049-E03	BOLD:ACU8536	BC-ZSM-DIP-24049-E03	555[0n]	1			No				27-Sep-2014	Thaumaleidae				SNSB, Zoologische Staatssammlung Muenchen
AMTPD	AMTPD1950-15	BC-ZSM-DIP-24049-E02	BC-ZSM-DIP-24049-E02	BOLD:ACU8536	BC-ZSM-DIP-24049-E02	564[0n]	1			No				27-Sep-2014	Thaumaleidae				SNSB, Zoologische Staatssammlung Muenchen
AMTPD	AMTPD1949-15	BC-ZSM-DIP-24049-E01	BC-ZSM-DIP-24049-E01	BOLD:ACU9188	BC-ZSM-DIP-24049-E01	585[0n]	1			No				27-Sep-2014	Thaumaleidae				SNSB, Zoologische Staatssammlung Muenchen
AMTPD	AMTPD1947-15	BC-ZSM-DIP-24049-D11	BC-ZSM-DIP-24049-D11	BOLD:ACU8536	BC-ZSM-DIP-24049-D11	576[0n]	1			No				27-Sep-2014	Thaumaleidae				SNSB, Zoologische Staatssammlung Muenchen
AMTPD	AMTPD1946-15	BC-ZSM-DIP-24049-D10	BC-ZSM-DIP-24049-D10	BOLD:ACU8536	BC-ZSM-DIP-24049-D10	564[0n]	1			No				27-Sep-2014	Thaumaleidae				SNSB, Zoologische Staatssammlung Muenchen
AMTPD	AMTPD1944-15	BC-ZSM-DIP-24049-D08	BC-ZSM-DIP-24049-D08	BOLD:ACU8536	BC-ZSM-DIP-24049-D08	579[0n]	1			No				05-Sep-2014	Thaumaleidae				SNSB, Zoologische Staatssammlung Muenchen
AMTPD	AMTPD1943-15	BC-ZSM-DIP-24049-D07	BC-ZSM-DIP-24049-D07	BOLD:ACU8537	BC-ZSM-DIP-24049-D07	576[0n]	1			No				05-Sep-2014	Thaumaleidae				SNSB, Zoologische Staatssammlung Muenchen
AMTPD	AMTPD1942-15	BC-ZSM-DIP-24049-D06	BC-ZSM-DIP-24049-D06	BOLD:ACU8536	BC-ZSM-DIP-24049-D06	588[0n]	1			No				05-Sep-2014	Thaumaleidae				SNSB, Zoologische Staatssammlung Muenchen
AMTPD	AMTPD1941-15	BC-ZSM-DIP-24049-D05	BC-ZSM-DIP-24049-D05	BOLD:ACU9188	BC-ZSM-DIP-24049-D05	579[0n]	1			No				05-Sep-2014	Thaumaleidae				SNSB, Zoologische Staatssammlung Muenchen
AMTPD	AMTPD1940-15	BC-ZSM-DIP-24049-D04	BC-ZSM-DIP-24049-D04	BOLD:ACU9188	BC-ZSM-DIP-24049-D04	576[0n]	1			No				05-Sep-2014	Thaumaleidae				SNSB, Zoologische Staatssammlung Muenchen
GMGRH	GMGRH1062-13	BIOUG08256-D04	bayw.15	BOLD:ACU8980	BIOUG08256-D04	658[0n]	3			Yes				03-Sep-2012	Scatopsciara fluviatilis	A	Bayerischer National Park	Vouchered:Registered Collection	SNSB, Zoologische Staatssammlung Muenchen	Aug 25th - Sept 3rd, 2012
AMTPD	AMTPD1938-15	BC-ZSM-DIP-24049-D02	BC-ZSM-DIP-24049-D02	BOLD:ACU8536	BC-ZSM-DIP-24049-D02	579[0n]	1			No				05-Sep-2014	Thaumaleidae				SNSB, Zoologische Staatssammlung Muenchen
AMTPD	AMTPD1937-15	BC-ZSM-DIP-24049-D01	BC-ZSM-DIP-24049-D01	BOLD:ACU9189	BC-ZSM-DIP-24049-D01	573[2n]	1			No				05-Sep-2014	Thaumaleidae				SNSB, Zoologische Staatssammlung Muenchen
AMTPD	AMTPD1936-15	BC-ZSM-DIP-24049-C12	BC-ZSM-DIP-24049-C12	BOLD:ACU8537	BC-ZSM-DIP-24049-C12	639[1n]	1			No				05-Sep-2014	Thaumaleidae				SNSB, Zoologische Staatssammlung Muenchen
AMTPD	AMTPD3663-15	BC-ZSM-DIP-24171-E05	BC-ZSM-DIP-24171-E05	BOLD:ACV0179	BC-ZSM-DIP-24171-E05	555[0n]	1			No				06-Aug-2014	Stratiomyidae				SNSB, Zoologische Staatssammlung Muenchen
AMTPD	AMTPD1934-15	BC-ZSM-DIP-24049-C10	BC-ZSM-DIP-24049-C10	BOLD:ACU8536	BC-ZSM-DIP-24049-C10	588[0n]	1			No				05-Sep-2014	Thaumaleidae				SNSB, Zoologische Staatssammlung Muenchen
AMTPD	AMTPD1933-15	BC-ZSM-DIP-24049-C09	BC-ZSM-DIP-24049-C09	BOLD:ACU8536	BC-ZSM-DIP-24049-C09	567[0n]	1			No				05-Sep-2014	Thaumaleidae				SNSB, Zoologische Staatssammlung Muenchen
AMTPD	AMTPD1932-15	BC-ZSM-DIP-24049-C08	BC-ZSM-DIP-24049-C08	BOLD:ACU8536	BC-ZSM-DIP-24049-C08	555[0n]	1			No				05-Sep-2014	Thaumaleidae				SNSB, Zoologische Staatssammlung Muenchen
AMTPD	AMTPD1931-15	BC-ZSM-DIP-24049-C07	BC-ZSM-DIP-24049-C07	BOLD:ACU9189	BC-ZSM-DIP-24049-C07	579[0n]	1			No				08-Aug-2014	Thaumaleidae				SNSB, Zoologische Staatssammlung Muenchen
AMTPD	AMTPD1930-15	BC-ZSM-DIP-24049-C06	BC-ZSM-DIP-24049-C06	BOLD:ACU9189	BC-ZSM-DIP-24049-C06	573[1n]	1			No				08-Aug-2014	Thaumaleidae				SNSB, Zoologische Staatssammlung Muenchen
AMTPD	AMTPD1929-15	BC-ZSM-DIP-24049-C05	BC-ZSM-DIP-24049-C05	BOLD:ACU9188	BC-ZSM-DIP-24049-C05	579[0n]	1			No				08-Aug-2014	Thaumaleidae				SNSB, Zoologische Staatssammlung Muenchen
AMTPD	AMTPD1928-15	BC-ZSM-DIP-24049-C04	BC-ZSM-DIP-24049-C04	BOLD:ACU8536	BC-ZSM-DIP-24049-C04	591[0n]	1			No				08-Aug-2014	Thaumaleidae				SNSB, Zoologische Staatssammlung Muenchen
AMTPD	AMTPD1927-15	BC-ZSM-DIP-24049-C03	BC-ZSM-DIP-24049-C03	BOLD:ACU8536	BC-ZSM-DIP-24049-C03	552[0n]	1			No				08-Aug-2014	Thaumaleidae				SNSB, Zoologische Staatssammlung Muenchen
AMTPD	AMTPD1926-15	BC-ZSM-DIP-24049-C02	BC-ZSM-DIP-24049-C02	BOLD:ACU9188	BC-ZSM-DIP-24049-C02	579[0n]	1			No				08-Aug-2014	Thaumaleidae				SNSB, Zoologische Staatssammlung Muenchen
AMTPD	AMTPD1925-15	BC-ZSM-DIP-24049-C01	BC-ZSM-DIP-24049-C01	BOLD:ACU8536	BC-ZSM-DIP-24049-C01	579[0n]	1			No				08-Aug-2014	Thaumaleidae				SNSB, Zoologische Staatssammlung Muenchen
AMTPD	AMTPD1924-15	BC-ZSM-DIP-24049-B12	BC-ZSM-DIP-24049-B12	BOLD:ACU9188	BC-ZSM-DIP-24049-B12	513[0n]	1			No				08-Aug-2014	Thaumaleidae				SNSB, Zoologische Staatssammlung Muenchen
AMTPD	AMTPD1923-15	BC-ZSM-DIP-24049-B11	BC-ZSM-DIP-24049-B11	BOLD:ACU8536	BC-ZSM-DIP-24049-B11	582[0n]	1			No				08-Aug-2014	Thaumaleidae				SNSB, Zoologische Staatssammlung Muenchen
AMTPD	AMTPD1922-15	BC-ZSM-DIP-24049-B10	BC-ZSM-DIP-24049-B10	BOLD:ACU8536	BC-ZSM-DIP-24049-B10	588[0n]	1			No				08-Aug-2014	Thaumaleidae				SNSB, Zoologische Staatssammlung Muenchen
AMTPD	AMTPD1921-15	BC-ZSM-DIP-24049-B09	BC-ZSM-DIP-24049-B09	BOLD:ACU8537	BC-ZSM-DIP-24049-B09	576[0n]	1			No				08-Aug-2014	Thaumaleidae				SNSB, Zoologische Staatssammlung Muenchen
AMTPD	AMTPD1920-15	BC-ZSM-DIP-24049-B08	BC-ZSM-DIP-24049-B08	BOLD:ACU8536	BC-ZSM-DIP-24049-B08	579[0n]	1			No				08-Aug-2014	Thaumaleidae				SNSB, Zoologische Staatssammlung Muenchen
AMTPD	AMTPD1919-15	BC-ZSM-DIP-24049-B07	BC-ZSM-DIP-24049-B07	BOLD:ACU8174	BC-ZSM-DIP-24049-B07	582[0n]	1			No				25-Jul-2014	Thaumaleidae				SNSB, Zoologische Staatssammlung Muenchen
AMTPD	AMTPD1918-15	BC-ZSM-DIP-24049-B06	BC-ZSM-DIP-24049-B06	BOLD:ACU9189	BC-ZSM-DIP-24049-B06	573[0n]	1			No				25-Jul-2014	Thaumaleidae				SNSB, Zoologische Staatssammlung Muenchen
AMTPD	AMTPD1917-15	BC-ZSM-DIP-24049-B05	BC-ZSM-DIP-24049-B05	BOLD:ACU9189	BC-ZSM-DIP-24049-B05	573[0n]	1			No				25-Jul-2014	Thaumaleidae				SNSB, Zoologische Staatssammlung Muenchen
AMTPD	AMTPD1916-15	BC-ZSM-DIP-24049-B04	BC-ZSM-DIP-24049-B04	BOLD:ACU8537	BC-ZSM-DIP-24049-B04	564[0n]	1			No				25-Jul-2014	Thaumaleidae				SNSB, Zoologische Staatssammlung Muenchen
AMTPD	AMTPD1915-15	BC-ZSM-DIP-24049-B03	BC-ZSM-DIP-24049-B03	BOLD:ACU8536	BC-ZSM-DIP-24049-B03	576[0n]	1			No				25-Jul-2014	Thaumaleidae				SNSB, Zoologische Staatssammlung Muenchen
AMTPD	AMTPD1914-15	BC-ZSM-DIP-24049-B02	BC-ZSM-DIP-24049-B02	BOLD:ACU9189	BC-ZSM-DIP-24049-B02	585[0n]	1			No				25-Jul-2014	Thaumaleidae				SNSB, Zoologische Staatssammlung Muenchen
AMTPD	AMTPD1912-15	BC-ZSM-DIP-24049-A12	BC-ZSM-DIP-24049-A12	BOLD:ACU8537	BC-ZSM-DIP-24049-A12	588[1n]	1			No				25-Jul-2014	Thaumaleidae				SNSB, Zoologische Staatssammlung Muenchen
AMTPD	AMTPD1911-15	BC-ZSM-DIP-24049-A11	BC-ZSM-DIP-24049-A11	BOLD:ACU8536	BC-ZSM-DIP-24049-A11	591[1n]	1			No				25-Jul-2014	Thaumaleidae				SNSB, Zoologische Staatssammlung Muenchen
AMTPD	AMTPD1910-15	BC-ZSM-DIP-24049-A10	BC-ZSM-DIP-24049-A10	BOLD:ACU8536	BC-ZSM-DIP-24049-A10	567[0n]	1			No				25-Jul-2014	Thaumaleidae				SNSB, Zoologische Staatssammlung Muenchen
AMTPD	AMTPD1909-15	BC-ZSM-DIP-24049-A09	BC-ZSM-DIP-24049-A09	BOLD:ACU8536	BC-ZSM-DIP-24049-A09	588[0n]	1			No				25-Jul-2014	Thaumaleidae				SNSB, Zoologische Staatssammlung Muenchen
AMTPD	AMTPD1908-15	BC-ZSM-DIP-24049-A08	BC-ZSM-DIP-24049-A08	BOLD:ACU8536	BC-ZSM-DIP-24049-A08	588[0n]	1			No				25-Jul-2014	Thaumaleidae				SNSB, Zoologische Staatssammlung Muenchen
AMTPD	AMTPD1907-15	BC-ZSM-DIP-24049-A07	BC-ZSM-DIP-24049-A07	BOLD:ACU9189	BC-ZSM-DIP-24049-A07	588[0n]	1			No				25-Jul-2014	Thaumaleidae				SNSB, Zoologische Staatssammlung Muenchen
AMTPD	AMTPD1906-15	BC-ZSM-DIP-24049-A06	BC-ZSM-DIP-24049-A06	BOLD:ACU8537	BC-ZSM-DIP-24049-A06	555[0n]	1			No				25-Jul-2014	Thaumaleidae				SNSB, Zoologische Staatssammlung Muenchen
AMTPD	AMTPD1905-15	BC-ZSM-DIP-24049-A05	BC-ZSM-DIP-24049-A05	BOLD:ACU8536	BC-ZSM-DIP-24049-A05	579[0n]	1			No				25-Jul-2014	Thaumaleidae				SNSB, Zoologische Staatssammlung Muenchen
AMTPD	AMTPD1904-15	BC-ZSM-DIP-24049-A04	BC-ZSM-DIP-24049-A04	BOLD:ACU8536	BC-ZSM-DIP-24049-A04	567[0n]	1			No				25-Jul-2014	Thaumaleidae				SNSB, Zoologische Staatssammlung Muenchen
AMTPD	AMTPD1903-15	BC-ZSM-DIP-24049-A03	BC-ZSM-DIP-24049-A03	BOLD:ACU9189	BC-ZSM-DIP-24049-A03	588[0n]	1			No				25-Jul-2014	Thaumaleidae				SNSB, Zoologische Staatssammlung Muenchen
AMTPD	AMTPD1902-15	BC-ZSM-DIP-24049-A02	BC-ZSM-DIP-24049-A02	BOLD:ACU8174	BC-ZSM-DIP-24049-A02	573[0n]	1			No				25-Jul-2014	Thaumaleidae				SNSB, Zoologische Staatssammlung Muenchen
AMTPD	AMTPD1901-15	BC-ZSM-DIP-24049-A01	BC-ZSM-DIP-24049-A01	BOLD:ACU8536	BC-ZSM-DIP-24049-A01	606[0n]	1			No				25-Jul-2014	Thaumaleidae				SNSB, Zoologische Staatssammlung Muenchen
AMTPD	AMTPD1945-15	BC-ZSM-DIP-24049-D09	BC-ZSM-DIP-24049-D09	BOLD:ACU8536	BC-ZSM-DIP-24049-D09	576[0n]	1			No				27-Sep-2014	Thaumaleidae				SNSB, Zoologische Staatssammlung Muenchen
AMTPE	AMTPE1639-15	BC-ZSM-DIP-24211-B12	ds.scho1.5	BOLD:ACX0988	BC-ZSM-DIP-24211-B12	618[1n]	1			No				06-Aug-2014	Scatopsidae	adult			SNSB, Zoologische Staatssammlung Muenchen
AMTPF	AMTPF3120-16	BC-ZSM-DIP-27793-G08	ds.oyt4.05	BOLD:ADB7087	BC-ZSM-DIP-27793-G08	588[0n]	1			No				16-Jun-2014	Exoristinae	adult			SNSB, Zoologische Staatssammlung Muenchen
AMTPE	AMTPE1637-15	BC-ZSM-DIP-24211-B10	ds.scho1.5	BOLD:ACX0983	BC-ZSM-DIP-24211-B10	513[0n]	1			No				06-Aug-2014	Scatopsidae	adult			SNSB, Zoologische Staatssammlung Muenchen
FBSYR	FBSYR1465-13	DIP 03350	DIP 03350	BOLD:ACZ8008	DIP 03350	550[0n]	2		1	Yes				05-May-2011	Sphegina spheginea	adult			SNSB, Zoologische Staatssammlung Muenchen
AMTPE	AMTPE2339-15	BC-ZSM-DIP-24223-E11	ds.kobl3.4	BOLD:ACX2193	BC-ZSM-DIP-24223-E11	552[0n]	1			No				25-Jul-2014	Sphaeroceridae	adult			SNSB, Zoologische Staatssammlung Muenchen
GMGMB	GMGMB1525-14	BIOUG16354-E06	GMP#06017	BOLD:ADB7087	BIOUG16354-E06	588[0n]	1			No				26-Aug-2013	Exoristinae			Vouchered:Registered Collection	Zoologisches Forschungsmuseum Alexander Koenig	4 bottles
AMTPD	AMTPD1939-15	BC-ZSM-DIP-24049-D03	BC-ZSM-DIP-24049-D03	BOLD:ACU9188	BC-ZSM-DIP-24049-D03	564[0n]	1			No				05-Sep-2014	Thaumaleidae				SNSB, Zoologische Staatssammlung Muenchen
GBAPT	GBARA107-15	GBOL14363	JSP150606-019	BOLD:ACX0986	JSP150606-019	658[0n]	2		1	Yes				06-Jun-2015	Ctenophora festiva	adult		Vouchered: Registered Collection	SNSB, Zoologische Staatssammlung Muenchen
AMTPD	AMTPD1255-15	BC-ZSM-DIP-24041-B08	BC-ZSM-DIP-24041-B08	BOLD:ACU9133	BC-ZSM-DIP-24041-B08	591[0n]	1			No				06-Aug-2014	Tipulidae				SNSB, Zoologische Staatssammlung Muenchen
AMTPF	AMTPF4166-16	BC-ZSM-DIP-24080-G09	ds.oyt4.02	BOLD:ADA0353	BC-ZSM-DIP-24080-G09	549[0n]	1			No				04-May-2014	Sepsidae	adult			SNSB, Zoologische Staatssammlung Muenchen
AMTPD	AMTPD1935-15	BC-ZSM-DIP-24049-C11	BC-ZSM-DIP-24049-C11	BOLD:ACU8536	BC-ZSM-DIP-24049-C11	582[0n]	1			No				05-Sep-2014	Thaumaleidae				SNSB, Zoologische Staatssammlung Muenchen
AMTPF	AMTPF3264-16	BC-ZSM-DIP-27795-C10	ds.scho2.5	BOLD:ADB6466	BC-ZSM-DIP-27795-C10	588[0n]	1			No				06-Aug-2014	Tachinidae	adult			SNSB, Zoologische Staatssammlung Muenchen
AMTPE	AMTPE1623-15	BC-ZSM-DIP-24211-A08	ds.kobl3.6	BOLD:ACX0983	BC-ZSM-DIP-24211-A08	534[1n]	1			No				05-Sep-2014	Scatopsidae	adult			SNSB, Zoologische Staatssammlung Muenchen
GMGMN	GMGMN1566-14	BIOUG17467-E11	GMP#06029	BOLD:ADB7087		591[0n]	1			No				29-Jul-2014	Exoristinae			Vouchered:Registered Collection	Zoologisches Forschungsmuseum Alexander Koenig	2 bottles
AMTPE	AMTPE1622-15	BC-ZSM-DIP-24211-A07	ds.kobl3.6	BOLD:ACX0795	BC-ZSM-DIP-24211-A07	618[0n]	1			No				05-Sep-2014	Scatopsidae	adult			SNSB, Zoologische Staatssammlung Muenchen
AMTPF	AMTPF3257-16	BC-ZSM-DIP-27795-C03	ds.scho2.4	BOLD:ADB7087	BC-ZSM-DIP-27795-C03	588[0n]	1			No				17-Jul-2014	Exoristinae	adult			SNSB, Zoologische Staatssammlung Muenchen
AMTPE	AMTPE335-15	BC-ZSM-DIP-22490-E02	ds.scho2.1	BOLD:ACX1864	BC-ZSM-DIP-22490-E02	576[0n]	1			No				06-Jun-2014	Bradysia	adult			SNSB, Zoologische Staatssammlung Muenchen
AMTPD	AMTPD2123-15	BC-ZSM-DIP-24051-C09	BC-ZSM-DIP-24051-C09	BOLD:ACU9243	BC-ZSM-DIP-24051-C09	588[0n]	1			No				19-Oct-2014	Simulium cryophilum				SNSB, Zoologische Staatssammlung Muenchen
AMTPF	AMTPF4095-16	BC-ZSM-DIP-24080-A10	ds.scho1.4	BOLD:ADA0353	BC-ZSM-DIP-24080-A10	549[0n]	1			No				17-Jul-2014	Sepsidae	adult			SNSB, Zoologische Staatssammlung Muenchen
AMTPF	AMTPF3254-16	BC-ZSM-DIP-27795-B12	ds.scho2.4	BOLD:ADB7087	BC-ZSM-DIP-27795-B12	558[0n]	1			No				17-Jul-2014	Exoristinae	adult			SNSB, Zoologische Staatssammlung Muenchen
AMTPF	AMTPF3253-16	BC-ZSM-DIP-27795-B11	ds.scho2.3	BOLD:ADB7087	BC-ZSM-DIP-27795-B11	537[0n]	1			No				04-Jul-2014	Exoristinae	adult			SNSB, Zoologische Staatssammlung Muenchen
AMTPE	AMTPE2299-15	BC-ZSM-DIP-24223-B07	ds.kobl2.2	BOLD:ACX2241	BC-ZSM-DIP-24223-B07	540[0n]	1			No				23-Jun-2014	Sphaeroceridae	adult			SNSB, Zoologische Staatssammlung Muenchen
AMTPE	AMTPE1615-15	BC-ZSM-DIP-24210-H11	ds.oyt4.07	BOLD:ACX2391	BC-ZSM-DIP-24210-H11	522[0n]	1			No				20-Jul-2014	Scatopsidae	adult			SNSB, Zoologische Staatssammlung Muenchen
GBDIP	GBMIX214-14	GBOL07159	GBOL07159	BOLD:ACU9870	GBOL07159	658[0n]	2		1	Yes					Bradysia praecox	Imago			SNSB, Zoologische Staatssammlung Muenchen
AMTPE	AMTPE1614-15	BC-ZSM-DIP-24210-H10	ds.oyt4.07	BOLD:ACX2391	BC-ZSM-DIP-24210-H10	588[0n]	1			No				20-Jul-2014	Scatopsidae	adult			SNSB, Zoologische Staatssammlung Muenchen
GBDIP	GBMIX2454-15	GBOL17444	GBOL17444	BOLD:ACU7701	GBOL17444	658[0n]	2		1	Yes				13-Jul-2015	Thaumalea testacea	larva			SNSB, Zoologische Staatssammlung Muenchen
AMTPF	AMTPF3331-16	BC-ZSM-DIP-27796-A06	ds.scho4.4	BOLD:ADB6546	BC-ZSM-DIP-27796-A06	576[0n]	1			No				17-Jul-2014	Dufouria chalybeata	adult			SNSB, Zoologische Staatssammlung Muenchen
AMTPE	AMTPE1710-15	BC-ZSM-DIP-24211-H11	ds.scho4.3	BOLD:ACX0646	BC-ZSM-DIP-24211-H11	558[1n]	1			No				04-Jul-2014	Scatopsidae	adult			SNSB, Zoologische Staatssammlung Muenchen
AMTPE	AMTPE1709-15	BC-ZSM-DIP-24211-H10	ds.scho4.2	BOLD:ACX0370	BC-ZSM-DIP-24211-H10	564[1n]	1			No				21-Jun-2014	Scatopsidae	adult			SNSB, Zoologische Staatssammlung Muenchen
AMTPE	AMTPE1707-15	BC-ZSM-DIP-24211-H08	ds.scho4.2	BOLD:ACX1075	BC-ZSM-DIP-24211-H08	582[0n]	1			No				21-Jun-2014	Scatopsidae	adult			SNSB, Zoologische Staatssammlung Muenchen
AMTPE	AMTPE1706-15	BC-ZSM-DIP-24211-H07	ds.scho4.2	BOLD:ACX0269	BC-ZSM-DIP-24211-H07	537[2n]	1			No				21-Jun-2014	Scatopsidae	adult			SNSB, Zoologische Staatssammlung Muenchen
AMTPE	AMTPE1704-15	BC-ZSM-DIP-24211-H05	ds.scho4.2	BOLD:ACX0370	BC-ZSM-DIP-24211-H05	555[2n]	1			No				21-Jun-2014	Scatopsidae	adult			SNSB, Zoologische Staatssammlung Muenchen
AMTPE	AMTPE1701-15	BC-ZSM-DIP-24211-H02	ds.scho4.1	BOLD:ACX0646	BC-ZSM-DIP-24211-H02	522[1n]	1			No				06-Jun-2014	Scatopsidae	adult			SNSB, Zoologische Staatssammlung Muenchen
AMTPE	AMTPE1700-15	BC-ZSM-DIP-24211-H01	ds.scho4.1	BOLD:ACX0646	BC-ZSM-DIP-24211-H01	603[1n]	1			No				06-Jun-2014	Scatopsidae	adult			SNSB, Zoologische Staatssammlung Muenchen
AMTPE	AMTPE1697-15	BC-ZSM-DIP-24211-G10	ds.scho3.6	BOLD:ACX0983	BC-ZSM-DIP-24211-G10	528[0n]	1			No				04-Sep-2014	Scatopsidae	adult			SNSB, Zoologische Staatssammlung Muenchen
AMTPE	AMTPE1696-15	BC-ZSM-DIP-24211-G09	ds.scho3.6	BOLD:ACX0407	BC-ZSM-DIP-24211-G09	534[0n]	1			No				04-Sep-2014	Scatopsidae	adult			SNSB, Zoologische Staatssammlung Muenchen
AMTPE	AMTPE1695-15	BC-ZSM-DIP-24211-G08	ds.scho3.6	BOLD:ACX0408	BC-ZSM-DIP-24211-G08	567[1n]	1			No				04-Sep-2014	Scatopsidae	adult			SNSB, Zoologische Staatssammlung Muenchen
AMTPE	AMTPE1692-15	BC-ZSM-DIP-24211-G05	ds.scho3.6	BOLD:ACX0983	BC-ZSM-DIP-24211-G05	615[1n]	1			No				04-Sep-2014	Scatopsidae	adult			SNSB, Zoologische Staatssammlung Muenchen
AMTPE	AMTPE1691-15	BC-ZSM-DIP-24211-G04	ds.scho3.5	BOLD:ACX1178	BC-ZSM-DIP-24211-G04	522[1n]	1			No				06-Aug-2014	Colobostema triste	adult			SNSB, Zoologische Staatssammlung Muenchen
AMTPE	AMTPE1686-15	BC-ZSM-DIP-24211-F11	ds.scho3.4	BOLD:ACX0370	BC-ZSM-DIP-24211-F11	630[1n]	1			No				17-Jul-2014	Scatopsidae	adult			SNSB, Zoologische Staatssammlung Muenchen
AMTPE	AMTPE1685-15	BC-ZSM-DIP-24211-F10	ds.scho3.4	BOLD:ACX0796	BC-ZSM-DIP-24211-F10	552[0n]	1			No				17-Jul-2014	Scatopsidae	adult			SNSB, Zoologische Staatssammlung Muenchen
AMTPE	AMTPE1684-15	BC-ZSM-DIP-24211-F09	ds.scho3.4	BOLD:ACX0269	BC-ZSM-DIP-24211-F09	534[0n]	1			No				17-Jul-2014	Scatopsidae	adult			SNSB, Zoologische Staatssammlung Muenchen
AMTPE	AMTPE1682-15	BC-ZSM-DIP-24211-F07	ds.scho3.1	BOLD:ACX0646	BC-ZSM-DIP-24211-F07	525[0n]	1			No				06-Jun-2014	Scatopsidae	adult			SNSB, Zoologische Staatssammlung Muenchen
AMTPE	AMTPE1681-15	BC-ZSM-DIP-24211-F06	ds.scho3.1	BOLD:ACX0370	BC-ZSM-DIP-24211-F06	576[0n]	1			No				06-Jun-2014	Scatopsidae	adult			SNSB, Zoologische Staatssammlung Muenchen
AMTPE	AMTPE347-15	BC-ZSM-DIP-22490-F02	ds.scho2.1	BOLD:ACX3177	BC-ZSM-DIP-22490-F02	528[0n]	1			No				06-Jun-2014	Corynoptera faculta	adult			SNSB, Zoologische Staatssammlung Muenchen
AMTPD	AMTPD3688-15	BC-ZSM-DIP-24171-G06	BC-ZSM-DIP-24171-G06	BOLD:ACV0259	BC-ZSM-DIP-24171-G06	582[1n]	1			No				05-Jul-2014	Stratiomyidae				SNSB, Zoologische Staatssammlung Muenchen
AMTPE	AMTPE1675-15	BC-ZSM-DIP-24211-E12	ds.scho2.6	BOLD:ACX0407	BC-ZSM-DIP-24211-E12	606[0n]	1			No				04-Sep-2014	Scatopsidae	adult			SNSB, Zoologische Staatssammlung Muenchen
AMTPE	AMTPE1673-15	BC-ZSM-DIP-24211-E10	ds.scho2.6	BOLD:ACX0408	BC-ZSM-DIP-24211-E10	516[0n]	1			No				04-Sep-2014	Scatopsidae	adult			SNSB, Zoologische Staatssammlung Muenchen
AMTPD	AMTPD1285-15	BC-ZSM-DIP-24041-E02	BC-ZSM-DIP-24041-E02	BOLD:ACU8573	BC-ZSM-DIP-24041-E02	591[0n]	1			No				20-Jul-2014	Tipulidae				SNSB, Zoologische Staatssammlung Muenchen
AMTPD	AMTPD1284-15	BC-ZSM-DIP-24041-E01	BC-ZSM-DIP-24041-E01	BOLD:ACU9453	BC-ZSM-DIP-24041-E01	579[0n]	1			No				05-Jul-2014	Tipulidae				SNSB, Zoologische Staatssammlung Muenchen
AMTPD	AMTPD1281-15	BC-ZSM-DIP-24041-D10	BC-ZSM-DIP-24041-D10	BOLD:ACU9453	BC-ZSM-DIP-24041-D10	582[0n]	1			No				01-Jun-2014	Tipulidae				SNSB, Zoologische Staatssammlung Muenchen
AMTPD	AMTPD1279-15	BC-ZSM-DIP-24041-D08	BC-ZSM-DIP-24041-D08	BOLD:ACZ3717	BC-ZSM-DIP-24041-D08	576[0n]	1			No				04-May-2014	Tipula pseudovariipennis				SNSB, Zoologische Staatssammlung Muenchen
AMTPD	AMTPD1278-15	BC-ZSM-DIP-24041-D07	BC-ZSM-DIP-24041-D07	BOLD:ACU9452	BC-ZSM-DIP-24041-D07	588[0n]	1			No				04-May-2014	Tipulidae				SNSB, Zoologische Staatssammlung Muenchen
AMTPD	AMTPD1277-15	BC-ZSM-DIP-24041-D06	BC-ZSM-DIP-24041-D06	BOLD:ACU8203	BC-ZSM-DIP-24041-D06	564[0n]	1			No				17-May-2014	Tanyptera atrata				SNSB, Zoologische Staatssammlung Muenchen
AMTPD	AMTPD1276-15	BC-ZSM-DIP-24041-D05	BC-ZSM-DIP-24041-D05	BOLD:ACZ3717	BC-ZSM-DIP-24041-D05	579[0n]	1			No				17-May-2014	Tipula pseudovariipennis				SNSB, Zoologische Staatssammlung Muenchen
AMTPD	AMTPD2870-15	BC-ZSM-DIP-24163-B08	BC-ZSM-DIP-24163-B08	BOLD:ACU9917	BC-ZSM-DIP-24163-B08	588[0n]	1			No				04-Jul-2014	Sciomyzidae				SNSB, Zoologische Staatssammlung Muenchen
AMTPD	AMTPD1272-15	BC-ZSM-DIP-24041-D01	BC-ZSM-DIP-24041-D01	BOLD:ACU9453	BC-ZSM-DIP-24041-D01	579[0n]	1			No				29-Aug-2014	Tipulidae				SNSB, Zoologische Staatssammlung Muenchen
AMTPD	AMTPD1263-15	BC-ZSM-DIP-24041-C04	BC-ZSM-DIP-24041-C04	BOLD:ACU8886	BC-ZSM-DIP-24041-C04	576[0n]	1			No				06-Aug-2014	Tipulidae				SNSB, Zoologische Staatssammlung Muenchen
AMTPD	AMTPD1262-15	BC-ZSM-DIP-24041-C03	BC-ZSM-DIP-24041-C03	BOLD:ACU9133	BC-ZSM-DIP-24041-C03	573[0n]	1			No				06-Aug-2014	Tipulidae				SNSB, Zoologische Staatssammlung Muenchen
AMTPD	AMTPD1259-15	BC-ZSM-DIP-24041-B12	BC-ZSM-DIP-24041-B12	BOLD:ACU9133	BC-ZSM-DIP-24041-B12	576[0n]	1			No				06-Aug-2014	Tipulidae				SNSB, Zoologische Staatssammlung Muenchen
AMTPD	AMTPD1258-15	BC-ZSM-DIP-24041-B11	BC-ZSM-DIP-24041-B11	BOLD:ACU9133	BC-ZSM-DIP-24041-B11	576[0n]	1			No				06-Aug-2014	Tipulidae				SNSB, Zoologische Staatssammlung Muenchen
AMTPF	AMTPF3515-16	BC-ZSM-DIP-27797-H11	ds.oyt2.09	BOLD:ADB6547	BC-ZSM-DIP-27797-H11	567[0n]	1			No				29-Aug-2014	Eriothrix monticola	adult			SNSB, Zoologische Staatssammlung Muenchen
AMTPD	AMTPD2867-15	BC-ZSM-DIP-24163-B05	BC-ZSM-DIP-24163-B05	BOLD:ACU9990	BC-ZSM-DIP-24163-B05	579[0n]	1			No				04-Jul-2014	Sciomyzidae				SNSB, Zoologische Staatssammlung Muenchen
AMTPF	AMTPF2077-16	BC-ZSM-DIP-27707-G10	ds.oyt4.04	BOLD:ACZ9761	BC-ZSM-DIP-27707-G10	609[3n]	1			No				01-Jun-2014	Corynoptera sp. Bav4	adult			SNSB, Zoologische Staatssammlung Muenchen
AMTPD	AMTPD1252-15	BC-ZSM-DIP-24041-B05	BC-ZSM-DIP-24041-B05	BOLD:ACU9453	BC-ZSM-DIP-24041-B05	582[0n]	1			No				04-Sep-2014	Tipulidae				SNSB, Zoologische Staatssammlung Muenchen
AMTPD	AMTPD1251-15	BC-ZSM-DIP-24041-B04	BC-ZSM-DIP-24041-B04	BOLD:ACU9453	BC-ZSM-DIP-24041-B04	588[0n]	1			No				04-Sep-2014	Tipulidae				SNSB, Zoologische Staatssammlung Muenchen
AMTPD	AMTPD1250-15	BC-ZSM-DIP-24041-B03	BC-ZSM-DIP-24041-B03	BOLD:ACU9469	BC-ZSM-DIP-24041-B03	576[0n]	1			No				04-Sep-2014	Tipulidae				SNSB, Zoologische Staatssammlung Muenchen
AMTPD	AMTPD2866-15	BC-ZSM-DIP-24163-B04	BC-ZSM-DIP-24163-B04	BOLD:ACU9917	BC-ZSM-DIP-24163-B04	582[0n]	1			No				04-Jul-2014	Sciomyzidae				SNSB, Zoologische Staatssammlung Muenchen
AMTPD	AMTPD1248-15	BC-ZSM-DIP-24041-B01	BC-ZSM-DIP-24041-B01	BOLD:ACU9229	BC-ZSM-DIP-24041-B01	534[4n]	1			No				29-Sep-2014	Tipulidae				SNSB, Zoologische Staatssammlung Muenchen
AMTPD	AMTPD2183-15	BC-ZSM-DIP-24051-H09	BC-ZSM-DIP-24051-H09	BOLD:ACU9190	BC-ZSM-DIP-24051-H09	591[0n]	1			No				21-Jun-2014	Thaumaleidae				SNSB, Zoologische Staatssammlung Muenchen
AMTPD	AMTPD1245-15	BC-ZSM-DIP-24041-A10	BC-ZSM-DIP-24041-A10	BOLD:ACU8886	BC-ZSM-DIP-24041-A10	576[0n]	1			No				06-Aug-2014	Tipulidae				SNSB, Zoologische Staatssammlung Muenchen
AMTPD	AMTPD1244-15	BC-ZSM-DIP-24041-A09	BC-ZSM-DIP-24041-A09	BOLD:ACU9453	BC-ZSM-DIP-24041-A09	576[0n]	1			No				06-Aug-2014	Tipulidae				SNSB, Zoologische Staatssammlung Muenchen
AMTPD	AMTPD1243-15	BC-ZSM-DIP-24041-A08	BC-ZSM-DIP-24041-A08	BOLD:ACU9453	BC-ZSM-DIP-24041-A08	576[0n]	1			No				17-Jul-2014	Tipulidae				SNSB, Zoologische Staatssammlung Muenchen
GMGRF	GMGRF2239-13	BIOUG07565-E06	bayw.11	BOLD:ADF8171	BIOUG07565-E06	602[0n]	1			No				25-Jul-2012	Sciaridae	A	Bayerischer National Park	Vouchered:Registered Collection	SNSB, Zoologische Staatssammlung Muenchen	July 18th - 25th, 2012
AMTPD	AMTPD1241-15	BC-ZSM-DIP-24041-A06	BC-ZSM-DIP-24041-A06	BOLD:ACZ3717	BC-ZSM-DIP-24041-A06	576[0n]	1			No				21-Jun-2014	Tipula pseudovariipennis				SNSB, Zoologische Staatssammlung Muenchen
AMTPD	AMTPD1239-15	BC-ZSM-DIP-24041-A04	BC-ZSM-DIP-24041-A04	BOLD:ACU9133	BC-ZSM-DIP-24041-A04	552[0n]	1			No				06-Aug-2014	Tipulidae				SNSB, Zoologische Staatssammlung Muenchen
AMTPD	AMTPD1238-15	BC-ZSM-DIP-24041-A03	BC-ZSM-DIP-24041-A03	BOLD:ACU9133	BC-ZSM-DIP-24041-A03	564[0n]	1			No				06-Aug-2014	Tipulidae				SNSB, Zoologische Staatssammlung Muenchen
AMTPD	AMTPD1237-15	BC-ZSM-DIP-24041-A02	BC-ZSM-DIP-24041-A02	BOLD:ACU9133	BC-ZSM-DIP-24041-A02	567[0n]	1			No				06-Aug-2014	Tipulidae				SNSB, Zoologische Staatssammlung Muenchen
AMTPD	AMTPD1236-15	BC-ZSM-DIP-24041-A01	BC-ZSM-DIP-24041-A01	BOLD:ACU9133	BC-ZSM-DIP-24041-A01	543[0n]	1			No				06-Aug-2014	Tipulidae				SNSB, Zoologische Staatssammlung Muenchen
AMTPD	AMTPD1234-15	BC-ZSM-DIP-24040-H10	BC-ZSM-DIP-24040-H10	BOLD:ACU9133	BC-ZSM-DIP-24040-H10	609[2n]	1			No				04-Jul-2014	Tipulidae				SNSB, Zoologische Staatssammlung Muenchen
AMTPD	AMTPD1232-15	BC-ZSM-DIP-24040-H08	BC-ZSM-DIP-24040-H08	BOLD:ACU9133	BC-ZSM-DIP-24040-H08	606[1n]	1			No				04-Jul-2014	Tipulidae				SNSB, Zoologische Staatssammlung Muenchen
AMTPD	AMTPD1230-15	BC-ZSM-DIP-24040-H06	BC-ZSM-DIP-24040-H06	BOLD:ACV1078	BC-ZSM-DIP-24040-H06	576[1n]	1			No				21-Jun-2014	Tipulidae				SNSB, Zoologische Staatssammlung Muenchen
AMTPD	AMTPD1225-15	BC-ZSM-DIP-24040-H01	BC-ZSM-DIP-24040-H01	BOLD:ACU9453	BC-ZSM-DIP-24040-H01	555[0n]	1			No				04-Sep-2014	Tipulidae				SNSB, Zoologische Staatssammlung Muenchen
AMTPD	AMTPD1222-15	BC-ZSM-DIP-24040-G10	BC-ZSM-DIP-24040-G10	BOLD:ACU8886	BC-ZSM-DIP-24040-G10	579[0n]	1			No				06-Aug-2014	Tipulidae				SNSB, Zoologische Staatssammlung Muenchen
AMTPD	AMTPD1220-15	BC-ZSM-DIP-24040-G08	BC-ZSM-DIP-24040-G08	BOLD:ACU9453	BC-ZSM-DIP-24040-G08	552[1n]	1			No				06-Aug-2014	Tipulidae				SNSB, Zoologische Staatssammlung Muenchen
AMTPD	AMTPD1218-15	BC-ZSM-DIP-24040-G06	BC-ZSM-DIP-24040-G06	BOLD:ACU9133	BC-ZSM-DIP-24040-G06	609[1n]	1			No				17-Jul-2014	Tipulidae				SNSB, Zoologische Staatssammlung Muenchen
AMTPD	AMTPD2178-15	BC-ZSM-DIP-24051-H04	BC-ZSM-DIP-24051-H04	BOLD:ACU7802	BC-ZSM-DIP-24051-H04	588[0n]	1			No				19-Oct-2014	Thaumaleidae				SNSB, Zoologische Staatssammlung Muenchen
AMTPD	AMTPD1216-15	BC-ZSM-DIP-24040-G04	BC-ZSM-DIP-24040-G04	BOLD:ACU9133	BC-ZSM-DIP-24040-G04	540[1n]	1			No				17-Jul-2014	Tipulidae				SNSB, Zoologische Staatssammlung Muenchen
AMTPE	AMTPE2213-15	BC-ZSM-DIP-24222-C04	ds.oyt3.09	BOLD:ACX2436	BC-ZSM-DIP-24222-C04	555[0n]	1			No				29-Aug-2014	Sphaeroceridae	adult			SNSB, Zoologische Staatssammlung Muenchen
AMTPD	AMTPD1210-15	BC-ZSM-DIP-24040-F10	BC-ZSM-DIP-24040-F10	BOLD:ACV0997	BC-ZSM-DIP-24040-F10	564[0n]	1			No				04-Jul-2014	Tipulidae				SNSB, Zoologische Staatssammlung Muenchen
AMTPD	AMTPD4224-15	BC-ZSM-DIP-24177-D08	BC-ZSM-DIP-24177-D08	BOLD:ACU8573	BC-ZSM-DIP-24177-D08	564[0n]	1			No				07-Aug-2014	Tipulidae				SNSB, Zoologische Staatssammlung Muenchen
AMTPD	AMTPD1199-15	BC-ZSM-DIP-24040-E11	BC-ZSM-DIP-24040-E11	BOLD:ACU8203	BC-ZSM-DIP-24040-E11	591[0n]	1			No				21-Jun-2014	Tanyptera atrata				SNSB, Zoologische Staatssammlung Muenchen
AMTPD	AMTPD1198-15	BC-ZSM-DIP-24040-E10	BC-ZSM-DIP-24040-E10	BOLD:ACU9229	BC-ZSM-DIP-24040-E10	615[2n]	1			No				29-Sep-2014	Tipulidae				SNSB, Zoologische Staatssammlung Muenchen
AMTPD	AMTPD4222-15	BC-ZSM-DIP-24177-D06	BC-ZSM-DIP-24177-D06	BOLD:ACU9453	BC-ZSM-DIP-24177-D06	546[0n]	1			No				07-Aug-2014	Tipulidae				SNSB, Zoologische Staatssammlung Muenchen
SCINO	SCINO394-15	bf-sci-00396	422753	BOLD:ACV2317	bf-sci-00396	658[0n]	2	MG407144	1	Yes				03-Jun-2014	Leptosciarella suecica	Adult		holotype	BioFokus
AMTPD	AMTPD1186-15	BC-ZSM-DIP-24040-D10	BC-ZSM-DIP-24040-D10	BOLD:ACU8886	BC-ZSM-DIP-24040-D10	588[0n]	1			No				06-Aug-2014	Tipulidae				SNSB, Zoologische Staatssammlung Muenchen
AMTPF	AMTPF3503-16	BC-ZSM-DIP-27797-G11	ds.oyt2.07	BOLD:ADB6548	BC-ZSM-DIP-27797-G11	558[0n]	1			No				20-Jul-2014	Tachinidae	adult			SNSB, Zoologische Staatssammlung Muenchen
AMTPD	AMTPD1184-15	BC-ZSM-DIP-24040-D08	BC-ZSM-DIP-24040-D08	BOLD:ACU9453	BC-ZSM-DIP-24040-D08	567[0n]	1			No				06-Aug-2014	Tipulidae				SNSB, Zoologische Staatssammlung Muenchen
AMTPD	AMTPD1183-15	BC-ZSM-DIP-24040-D07	BC-ZSM-DIP-24040-D07	BOLD:ACU9133	BC-ZSM-DIP-24040-D07	612[5n]	1			No				06-Aug-2014	Tipulidae				SNSB, Zoologische Staatssammlung Muenchen
AMTPD	AMTPD1182-15	BC-ZSM-DIP-24040-D06	BC-ZSM-DIP-24040-D06	BOLD:ACU9453	BC-ZSM-DIP-24040-D06	564[0n]	1			No				06-Aug-2014	Tipulidae				SNSB, Zoologische Staatssammlung Muenchen
AMTPE	AMTPE2208-15	BC-ZSM-DIP-24222-B11	ds.oyt3.10	BOLD:ACX2436	BC-ZSM-DIP-24222-B11	576[0n]	1			No				02-Oct-2014	Sphaeroceridae	adult			SNSB, Zoologische Staatssammlung Muenchen
AMTPD	AMTPD1180-15	BC-ZSM-DIP-24040-D04	BC-ZSM-DIP-24040-D04	BOLD:ACV1077	BC-ZSM-DIP-24040-D04	552[0n]	1			No				29-Sep-2014	Tipulidae				SNSB, Zoologische Staatssammlung Muenchen
AMTPD	AMTPD1179-15	BC-ZSM-DIP-24040-D03	BC-ZSM-DIP-24040-D03	BOLD:ACU9453	BC-ZSM-DIP-24040-D03	555[0n]	1			No				04-Sep-2014	Tipulidae				SNSB, Zoologische Staatssammlung Muenchen
AMTPE	AMTPE2207-15	BC-ZSM-DIP-24222-B10	ds.oyt3.10	BOLD:ACX2436	BC-ZSM-DIP-24222-B10	588[0n]	1			No				02-Oct-2014	Sphaeroceridae	adult			SNSB, Zoologische Staatssammlung Muenchen
AMTPE	AMTPE2335-15	BC-ZSM-DIP-24223-E07	ds.kobl3.3	BOLD:ACX2193	BC-ZSM-DIP-24223-E07	588[0n]	1			No				04-Jul-2014	Sphaeroceridae	adult			SNSB, Zoologische Staatssammlung Muenchen
AMTPF	AMTPF3287-16	BC-ZSM-DIP-27795-E09	ds.scho3.2	BOLD:ACZ8982	BC-ZSM-DIP-27795-E09	582[0n]	1			No				21-Jun-2014	Phryxe nemea	adult			SNSB, Zoologische Staatssammlung Muenchen
AMTPE	AMTPE2332-15	BC-ZSM-DIP-24223-E04	ds.kobl3.3	BOLD:ACX2193	BC-ZSM-DIP-24223-E04	588[0n]	1			No				04-Jul-2014	Sphaeroceridae	adult			SNSB, Zoologische Staatssammlung Muenchen
AMTPE	AMTPE2331-15	BC-ZSM-DIP-24223-E03	ds.kobl3.2	BOLD:ACX2193	BC-ZSM-DIP-24223-E03	585[0n]	1			No				23-Jun-2014	Sphaeroceridae	adult			SNSB, Zoologische Staatssammlung Muenchen
GMGRC	GMGRC3015-13	BIOUG06405-E04	bayw.5	BOLD:ACZ2803	BIOUG06405-E04	655[0n]	1			No				08-Jun-2012	Metopia campestris	A	Bayerischer National Park	Vouchered:Registered Collection	SNSB, Zoologische Staatssammlung Muenchen	June 2nd - 8th, 2012
AMTPF	AMTPF3346-16	BC-ZSM-DIP-27796-B09	ds.scho5.2	BOLD:ADB7087	BC-ZSM-DIP-27796-B09	558[0n]	1			No				04-Jul-2014	Exoristinae	adult			SNSB, Zoologische Staatssammlung Muenchen
AMTPE	AMTPE2325-15	BC-ZSM-DIP-24223-D09	ds.kobl2.6	BOLD:ACX2690	BC-ZSM-DIP-24223-D09	537[0n]	1			No				05-Sep-2014	Sphaeroceridae	adult			SNSB, Zoologische Staatssammlung Muenchen
AMTPE	AMTPE2323-15	BC-ZSM-DIP-24223-D07	ds.kobl2.6	BOLD:ACX2242	BC-ZSM-DIP-24223-D07	630[1n]	1			No				05-Sep-2014	Spelobia rufilabris	adult			SNSB, Zoologische Staatssammlung Muenchen
AMTPE	AMTPE2322-15	BC-ZSM-DIP-24223-D06	ds.kobl2.5	BOLD:ACX2241	BC-ZSM-DIP-24223-D06	537[1n]	1			No				08-Aug-2014	Sphaeroceridae	adult			SNSB, Zoologische Staatssammlung Muenchen
AMTPF	AMTPF3335-16	BC-ZSM-DIP-27796-A10	ds.scho4.4	BOLD:ADB5477	BC-ZSM-DIP-27796-A10	564[0n]	1			No				17-Jul-2014	Tachinidae	adult			SNSB, Zoologische Staatssammlung Muenchen
AMTPE	AMTPE2317-15	BC-ZSM-DIP-24223-D01	ds.kobl2.4	BOLD:ACX2241	BC-ZSM-DIP-24223-D01	516[4n]	1			No				25-Jul-2014	Sphaeroceridae	adult			SNSB, Zoologische Staatssammlung Muenchen
AMTPF	AMTPF3269-16	BC-ZSM-DIP-27795-D03	ds.scho2.6	BOLD:ADB7087	BC-ZSM-DIP-27795-D03	579[0n]	1			No				04-Sep-2014	Exoristinae	adult			SNSB, Zoologische Staatssammlung Muenchen
AMTPE	AMTPE2315-15	BC-ZSM-DIP-24223-C11	ds.kobl2.4	BOLD:ACX2241	BC-ZSM-DIP-24223-C11	576[0n]	1			No				25-Jul-2014	Sphaeroceridae	adult			SNSB, Zoologische Staatssammlung Muenchen
AMTPF	AMTPF3267-16	BC-ZSM-DIP-27795-D01	ds.scho2.6	BOLD:ADF5310	BC-ZSM-DIP-27795-D01	633[1n]	1			No				04-Sep-2014	Tachinidae	adult			SNSB, Zoologische Staatssammlung Muenchen
AMTPE	AMTPE2313-15	BC-ZSM-DIP-24223-C09	ds.kobl2.4	BOLD:ACX2193	BC-ZSM-DIP-24223-C09	582[0n]	1			No				25-Jul-2014	Sphaeroceridae	adult			SNSB, Zoologische Staatssammlung Muenchen
AMTPF	AMTPF3265-16	BC-ZSM-DIP-27795-C11	ds.scho2.5	BOLD:ADB5722	BC-ZSM-DIP-27795-C11	576[0n]	1			No				06-Aug-2014	Tachininae	adult			SNSB, Zoologische Staatssammlung Muenchen
AMTPE	AMTPE2311-15	BC-ZSM-DIP-24223-C07	ds.kobl2.4	BOLD:ACX2241	BC-ZSM-DIP-24223-C07	576[0n]	1			No				25-Jul-2014	Sphaeroceridae	adult			SNSB, Zoologische Staatssammlung Muenchen
AMTPF	AMTPF3263-16	BC-ZSM-DIP-27795-C09	ds.scho2.5	BOLD:ADB6466	BC-ZSM-DIP-27795-C09	588[0n]	1			No				06-Aug-2014	Tachinidae	adult			SNSB, Zoologische Staatssammlung Muenchen
AMTPE	AMTPE2308-15	BC-ZSM-DIP-24223-C04	ds.kobl2.3	BOLD:ACX2241	BC-ZSM-DIP-24223-C04	576[0n]	1			No				04-Jul-2014	Sphaeroceridae	adult			SNSB, Zoologische Staatssammlung Muenchen
AMTPE	AMTPE2306-15	BC-ZSM-DIP-24223-C02	ds.kobl2.3	BOLD:ACX2241	BC-ZSM-DIP-24223-C02	576[0n]	1			No				04-Jul-2014	Sphaeroceridae	adult			SNSB, Zoologische Staatssammlung Muenchen
AMTPF	AMTPF3258-16	BC-ZSM-DIP-27795-C04	ds.scho2.4	BOLD:ADB6725	BC-ZSM-DIP-27795-C04	588[0n]	1			No				17-Jul-2014	Tachinidae	adult			SNSB, Zoologische Staatssammlung Muenchen
AMTPE	AMTPE2304-15	BC-ZSM-DIP-24223-B12	ds.kobl2.3	BOLD:ACX2631	BC-ZSM-DIP-24223-B12	576[1n]	1			No				04-Jul-2014	Sphaeroceridae	adult			SNSB, Zoologische Staatssammlung Muenchen
AMTPE	AMTPE2301-15	BC-ZSM-DIP-24223-B09	ds.kobl2.3	BOLD:ACX2193	BC-ZSM-DIP-24223-B09	576[0n]	1			No				04-Jul-2014	Sphaeroceridae	adult			SNSB, Zoologische Staatssammlung Muenchen
AMTPE	AMTPE2300-15	BC-ZSM-DIP-24223-B08	ds.kobl2.2	BOLD:ACX2241	BC-ZSM-DIP-24223-B08	546[0n]	1			No				23-Jun-2014	Sphaeroceridae	adult			SNSB, Zoologische Staatssammlung Muenchen
AMTPF	AMTPF3252-16	BC-ZSM-DIP-27795-B10	ds.scho2.3	BOLD:ADB5721	BC-ZSM-DIP-27795-B10	579[0n]	1			No				04-Jul-2014	Tachininae	adult			SNSB, Zoologische Staatssammlung Muenchen
AMTPF	AMTPF3251-16	BC-ZSM-DIP-27795-B09	ds.scho2.3	BOLD:ADB7087	BC-ZSM-DIP-27795-B09	588[0n]	1			No				04-Jul-2014	Exoristinae	adult			SNSB, Zoologische Staatssammlung Muenchen
AMTPF	AMTPF3249-16	BC-ZSM-DIP-27795-B07	ds.scho2.3	BOLD:ACZ8982	BC-ZSM-DIP-27795-B07	579[0n]	1			No				04-Jul-2014	Phryxe nemea	adult			SNSB, Zoologische Staatssammlung Muenchen
AMTPF	AMTPF3247-16	BC-ZSM-DIP-27795-B05	ds.scho2.2	BOLD:ADB7087	BC-ZSM-DIP-27795-B05	576[0n]	1			No				21-Jun-2014	Exoristinae	adult			SNSB, Zoologische Staatssammlung Muenchen
AMTPF	AMTPF3245-16	BC-ZSM-DIP-27795-B03	ds.scho2.2	BOLD:ADB7087	BC-ZSM-DIP-27795-B03	579[0n]	1			No				21-Jun-2014	Exoristinae	adult			SNSB, Zoologische Staatssammlung Muenchen
AMTPF	AMTPF3244-16	BC-ZSM-DIP-27795-B02	ds.scho2.2	BOLD:ADB7087	BC-ZSM-DIP-27795-B02	579[0n]	1			No				21-Jun-2014	Exoristinae	adult			SNSB, Zoologische Staatssammlung Muenchen
AMTPE	AMTPE2386-15	BC-ZSM-DIP-24224-A11	ds.oyt3.04	BOLD:ACX2690	BC-ZSM-DIP-24224-A11	588[0n]	1			No				01-Jun-2014	Sphaeroceridae	adult			SNSB, Zoologische Staatssammlung Muenchen
AMTPE	AMTPE2391-15	BC-ZSM-DIP-24224-B04	ds.oyt3.05	BOLD:ACX2690	BC-ZSM-DIP-24224-B04	576[0n]	1			No				16-Jun-2014	Sphaeroceridae	adult			SNSB, Zoologische Staatssammlung Muenchen
AMTPE	AMTPE2385-15	BC-ZSM-DIP-24224-A10	ds.oyt3.04	BOLD:ACX3181	BC-ZSM-DIP-24224-A10	576[0n]	1			No				01-Jun-2014	Sphaeroceridae	adult			SNSB, Zoologische Staatssammlung Muenchen
AMTPE	AMTPE2277-15	BC-ZSM-DIP-24222-H08	ds.scho5.4	BOLD:ACX2691	BC-ZSM-DIP-24222-H08	573[0n]	1			No				06-Aug-2014	Sphaeroceridae	adult			SNSB, Zoologische Staatssammlung Muenchen
AMTPF	AMTPF3229-16	BC-ZSM-DIP-27794-H10	ds.scho2.1	BOLD:ADB7087	BC-ZSM-DIP-27794-H10	611[1n]	1			No				06-Jun-2014	Exoristinae	adult			SNSB, Zoologische Staatssammlung Muenchen
AMTPE	AMTPE2275-15	BC-ZSM-DIP-24222-H06	ds.scho5.1	BOLD:ACX2691	BC-ZSM-DIP-24222-H06	588[0n]	1			No				21-Jun-2014	Sphaeroceridae	adult			SNSB, Zoologische Staatssammlung Muenchen
AMTPF	AMTPF3227-16	BC-ZSM-DIP-27794-H08	ds.scho2.1	BOLD:ACZ8982	BC-ZSM-DIP-27794-H08	609[0n]	1			No				06-Jun-2014	Phryxe nemea	adult			SNSB, Zoologische Staatssammlung Muenchen
AMTPD	AMTPD1324-15	BC-ZSM-DIP-24041-H05	BC-ZSM-DIP-24041-H05	BOLD:ACU9453	BC-ZSM-DIP-24041-H05	576[0n]	1			No				20-Jul-2014	Tipulidae				SNSB, Zoologische Staatssammlung Muenchen
AMTPE	AMTPE2272-15	BC-ZSM-DIP-24222-H03	ds.scho4.1	BOLD:ACX2691	BC-ZSM-DIP-24222-H03	588[0n]	1			No				06-Jun-2014	Sphaeroceridae	adult			SNSB, Zoologische Staatssammlung Muenchen
AMTPD	AMTPD2006-15	BC-ZSM-DIP-24050-A11	BC-ZSM-DIP-24050-A11	BOLD:ACU9189	BC-ZSM-DIP-24050-A11	555[0n]	1			No				29-Sep-2014	Thaumaleidae				SNSB, Zoologische Staatssammlung Muenchen
AMTPE	AMTPE2383-15	BC-ZSM-DIP-24224-A08	ds.oyt3.04	BOLD:ACX2690	BC-ZSM-DIP-24224-A08	588[0n]	1			No				01-Jun-2014	Sphaeroceridae	adult			SNSB, Zoologische Staatssammlung Muenchen
AMTPF	AMTPF3217-16	BC-ZSM-DIP-27794-G10	ds.scho1.5	BOLD:ADB7087	BC-ZSM-DIP-27794-G10	611[0n]	1			No				06-Aug-2014	Exoristinae	adult			SNSB, Zoologische Staatssammlung Muenchen
AMTPD	AMTPD2005-15	BC-ZSM-DIP-24050-A10	BC-ZSM-DIP-24050-A10	BOLD:ACU7802	BC-ZSM-DIP-24050-A10	534[0n]	1			No				29-Sep-2014	Thaumaleidae				SNSB, Zoologische Staatssammlung Muenchen
AMTPF	AMTPF3215-16	BC-ZSM-DIP-27794-G08	ds.scho1.4	BOLD:ADB7087	BC-ZSM-DIP-27794-G08	611[1n]	1			No				17-Jul-2014	Exoristinae	adult			SNSB, Zoologische Staatssammlung Muenchen
AMTPE	AMTPE334-15	BC-ZSM-DIP-22490-E01	ds.scho2.1	BOLD:ACX2991	BC-ZSM-DIP-22490-E01	546[0n]	1			No				06-Jun-2014	Camptochaeta sp. Bav2	adult			SNSB, Zoologische Staatssammlung Muenchen
AMTPD	AMTPD2139-15	BC-ZSM-DIP-24051-E01	BC-ZSM-DIP-24051-E01	BOLD:ACU9243	BC-ZSM-DIP-24051-E01	591[0n]	1			No				06-Aug-2014	Simulium cryophilum				SNSB, Zoologische Staatssammlung Muenchen
AMTPF	AMTPF3211-16	BC-ZSM-DIP-27794-G04	ds.scho1.4	BOLD:ADB7087	BC-ZSM-DIP-27794-G04	606[0n]	1			No				17-Jul-2014	Exoristinae	adult			SNSB, Zoologische Staatssammlung Muenchen
AMTPF	AMTPF3210-16	BC-ZSM-DIP-27794-G03	ds.scho1.4	BOLD:ADB7087	BC-ZSM-DIP-27794-G03	612[0n]	1			No				17-Jul-2014	Exoristinae	adult			SNSB, Zoologische Staatssammlung Muenchen
AMTPF	AMTPF3209-16	BC-ZSM-DIP-27794-G02	ds.scho1.4	BOLD:ADB7087	BC-ZSM-DIP-27794-G02	608[0n]	1			No				17-Jul-2014	Exoristinae	adult			SNSB, Zoologische Staatssammlung Muenchen
AMTPF	AMTPF3208-16	BC-ZSM-DIP-27794-G01	ds.scho1.4	BOLD:ADB7087	BC-ZSM-DIP-27794-G01	621[0n]	1			No				17-Jul-2014	Exoristinae	adult			SNSB, Zoologische Staatssammlung Muenchen
AMTPE	AMTPE2254-15	BC-ZSM-DIP-24222-F09	ds.scho1.1	BOLD:ACX1910	BC-ZSM-DIP-24222-F09	576[1n]	1			No				06-Jun-2014	Crumomyia notabilis	adult			SNSB, Zoologische Staatssammlung Muenchen
AMTPF	AMTPF3203-16	BC-ZSM-DIP-27794-F08	ds.scho1.2	BOLD:ADB5721	BC-ZSM-DIP-27794-F08	608[0n]	1			No				21-Jun-2014	Tachininae	adult			SNSB, Zoologische Staatssammlung Muenchen
AMTPF	AMTPF3430-16	BC-ZSM-DIP-27797-A10	ds.oyt2.03	BOLD:ADB6548	BC-ZSM-DIP-27797-A10	543[0n]	1			No				17-May-2014	Tachinidae	adult			SNSB, Zoologische Staatssammlung Muenchen
AMTPF	AMTPF3201-16	BC-ZSM-DIP-27794-F06	ds.scho1.2	BOLD:ADB7087	BC-ZSM-DIP-27794-F06	615[0n]	1			No				21-Jun-2014	Exoristinae	adult			SNSB, Zoologische Staatssammlung Muenchen
AMTPF	AMTPF2991-16	BC-ZSM-DIP-27792-D10	ds.oyt4.07	BOLD:ACZ7775	BC-ZSM-DIP-27792-D10	519[0n]	1			No				20-Jul-2014	Admontia maculisquama	adult			SNSB, Zoologische Staatssammlung Muenchen
AMTPF	AMTPF3332-16	BC-ZSM-DIP-27796-A07	ds.scho4.4	BOLD:ADB7087	BC-ZSM-DIP-27796-A07	588[0n]	1			No				17-Jul-2014	Exoristinae	adult			SNSB, Zoologische Staatssammlung Muenchen
AMTPF	AMTPF3268-16	BC-ZSM-DIP-27795-D02	ds.scho2.6	BOLD:ADB7087	BC-ZSM-DIP-27795-D02	579[0n]	1			No				04-Sep-2014	Exoristinae	adult			SNSB, Zoologische Staatssammlung Muenchen
AMTPE	AMTPE2237-15	BC-ZSM-DIP-24222-E04	ds.kobl3.7	BOLD:ACX2691	BC-ZSM-DIP-24222-E04	513[0n]	1			No				27-Sep-2014	Sphaeroceridae	adult			SNSB, Zoologische Staatssammlung Muenchen
AMTPF	AMTPF3184-16	BC-ZSM-DIP-27794-E01	ds.scho1.7	BOLD:ADB5718	BC-ZSM-DIP-27794-E01	609[0n]	1			No				29-Sep-2014	Macquartia tenebricosa	adult			SNSB, Zoologische Staatssammlung Muenchen
AMTPE	AMTPE2229-15	BC-ZSM-DIP-24222-D08	ds.kobl2.3	BOLD:ACX2632	BC-ZSM-DIP-24222-D08	564[0n]	1			No				04-Jul-2014	Sphaeroceridae	adult			SNSB, Zoologische Staatssammlung Muenchen
AMTPF	AMTPF1964-16	BC-ZSM-DIP-27706-F04	ds.kobl1.2	BOLD:ACX1350	BC-ZSM-DIP-27706-F04	552[0n]	1			No				23-Jun-2014	Peyerimhoffia alpina	adult			SNSB, Zoologische Staatssammlung Muenchen
AMTPF	AMTPF3178-16	BC-ZSM-DIP-27794-D07	ds.kobl3.4	BOLD:ADB5851	BC-ZSM-DIP-27794-D07	613[0n]	1			No				25-Jul-2014	Tachinidae	adult			SNSB, Zoologische Staatssammlung Muenchen
AMTPF	AMTPF3175-16	BC-ZSM-DIP-27794-D04	ds.kobl3.3	BOLD:ADB7087	BC-ZSM-DIP-27794-D04	609[0n]	1			No				04-Jul-2014	Exoristinae	adult			SNSB, Zoologische Staatssammlung Muenchen
AMTPF	AMTPF3174-16	BC-ZSM-DIP-27794-D03	ds.kobl3.3	BOLD:ADB7087	BC-ZSM-DIP-27794-D03	621[0n]	1			No				04-Jul-2014	Exoristinae	adult			SNSB, Zoologische Staatssammlung Muenchen
AMTPD	AMTPD2184-15	BC-ZSM-DIP-24051-H10	BC-ZSM-DIP-24051-H10	BOLD:ADP5133	BC-ZSM-DIP-24051-H10	588[0n]	1			No				21-Jun-2014	Thaumaleidae				SNSB, Zoologische Staatssammlung Muenchen
AMTPE	AMTPE2219-15	BC-ZSM-DIP-24222-C10	ds.kobl1.4	BOLD:ACX1910	BC-ZSM-DIP-24222-C10	564[0n]	1			No				17-Jul-2014	Crumomyia notabilis	adult			SNSB, Zoologische Staatssammlung Muenchen
AMTPD	AMTPD2182-15	BC-ZSM-DIP-24051-H08	BC-ZSM-DIP-24051-H08	BOLD:ADP5133	BC-ZSM-DIP-24051-H08	564[0n]	1			No				21-Jun-2014	Thaumaleidae				SNSB, Zoologische Staatssammlung Muenchen
AMTPD	AMTPD2181-15	BC-ZSM-DIP-24051-H07	BC-ZSM-DIP-24051-H07	BOLD:ACU8537	BC-ZSM-DIP-24051-H07	591[0n]	1			No				21-Jun-2014	Thaumaleidae				SNSB, Zoologische Staatssammlung Muenchen
AMTPD	AMTPD2180-15	BC-ZSM-DIP-24051-H06	BC-ZSM-DIP-24051-H06	BOLD:ACU7701	BC-ZSM-DIP-24051-H06	576[1n]	1			No				21-Jun-2014	Thaumalea testacea				SNSB, Zoologische Staatssammlung Muenchen
AMTPD	AMTPD4226-15	BC-ZSM-DIP-24177-D10	BC-ZSM-DIP-24177-D10	BOLD:ACU9453	BC-ZSM-DIP-24177-D10	585[0n]	1			No				29-Aug-2014	Tipulidae				SNSB, Zoologische Staatssammlung Muenchen
AMTPD	AMTPD2177-15	BC-ZSM-DIP-24051-H03	BC-ZSM-DIP-24051-H03	BOLD:ACU9189	BC-ZSM-DIP-24051-H03	561[0n]	1			No				29-Sep-2014	Thaumaleidae				SNSB, Zoologische Staatssammlung Muenchen
AMTPD	AMTPD2176-15	BC-ZSM-DIP-24051-H02	BC-ZSM-DIP-24051-H02	BOLD:ACU8536	BC-ZSM-DIP-24051-H02	576[0n]	1			No				29-Sep-2014	Thaumaleidae				SNSB, Zoologische Staatssammlung Muenchen
AMTPD	AMTPD2174-15	BC-ZSM-DIP-24051-G12	BC-ZSM-DIP-24051-G12	BOLD:ACV0590	BC-ZSM-DIP-24051-G12	588[0n]	1			No				29-Sep-2014	Thaumaleidae				SNSB, Zoologische Staatssammlung Muenchen
AMTPD	AMTPD2173-15	BC-ZSM-DIP-24051-G11	BC-ZSM-DIP-24051-G11	BOLD:ACU8537	BC-ZSM-DIP-24051-G11	576[0n]	1			No				04-Sep-2014	Thaumaleidae				SNSB, Zoologische Staatssammlung Muenchen
AMTPD	AMTPD2172-15	BC-ZSM-DIP-24051-G10	BC-ZSM-DIP-24051-G10	BOLD:ADP5133	BC-ZSM-DIP-24051-G10	576[0n]	1			No				06-Aug-2014	Thaumaleidae				SNSB, Zoologische Staatssammlung Muenchen
AMTPD	AMTPD2171-15	BC-ZSM-DIP-24051-G09	BC-ZSM-DIP-24051-G09	BOLD:ACU8536	BC-ZSM-DIP-24051-G09	585[0n]	1			No				04-Jul-2014	Thaumaleidae				SNSB, Zoologische Staatssammlung Muenchen
AMTPD	AMTPD4218-15	BC-ZSM-DIP-24177-D02	BC-ZSM-DIP-24177-D02	BOLD:ACU9453	BC-ZSM-DIP-24177-D02	588[0n]	1			No				20-Jul-2014	Tipulidae				SNSB, Zoologische Staatssammlung Muenchen
AMTPD	AMTPD2169-15	BC-ZSM-DIP-24051-G07	BC-ZSM-DIP-24051-G07	BOLD:ACU8174	BC-ZSM-DIP-24051-G07	588[0n]	1			No				04-Jul-2014	Thaumaleidae				SNSB, Zoologische Staatssammlung Muenchen
AMTPE	AMTPE2204-15	BC-ZSM-DIP-24222-B07	ds.oyt3.10	BOLD:ACX2436	BC-ZSM-DIP-24222-B07	579[0n]	1			No				02-Oct-2014	Sphaeroceridae	adult			SNSB, Zoologische Staatssammlung Muenchen
AMTPD	AMTPD4215-15	BC-ZSM-DIP-24177-C11	BC-ZSM-DIP-24177-C11	BOLD:ACU9453	BC-ZSM-DIP-24177-C11	576[0n]	1			No				20-Jul-2014	Tipulidae				SNSB, Zoologische Staatssammlung Muenchen
AMTPD	AMTPD2166-15	BC-ZSM-DIP-24051-G04	BC-ZSM-DIP-24051-G04	BOLD:ADP5133	BC-ZSM-DIP-24051-G04	579[0n]	1			No				21-Jun-2014	Thaumaleidae				SNSB, Zoologische Staatssammlung Muenchen
AMTPD	AMTPD4212-15	BC-ZSM-DIP-24177-C08	BC-ZSM-DIP-24177-C08	BOLD:ACU9453	BC-ZSM-DIP-24177-C08	582[0n]	1			No				05-Jul-2014	Tipulidae				SNSB, Zoologische Staatssammlung Muenchen
AMTPD	AMTPD2161-15	BC-ZSM-DIP-24051-F11	BC-ZSM-DIP-24051-F11	BOLD:ACU9973	BC-ZSM-DIP-24051-F11	591[0n]	1			No				29-Sep-2014	Simulium carthusiense				SNSB, Zoologische Staatssammlung Muenchen
AMTPD	AMTPD2160-15	BC-ZSM-DIP-24051-F10	BC-ZSM-DIP-24051-F10	BOLD:ACU9973	BC-ZSM-DIP-24051-F10	582[0n]	1			No				04-Sep-2014	Simulium carthusiense				SNSB, Zoologische Staatssammlung Muenchen
AMTPE	AMTPE323-15	BC-ZSM-DIP-22490-D02	ds.scho2.1	BOLD:ACX2380	BC-ZSM-DIP-22490-D02	543[1n]	1			No				06-Jun-2014	Camptochaeta sp. Bav1	adult			SNSB, Zoologische Staatssammlung Muenchen
AMTPD	AMTPD4206-15	BC-ZSM-DIP-24177-C02	BC-ZSM-DIP-24177-C02	BOLD:ACV0517	BC-ZSM-DIP-24177-C02	564[0n]	1			No				16-Jun-2014	Tipulidae				SNSB, Zoologische Staatssammlung Muenchen
AMTPD	AMTPD2157-15	BC-ZSM-DIP-24051-F07	BC-ZSM-DIP-24051-F07	BOLD:ACV0326	BC-ZSM-DIP-24051-F07	594[0n]	1			No				06-Aug-2014	Prosimulium				SNSB, Zoologische Staatssammlung Muenchen
AMTPD	AMTPD2156-15	BC-ZSM-DIP-24051-F06	BC-ZSM-DIP-24051-F06	BOLD:ACU9491	BC-ZSM-DIP-24051-F06	612[0n]	1			No				06-Aug-2014	Prosimulium				SNSB, Zoologische Staatssammlung Muenchen
AMTPD	AMTPD2155-15	BC-ZSM-DIP-24051-F05	BC-ZSM-DIP-24051-F05	BOLD:ACU9491	BC-ZSM-DIP-24051-F05	588[0n]	1			No				06-Aug-2014	Prosimulium				SNSB, Zoologische Staatssammlung Muenchen
AMTPD	AMTPD4202-15	BC-ZSM-DIP-24177-B10	BC-ZSM-DIP-24177-B10	BOLD:ACU8203	BC-ZSM-DIP-24177-B10	588[0n]	1			No				01-Jun-2014	Tanyptera atrata				SNSB, Zoologische Staatssammlung Muenchen
AMTPD	AMTPD4201-15	BC-ZSM-DIP-24177-B09	BC-ZSM-DIP-24177-B09	BOLD:ACU8203	BC-ZSM-DIP-24177-B09	582[0n]	1			No				01-Jun-2014	Tanyptera atrata				SNSB, Zoologische Staatssammlung Muenchen
AMTPD	AMTPD2152-15	BC-ZSM-DIP-24051-F02	BC-ZSM-DIP-24051-F02	BOLD:ACU9973	BC-ZSM-DIP-24051-F02	582[0n]	1			No				06-Aug-2014	Simulium carthusiense				SNSB, Zoologische Staatssammlung Muenchen
AMTPD	AMTPD2150-15	BC-ZSM-DIP-24051-E12	BC-ZSM-DIP-24051-E12	BOLD:ACV0327	BC-ZSM-DIP-24051-E12	600[0n]	1			No				17-Jul-2014	Prosimulium rufipes				SNSB, Zoologische Staatssammlung Muenchen
AMTPD	AMTPD2149-15	BC-ZSM-DIP-24051-E11	BC-ZSM-DIP-24051-E11	BOLD:ACV0326	BC-ZSM-DIP-24051-E11	600[0n]	1			No				17-Jul-2014	Prosimulium				SNSB, Zoologische Staatssammlung Muenchen
AMTPD	AMTPD2148-15	BC-ZSM-DIP-24051-E10	BC-ZSM-DIP-24051-E10	BOLD:ACU9973	BC-ZSM-DIP-24051-E10	615[1n]	1			No				17-Jul-2014	Simulium carthusiense				SNSB, Zoologische Staatssammlung Muenchen
AMTPF	AMTPF3136-16	BC-ZSM-DIP-27794-A01	ds.kobl1.6	BOLD:ADB5565	BC-ZSM-DIP-27794-A01	606[0n]	1			No				05-Sep-2014	Tachinidae	adult			SNSB, Zoologische Staatssammlung Muenchen
AMTPD	AMTPD2146-15	BC-ZSM-DIP-24051-E08	BC-ZSM-DIP-24051-E08	BOLD:ACV0326	BC-ZSM-DIP-24051-E08	570[0n]	1			No				17-Jul-2014	Prosimulium				SNSB, Zoologische Staatssammlung Muenchen
AMTPD	AMTPD2145-15	BC-ZSM-DIP-24051-E07	BC-ZSM-DIP-24051-E07	BOLD:ACU9491	BC-ZSM-DIP-24051-E07	591[0n]	1			No				04-Jul-2014	Prosimulium				SNSB, Zoologische Staatssammlung Muenchen
AMTPD	AMTPD2144-15	BC-ZSM-DIP-24051-E06	BC-ZSM-DIP-24051-E06	BOLD:ACU9243	BC-ZSM-DIP-24051-E06	591[0n]	1			No				29-Sep-2014	Simulium cryophilum				SNSB, Zoologische Staatssammlung Muenchen
AMTPD	AMTPD2143-15	BC-ZSM-DIP-24051-E05	BC-ZSM-DIP-24051-E05	BOLD:ACU9973	BC-ZSM-DIP-24051-E05	591[0n]	1			No				04-Sep-2014	Simulium carthusiense				SNSB, Zoologische Staatssammlung Muenchen
AMTPD	AMTPD2142-15	BC-ZSM-DIP-24051-E04	BC-ZSM-DIP-24051-E04	BOLD:ACU9491	BC-ZSM-DIP-24051-E04	591[0n]	1			No				06-Aug-2014	Prosimulium				SNSB, Zoologische Staatssammlung Muenchen
AMTPD	AMTPD2141-15	BC-ZSM-DIP-24051-E03	BC-ZSM-DIP-24051-E03	BOLD:ACU9491	BC-ZSM-DIP-24051-E03	591[0n]	1			No				06-Aug-2014	Prosimulium				SNSB, Zoologische Staatssammlung Muenchen
AMTPF	AMTPF3128-16	BC-ZSM-DIP-27793-H04	ds.oyt4.05	BOLD:ADB6546	BC-ZSM-DIP-27793-H04	555[0n]	1			No				16-Jun-2014	Dufouria chalybeata	adult			SNSB, Zoologische Staatssammlung Muenchen
AMTPD	AMTPD2138-15	BC-ZSM-DIP-24051-D12	BC-ZSM-DIP-24051-D12	BOLD:ACU9973	BC-ZSM-DIP-24051-D12	573[0n]	1			No				06-Aug-2014	Simulium carthusiense				SNSB, Zoologische Staatssammlung Muenchen
AMTPD	AMTPD2137-15	BC-ZSM-DIP-24051-D11	BC-ZSM-DIP-24051-D11	BOLD:ACV0480	BC-ZSM-DIP-24051-D11	591[0n]	1			No				06-Aug-2014	Simulium				SNSB, Zoologische Staatssammlung Muenchen
AMTPF	AMTPF3125-16	BC-ZSM-DIP-27793-H01	ds.oyt4.05	BOLD:ADB6725	BC-ZSM-DIP-27793-H01	564[0n]	1			No				16-Jun-2014	Tachinidae	adult			SNSB, Zoologische Staatssammlung Muenchen
AMTPD	AMTPD4183-15	BC-ZSM-DIP-24177-A03	BC-ZSM-DIP-24177-A03	BOLD:ACU8573	BC-ZSM-DIP-24177-A03	582[0n]	1			No				07-Aug-2014	Tipulidae				SNSB, Zoologische Staatssammlung Muenchen
AMTPD	AMTPD4182-15	BC-ZSM-DIP-24177-A02	BC-ZSM-DIP-24177-A02	BOLD:ACU9453	BC-ZSM-DIP-24177-A02	588[0n]	1			No				07-Aug-2014	Tipulidae				SNSB, Zoologische Staatssammlung Muenchen
AMTPD	AMTPD4181-15	BC-ZSM-DIP-24177-A01	BC-ZSM-DIP-24177-A01	BOLD:ACU9453	BC-ZSM-DIP-24177-A01	534[0n]	1			No				07-Aug-2014	Tipulidae				SNSB, Zoologische Staatssammlung Muenchen
AMTPD	AMTPD2132-15	BC-ZSM-DIP-24051-D06	BC-ZSM-DIP-24051-D06	BOLD:ACU9491	BC-ZSM-DIP-24051-D06	588[0n]	1			No				21-Jun-2014	Prosimulium				SNSB, Zoologische Staatssammlung Muenchen
AMTPD	AMTPD2131-15	BC-ZSM-DIP-24051-D05	BC-ZSM-DIP-24051-D05	BOLD:ACV0327	BC-ZSM-DIP-24051-D05	600[0n]	1			No				21-Jun-2014	Prosimulium rufipes				SNSB, Zoologische Staatssammlung Muenchen
AMTPD	AMTPD2130-15	BC-ZSM-DIP-24051-D04	BC-ZSM-DIP-24051-D04	BOLD:ACU9243	BC-ZSM-DIP-24051-D04	591[0n]	1			No				29-Sep-2014	Simulium cryophilum				SNSB, Zoologische Staatssammlung Muenchen
AMTPD	AMTPD2129-15	BC-ZSM-DIP-24051-D03	BC-ZSM-DIP-24051-D03	BOLD:ACV0327	BC-ZSM-DIP-24051-D03	591[0n]	1			No				06-Aug-2014	Prosimulium rufipes				SNSB, Zoologische Staatssammlung Muenchen
AMTPD	AMTPD2128-15	BC-ZSM-DIP-24051-D02	BC-ZSM-DIP-24051-D02	BOLD:ACU9973	BC-ZSM-DIP-24051-D02	591[0n]	1			No				21-Jun-2014	Simulium carthusiense				SNSB, Zoologische Staatssammlung Muenchen
AMTPD	AMTPD2126-15	BC-ZSM-DIP-24051-C12	BC-ZSM-DIP-24051-C12	BOLD:ACU9961	BC-ZSM-DIP-24051-C12	582[0n]	1			No				21-Jun-2014	Simulium				SNSB, Zoologische Staatssammlung Muenchen
AMTPD	AMTPD2125-15	BC-ZSM-DIP-24051-C11	BC-ZSM-DIP-24051-C11	BOLD:ACU9973	BC-ZSM-DIP-24051-C11	582[0n]	1			No				21-Jun-2014	Simulium carthusiense				SNSB, Zoologische Staatssammlung Muenchen
AMTPD	AMTPD2124-15	BC-ZSM-DIP-24051-C10	BC-ZSM-DIP-24051-C10	BOLD:ACU9491	BC-ZSM-DIP-24051-C10	612[0n]	1			No				21-Jun-2014	Prosimulium				SNSB, Zoologische Staatssammlung Muenchen
GMGMJ	GMGMJ194-14	BIOUG17069-G06	GMP#06025	BOLD:ACU8203	BIOUG17069-G06	513[0n]	1			No				02-Jun-2014	Tanyptera atrata			Vouchered:Registered Collection	Zoologisches Forschungsmuseum Alexander Koenig	3 bottles
AMTPD	AMTPD2122-15	BC-ZSM-DIP-24051-C08	BC-ZSM-DIP-24051-C08	BOLD:ACV1412	BC-ZSM-DIP-24051-C08	582[0n]	1			No				04-Sep-2014	Simuliidae				SNSB, Zoologische Staatssammlung Muenchen
AMTPD	AMTPD2121-15	BC-ZSM-DIP-24051-C07	BC-ZSM-DIP-24051-C07	BOLD:ACU9491	BC-ZSM-DIP-24051-C07	588[0n]	1			No				06-Aug-2014	Prosimulium				SNSB, Zoologische Staatssammlung Muenchen
AMTPD	AMTPD2120-15	BC-ZSM-DIP-24051-C06	BC-ZSM-DIP-24051-C06	BOLD:ACU9491	BC-ZSM-DIP-24051-C06	588[0n]	1			No				06-Aug-2014	Prosimulium				SNSB, Zoologische Staatssammlung Muenchen
AMTPD	AMTPD2119-15	BC-ZSM-DIP-24051-C05	BC-ZSM-DIP-24051-C05	BOLD:ADE9600	BC-ZSM-DIP-24051-C05	591[0n]	1			No				06-Aug-2014	Prosimulium				SNSB, Zoologische Staatssammlung Muenchen
AMTPD	AMTPD2118-15	BC-ZSM-DIP-24051-C04	BC-ZSM-DIP-24051-C04	BOLD:ACV0327	BC-ZSM-DIP-24051-C04	600[0n]	1			No				06-Aug-2014	Prosimulium rufipes				SNSB, Zoologische Staatssammlung Muenchen
AMTPD	AMTPD2116-15	BC-ZSM-DIP-24051-C02	BC-ZSM-DIP-24051-C02	BOLD:ACV0326	BC-ZSM-DIP-24051-C02	600[0n]	1			No				06-Aug-2014	Prosimulium				SNSB, Zoologische Staatssammlung Muenchen
AMTPD	AMTPD2115-15	BC-ZSM-DIP-24051-C01	BC-ZSM-DIP-24051-C01	BOLD:ACV0327	BC-ZSM-DIP-24051-C01	588[0n]	1			No				06-Aug-2014	Prosimulium rufipes				SNSB, Zoologische Staatssammlung Muenchen
AMTPD	AMTPD2113-15	BC-ZSM-DIP-24051-B11	BC-ZSM-DIP-24051-B11	BOLD:ACV0326	BC-ZSM-DIP-24051-B11	603[0n]	1			No				06-Aug-2014	Prosimulium				SNSB, Zoologische Staatssammlung Muenchen
AMTPD	AMTPD2112-15	BC-ZSM-DIP-24051-B10	BC-ZSM-DIP-24051-B10	BOLD:ACV0326	BC-ZSM-DIP-24051-B10	588[0n]	1			No				06-Aug-2014	Prosimulium				SNSB, Zoologische Staatssammlung Muenchen
AMTPD	AMTPD2110-15	BC-ZSM-DIP-24051-B08	BC-ZSM-DIP-24051-B08	BOLD:ACU9491	BC-ZSM-DIP-24051-B08	591[0n]	1			No				04-Jul-2014	Prosimulium				SNSB, Zoologische Staatssammlung Muenchen
AMTPD	AMTPD2109-15	BC-ZSM-DIP-24051-B07	BC-ZSM-DIP-24051-B07	BOLD:ACU9491	BC-ZSM-DIP-24051-B07	564[0n]	1			No				04-Jul-2014	Prosimulium				SNSB, Zoologische Staatssammlung Muenchen
AMTPD	AMTPD2108-15	BC-ZSM-DIP-24051-B06	BC-ZSM-DIP-24051-B06	BOLD:ACU9491	BC-ZSM-DIP-24051-B06	591[0n]	1			No				21-Jun-2014	Prosimulium				SNSB, Zoologische Staatssammlung Muenchen
AMTPD	AMTPD2107-15	BC-ZSM-DIP-24051-B05	BC-ZSM-DIP-24051-B05	BOLD:ACU9491	BC-ZSM-DIP-24051-B05	600[1n]	1			No				21-Jun-2014	Prosimulium				SNSB, Zoologische Staatssammlung Muenchen
AMTPD	AMTPD2104-15	BC-ZSM-DIP-24051-B02	BC-ZSM-DIP-24051-B02	BOLD:ADE9520	BC-ZSM-DIP-24051-B02	612[0n]	1			No				21-Jun-2014	Prosimulium				SNSB, Zoologische Staatssammlung Muenchen
AMTPD	AMTPD2135-15	BC-ZSM-DIP-24051-D09	BC-ZSM-DIP-24051-D09	BOLD:ACV0327	BC-ZSM-DIP-24051-D09	567[0n]	1			No				17-Jul-2014	Prosimulium rufipes				SNSB, Zoologische Staatssammlung Muenchen
AMTPD	AMTPD2102-15	BC-ZSM-DIP-24051-A12	BC-ZSM-DIP-24051-A12	BOLD:ACU9491	BC-ZSM-DIP-24051-A12	555[0n]	1			No				21-Jun-2014	Prosimulium				SNSB, Zoologische Staatssammlung Muenchen
AMTPF	AMTPF3090-16	BC-ZSM-DIP-27793-E02	ds.oyt4.01	BOLD:ACZ8982	BC-ZSM-DIP-27793-E02	543[0n]	1			No				16-Apr-2014	Phryxe nemea	adult			SNSB, Zoologische Staatssammlung Muenchen
AMTPD	AMTPD2100-15	BC-ZSM-DIP-24051-A10	BC-ZSM-DIP-24051-A10	BOLD:ACV0326	BC-ZSM-DIP-24051-A10	594[0n]	1			No				21-Jun-2014	Prosimulium				SNSB, Zoologische Staatssammlung Muenchen
AMTPD	AMTPD2099-15	BC-ZSM-DIP-24051-A09	BC-ZSM-DIP-24051-A09	BOLD:ACU9491	BC-ZSM-DIP-24051-A09	600[0n]	1			No				21-Jun-2014	Prosimulium				SNSB, Zoologische Staatssammlung Muenchen
AMTPD	AMTPD2098-15	BC-ZSM-DIP-24051-A08	BC-ZSM-DIP-24051-A08	BOLD:ACU9491	BC-ZSM-DIP-24051-A08	612[0n]	1			No				21-Jun-2014	Prosimulium				SNSB, Zoologische Staatssammlung Muenchen
AMTPD	AMTPD2097-15	BC-ZSM-DIP-24051-A07	BC-ZSM-DIP-24051-A07	BOLD:ACU9491	BC-ZSM-DIP-24051-A07	600[0n]	1			No				21-Jun-2014	Prosimulium				SNSB, Zoologische Staatssammlung Muenchen
AMTPD	AMTPD2096-15	BC-ZSM-DIP-24051-A06	BC-ZSM-DIP-24051-A06	BOLD:ACV0326	BC-ZSM-DIP-24051-A06	600[0n]	1			No				21-Jun-2014	Prosimulium				SNSB, Zoologische Staatssammlung Muenchen
AMTPD	AMTPD2094-15	BC-ZSM-DIP-24051-A04	BC-ZSM-DIP-24051-A04	BOLD:ACU9491	BC-ZSM-DIP-24051-A04	567[0n]	1			No				21-Jun-2014	Prosimulium				SNSB, Zoologische Staatssammlung Muenchen
AMTPD	AMTPD2092-15	BC-ZSM-DIP-24051-A02	BC-ZSM-DIP-24051-A02	BOLD:ACV0327	BC-ZSM-DIP-24051-A02	600[0n]	1			No				21-Jun-2014	Prosimulium rufipes				SNSB, Zoologische Staatssammlung Muenchen
AMTPD	AMTPD2091-15	BC-ZSM-DIP-24051-A01	BC-ZSM-DIP-24051-A01	BOLD:ACU9491	BC-ZSM-DIP-24051-A01	552[0n]	1			No				21-Jun-2014	Prosimulium				SNSB, Zoologische Staatssammlung Muenchen
AMTPD	AMTPD2090-15	BC-ZSM-DIP-24050-H11	BC-ZSM-DIP-24050-H11	BOLD:ACU8174	BC-ZSM-DIP-24050-H11	519[0n]	1			No				04-Jul-2014	Thaumaleidae				SNSB, Zoologische Staatssammlung Muenchen
AMTPD	AMTPD2089-15	BC-ZSM-DIP-24050-H10	BC-ZSM-DIP-24050-H10	BOLD:ACU8174	BC-ZSM-DIP-24050-H10	636[0n]	1			No				23-Jun-2014	Thaumaleidae				SNSB, Zoologische Staatssammlung Muenchen
AMTPD	AMTPD2088-15	BC-ZSM-DIP-24050-H09	BC-ZSM-DIP-24050-H09	BOLD:ACU9187	BC-ZSM-DIP-24050-H09	579[1n]	1			No				23-Jun-2014	Thaumaleidae				SNSB, Zoologische Staatssammlung Muenchen
AMTPD	AMTPD2087-15	BC-ZSM-DIP-24050-H08	BC-ZSM-DIP-24050-H08	BOLD:ACU9187	BC-ZSM-DIP-24050-H08	579[0n]	1			No				23-Jun-2014	Thaumaleidae				SNSB, Zoologische Staatssammlung Muenchen
AMTPD	AMTPD2086-15	BC-ZSM-DIP-24050-H07	BC-ZSM-DIP-24050-H07	BOLD:ACU9189	BC-ZSM-DIP-24050-H07	585[2n]	1			No				23-Jun-2014	Thaumaleidae				SNSB, Zoologische Staatssammlung Muenchen
AMTPE	AMTPE1676-15	BC-ZSM-DIP-24211-F01	ds.scho2.7	BOLD:ACX0983	BC-ZSM-DIP-24211-F01	618[0n]	1			No				29-Sep-2014	Scatopsidae	adult			SNSB, Zoologische Staatssammlung Muenchen
AMTPD	AMTPD2084-15	BC-ZSM-DIP-24050-H05	BC-ZSM-DIP-24050-H05	BOLD:ACU8536	BC-ZSM-DIP-24050-H05	591[0n]	1			No				08-Aug-2014	Thaumaleidae				SNSB, Zoologische Staatssammlung Muenchen
AMTPD	AMTPD2083-15	BC-ZSM-DIP-24050-H04	BC-ZSM-DIP-24050-H04	BOLD:ACU8536	BC-ZSM-DIP-24050-H04	516[0n]	1			No				08-Aug-2014	Thaumaleidae				SNSB, Zoologische Staatssammlung Muenchen
AMTPD	AMTPD2081-15	BC-ZSM-DIP-24050-H02	BC-ZSM-DIP-24050-H02	BOLD:ACU8536	BC-ZSM-DIP-24050-H02	588[0n]	1			No				08-Aug-2014	Thaumaleidae				SNSB, Zoologische Staatssammlung Muenchen
AMTPD	AMTPD2080-15	BC-ZSM-DIP-24050-H01	BC-ZSM-DIP-24050-H01	BOLD:ACU9188	BC-ZSM-DIP-24050-H01	588[0n]	1			No				08-Aug-2014	Thaumaleidae				SNSB, Zoologische Staatssammlung Muenchen
AMTPD	AMTPD2079-15	BC-ZSM-DIP-24050-G12	BC-ZSM-DIP-24050-G12	BOLD:ACU8536	BC-ZSM-DIP-24050-G12	609[0n]	1			No				25-Jul-2014	Thaumaleidae				SNSB, Zoologische Staatssammlung Muenchen
AMTPD	AMTPD2078-15	BC-ZSM-DIP-24050-G11	BC-ZSM-DIP-24050-G11	BOLD:ACU8536	BC-ZSM-DIP-24050-G11	555[0n]	1			No				20-Oct-2014	Thaumaleidae				SNSB, Zoologische Staatssammlung Muenchen
AMTPD	AMTPD1174-15	BC-ZSM-DIP-24040-C10	BC-ZSM-DIP-24040-C10	BOLD:ACV0418	BC-ZSM-DIP-24040-C10	579[0n]	1			No				25-Jul-2014	Tipulidae				SNSB, Zoologische Staatssammlung Muenchen
AMTPD	AMTPD1173-15	BC-ZSM-DIP-24040-C09	BC-ZSM-DIP-24040-C09	BOLD:ACV0162	BC-ZSM-DIP-24040-C09	525[1n]	1			No				25-Jul-2014	Cylindromyia pusilla				SNSB, Zoologische Staatssammlung Muenchen
AMTPD	AMTPD1171-15	BC-ZSM-DIP-24040-C07	BC-ZSM-DIP-24040-C07	BOLD:ACU9133	BC-ZSM-DIP-24040-C07	591[1n]	1			No				25-Jul-2014	Tipulidae				SNSB, Zoologische Staatssammlung Muenchen
AMTPD	AMTPD1169-15	BC-ZSM-DIP-24040-C05	BC-ZSM-DIP-24040-C05	BOLD:ACU9133	BC-ZSM-DIP-24040-C05	534[0n]	1			No				25-Jul-2014	Tipulidae				SNSB, Zoologische Staatssammlung Muenchen
AMTPF	AMTPF3074-16	BC-ZSM-DIP-27793-C10	ds.oyt3.09	BOLD:ADB7087	BC-ZSM-DIP-27793-C10	564[0n]	1			No				29-Aug-2014	Exoristinae	adult			SNSB, Zoologische Staatssammlung Muenchen
AMTPD	AMTPD4556-16	BC-ZSM-DIP-24052-H07		BOLD:ACX0819	ds.oyt1.09	546[0n]	1			No				02-Oct-2014	Cheilosia personata	adult			SNSB, Zoologische Staatssammlung Muenchen
AMTPE	AMTPE2205-15	BC-ZSM-DIP-24222-B08	ds.oyt3.10	BOLD:ACX2436	BC-ZSM-DIP-24222-B08	549[0n]	1			No				02-Oct-2014	Sphaeroceridae	adult			SNSB, Zoologische Staatssammlung Muenchen
AMTPD	AMTPD1161-15	BC-ZSM-DIP-24040-B09	BC-ZSM-DIP-24040-B09	BOLD:ACU9229	BC-ZSM-DIP-24040-B09	543[0n]	1			No				27-Sep-2014	Tipulidae				SNSB, Zoologische Staatssammlung Muenchen
AMTPD	AMTPD1159-15	BC-ZSM-DIP-24040-B07	BC-ZSM-DIP-24040-B07	BOLD:ACU9229	BC-ZSM-DIP-24040-B07	546[0n]	1			No				20-Oct-2014	Tipulidae				SNSB, Zoologische Staatssammlung Muenchen
AMTPD	AMTPD2168-15	BC-ZSM-DIP-24051-G06	BC-ZSM-DIP-24051-G06	BOLD:ACU8174	BC-ZSM-DIP-24051-G06	585[0n]	1			No				21-Jun-2014	Thaumaleidae				SNSB, Zoologische Staatssammlung Muenchen
AMTPD	AMTPD1156-15	BC-ZSM-DIP-24040-B04	BC-ZSM-DIP-24040-B04	BOLD:ACU7634	BC-ZSM-DIP-24040-B04	567[0n]	1			No				04-Jul-2014	Tipulidae				SNSB, Zoologische Staatssammlung Muenchen
AMTPD	AMTPD1155-15	BC-ZSM-DIP-24040-B03	BC-ZSM-DIP-24040-B03	BOLD:ACV0926	BC-ZSM-DIP-24040-B03	585[6n]	1			No				04-Jul-2014	Tipulidae				SNSB, Zoologische Staatssammlung Muenchen
AMTPD	AMTPD1154-15	BC-ZSM-DIP-24040-B02	BC-ZSM-DIP-24040-B02	BOLD:ACU7634	BC-ZSM-DIP-24040-B02	582[0n]	1			No				23-Jun-2014	Tipulidae				SNSB, Zoologische Staatssammlung Muenchen
AMTPD	AMTPD2136-15	BC-ZSM-DIP-24051-D10	BC-ZSM-DIP-24051-D10	BOLD:ACV0326	BC-ZSM-DIP-24051-D10	600[0n]	1			No				17-Jul-2014	Prosimulium				SNSB, Zoologische Staatssammlung Muenchen
AMTPD	AMTPD2167-15	BC-ZSM-DIP-24051-G05	BC-ZSM-DIP-24051-G05	BOLD:ADP5133	BC-ZSM-DIP-24051-G05	576[0n]	1			No				21-Jun-2014	Thaumaleidae				SNSB, Zoologische Staatssammlung Muenchen
AMTPE	AMTPE315-15	BC-ZSM-DIP-22490-C06	ds.scho2.1	BOLD:ACX1864	BC-ZSM-DIP-22490-C06	564[0n]	1			No				06-Jun-2014	Bradysia	adult			SNSB, Zoologische Staatssammlung Muenchen
AMTPD	AMTPD2035-15	BC-ZSM-DIP-24050-D04	BC-ZSM-DIP-24050-D04	BOLD:ACU8536	BC-ZSM-DIP-24050-D04	588[0n]	1			No				06-Aug-2014	Thaumaleidae				SNSB, Zoologische Staatssammlung Muenchen
FBTAC	FBTAC071-13	DIP 04806	dd.mkgf7.30	BOLD:ADB5718	DIP 04806	635[0n]	2		1	No				29-Apr-2011	Macquartia tenebricosa	adult			SNSB, Zoologische Staatssammlung Muenchen
AMTPD	AMTPD3189-15	BC-ZSM-DIP-24166-E06	BC-ZSM-DIP-24166-E06	BOLD:ACV1863	BC-ZSM-DIP-24166-E06	582[0n]	1			No				05-Jul-2014	Ulidiidae				SNSB, Zoologische Staatssammlung Muenchen
AMTPD	AMTPD2921-15	BC-ZSM-DIP-24163-F11	BC-ZSM-DIP-24163-F11	BOLD:ACU9917	BC-ZSM-DIP-24163-F11	555[0n]	1			No				04-Sep-2014	Sciomyzidae				SNSB, Zoologische Staatssammlung Muenchen
FBSCI	FBSCI179-13	DIP 03679	dd.110624.2	BOLD:ACX6074	DIP 03679	539[0n]	2		1	No				24-Jun-2011	Bradysia giraudii	adult			SNSB, Zoologische Staatssammlung Muenchen
FBSCI	FBSCI174-13	DIP 03674	dd.grf17.39	BOLD:ACX6074	DIP 03674	621[0n]	2		1	Yes				08-May-2011	Bradysia giraudii	adult			SNSB, Zoologische Staatssammlung Muenchen
AMTPD	AMTPD4497-16	BC-ZSM-DIP-24052-C08		BOLD:ADF5513	ds.scho4.2	633[0n]	1			No				04-Jul-2014	Cheilosia loewi	adult			SNSB, Zoologische Staatssammlung Muenchen
AMTPD	AMTPD2170-15	BC-ZSM-DIP-24051-G08	BC-ZSM-DIP-24051-G08	BOLD:ACU9190	BC-ZSM-DIP-24051-G08	576[0n]	1			No				04-Jul-2014	Thaumaleidae				SNSB, Zoologische Staatssammlung Muenchen
AMTPF	AMTPF2090-16	BC-ZSM-DIP-27707-H11	ds.oyt4.04	BOLD:ACZ9944	BC-ZSM-DIP-27707-H11	579[1n]	1			No				01-Jun-2014	Claustropyga sp. Bav2	adult			SNSB, Zoologische Staatssammlung Muenchen
AMTPF	AMTPF2087-16	BC-ZSM-DIP-27707-H08	ds.oyt4.04	BOLD:ADA0024	BC-ZSM-DIP-27707-H08	576[1n]	1			No				01-Jun-2014	Bradysia sp. Bav3	adult			SNSB, Zoologische Staatssammlung Muenchen
AMTPF	AMTPF2082-16	BC-ZSM-DIP-27707-H03	ds.oyt4.04	BOLD:ACZ9762	BC-ZSM-DIP-27707-H03	555[0n]	1	MG407139		No				01-Jun-2014	Leptosciarella andreae	adult			SNSB, Zoologische Staatssammlung Muenchen
AMTPF	AMTPF2070-16	BC-ZSM-DIP-27707-G03	ds.oyt4.04	BOLD:ACZ8890	BC-ZSM-DIP-27707-G03	534[5n]	1			No				01-Jun-2014	Corynoptera cursor	adult			SNSB, Zoologische Staatssammlung Muenchen
AMTPF	AMTPF2069-16	BC-ZSM-DIP-27707-G02	ds.oyt4.04	BOLD:ACX1383	BC-ZSM-DIP-27707-G02	579[0n]	1			No				01-Jun-2014	Corynoptera parvula	adult			SNSB, Zoologische Staatssammlung Muenchen
AMTPF	AMTPF2066-16	BC-ZSM-DIP-27707-F11	ds.oyt3.04	BOLD:ACZ7672	BC-ZSM-DIP-27707-F11	582[0n]	1			No				01-Jun-2014	Corynoptera furcifera	adult			SNSB, Zoologische Staatssammlung Muenchen
AMTPD	AMTPD2154-15	BC-ZSM-DIP-24051-F04	BC-ZSM-DIP-24051-F04	BOLD:ACU9962	BC-ZSM-DIP-24051-F04	588[0n]	1			No				06-Aug-2014	Simulium				SNSB, Zoologische Staatssammlung Muenchen
AMTPF	AMTPF3141-16	BC-ZSM-DIP-27794-A06	ds.kobl2.2	BOLD:ADB5852	BC-ZSM-DIP-27794-A06	599[0n]	1			No				23-Jun-2014	Tachinidae	adult			SNSB, Zoologische Staatssammlung Muenchen
AMTPF	AMTPF2040-16	BC-ZSM-DIP-27707-D09	ds.oyt2.06	BOLD:ACZ9289	BC-ZSM-DIP-27707-D09	564[0n]	1			No				10-Jul-2014	Corynoptera unidentata	adult			SNSB, Zoologische Staatssammlung Muenchen
AMTPD	AMTPD4198-15	BC-ZSM-DIP-24177-B06	BC-ZSM-DIP-24177-B06	BOLD:ACU8203	BC-ZSM-DIP-24177-B06	591[0n]	1			No				01-Jun-2014	Tanyptera atrata				SNSB, Zoologische Staatssammlung Muenchen
AMTPF	AMTPF2036-16	BC-ZSM-DIP-27707-D05	ds.oyt2.06	BOLD:ACZ9620	BC-ZSM-DIP-27707-D05	588[0n]	1			No				10-Jul-2014	Corynoptera cavipes	adult			SNSB, Zoologische Staatssammlung Muenchen
AMTPF	AMTPF2032-16	BC-ZSM-DIP-27707-D01	ds.oyt2.06	BOLD:ACX2976	BC-ZSM-DIP-27707-D01	579[0n]	1			No				10-Jul-2014	Corynoptera	adult			SNSB, Zoologische Staatssammlung Muenchen
AMTPF	AMTPF2031-16	BC-ZSM-DIP-27707-C12	ds.oyt2.06	BOLD:ACZ6077	BC-ZSM-DIP-27707-C12	588[0n]	1			No				10-Jul-2014	Sciara ruficauda	adult			SNSB, Zoologische Staatssammlung Muenchen
AMTPF	AMTPF2028-16	BC-ZSM-DIP-27707-C09	ds.oyt2.06	BOLD:ACZ6077	BC-ZSM-DIP-27707-C09	588[0n]	1			No				10-Jul-2014	Sciara ruficauda	adult			SNSB, Zoologische Staatssammlung Muenchen
AMTPF	AMTPF2024-16	BC-ZSM-DIP-27707-C05	ds.oyt2.06	BOLD:ACZ7673	BC-ZSM-DIP-27707-C05	564[0n]	1			No				10-Jul-2014	Corynoptera sp. Bav3	adult			SNSB, Zoologische Staatssammlung Muenchen
AMTPD	AMTPD4195-15	BC-ZSM-DIP-24177-B03	BC-ZSM-DIP-24177-B03	BOLD:ACU9229	BC-ZSM-DIP-24177-B03	573[0n]	1			No				27-Oct-2014	Tipulidae				SNSB, Zoologische Staatssammlung Muenchen
AMTPF	AMTPF2012-16	BC-ZSM-DIP-27707-B05	ds.oyt1.04	BOLD:ACU8059	BC-ZSM-DIP-27707-B05	576[0n]	1			No				01-Jun-2014	Sciaridae	adult			SNSB, Zoologische Staatssammlung Muenchen
AMTPF	AMTPF2011-16	BC-ZSM-DIP-27707-B04	ds.oyt1.04	BOLD:ACZ7903	BC-ZSM-DIP-27707-B04	537[3n]	1			No				01-Jun-2014	Corynoptera subfurcifera	adult			SNSB, Zoologische Staatssammlung Muenchen
AMTPF	AMTPF2009-16	BC-ZSM-DIP-27707-B02	ds.oyt1.04	BOLD:ACY5187	BC-ZSM-DIP-27707-B02	576[0n]	1			No				01-Jun-2014	Corynoptera antennaria	adult			SNSB, Zoologische Staatssammlung Muenchen
AMTPF	AMTPF2005-16	BC-ZSM-DIP-27707-A10	ds.oyt1.04	BOLD:ACZ8035	BC-ZSM-DIP-27707-A10	555[0n]	1			No				01-Jun-2014	Corynoptera sp. Bav2	adult			SNSB, Zoologische Staatssammlung Muenchen
AMTPF	AMTPF2001-16	BC-ZSM-DIP-27707-A06	ds.oyt1.04	BOLD:ACZ8035	BC-ZSM-DIP-27707-A06	588[0n]	1			No				01-Jun-2014	Corynoptera sp. Bav2	adult			SNSB, Zoologische Staatssammlung Muenchen
AMTPF	AMTPF2000-16	BC-ZSM-DIP-27707-A05	ds.oyt1.04	BOLD:ACZ8035	BC-ZSM-DIP-27707-A05	588[0n]	1			No				01-Jun-2014	Corynoptera sp. Bav2	adult			SNSB, Zoologische Staatssammlung Muenchen
AMTPF	AMTPF1998-16	BC-ZSM-DIP-27707-A03	ds.oyt1.04	BOLD:ACZ9182	BC-ZSM-DIP-27707-A03	591[0n]	1			No				01-Jun-2014	Sciaridae	adult			SNSB, Zoologische Staatssammlung Muenchen
AMTPD	AMTPD3055-15	BC-ZSM-DIP-24165-B03	BC-ZSM-DIP-24165-B03	BOLD:ACV0947	BC-ZSM-DIP-24165-B03	576[0n]	1			No				02-Oct-2014	Ulidiidae				SNSB, Zoologische Staatssammlung Muenchen
AMTPD	AMTPD3054-15	BC-ZSM-DIP-24165-B02	BC-ZSM-DIP-24165-B02	BOLD:ACV0947	BC-ZSM-DIP-24165-B02	549[0n]	1			No				02-Oct-2014	Ulidiidae				SNSB, Zoologische Staatssammlung Muenchen
AMTPF	AMTPF1993-16	BC-ZSM-DIP-27706-H09	ds.kobl3.1	BOLD:ACX1350	BC-ZSM-DIP-27706-H09	576[1n]	1			No				12-Jun-2014	Peyerimhoffia alpina	adult			SNSB, Zoologische Staatssammlung Muenchen
AMTPD	AMTPD3050-15	BC-ZSM-DIP-24165-A10	BC-ZSM-DIP-24165-A10	BOLD:ACV0947	BC-ZSM-DIP-24165-A10	576[0n]	1			No				20-Jul-2014	Ulidiidae				SNSB, Zoologische Staatssammlung Muenchen
AMTPF	AMTPF1990-16	BC-ZSM-DIP-27706-H06	ds.kobl3.1	BOLD:ACX2680	BC-ZSM-DIP-27706-H06	564[0n]	1			No				12-Jun-2014	Cratyna sp. Bav2	adult			SNSB, Zoologische Staatssammlung Muenchen
AMTPF	AMTPF1989-16	BC-ZSM-DIP-27706-H05	ds.kobl3.1	BOLD:ACX2680	BC-ZSM-DIP-27706-H05	564[0n]	1			No				12-Jun-2014	Cratyna sp. Bav2	adult			SNSB, Zoologische Staatssammlung Muenchen
AMTPF	AMTPF1988-16	BC-ZSM-DIP-27706-H04	ds.kobl3.1	BOLD:ACZ9336	BC-ZSM-DIP-27706-H04	576[1n]	1			No				12-Jun-2014	Prosciara sp. Bav1	adult			SNSB, Zoologische Staatssammlung Muenchen
AMTPD	AMTPD2030-15	BC-ZSM-DIP-24050-C11	BC-ZSM-DIP-24050-C11	BOLD:ACU8174	BC-ZSM-DIP-24050-C11	546[1n]	1			No				04-Jul-2014	Thaumaleidae				SNSB, Zoologische Staatssammlung Muenchen
AMTPF	AMTPF1986-16	BC-ZSM-DIP-27706-H02	ds.kobl3.1	BOLD:ACX1350	BC-ZSM-DIP-27706-H02	561[0n]	1			No				12-Jun-2014	Peyerimhoffia alpina	adult			SNSB, Zoologische Staatssammlung Muenchen
AMTPF	AMTPF1984-16	BC-ZSM-DIP-27706-G12	ds.kobl3.1	BOLD:ACX1553	BC-ZSM-DIP-27706-G12	564[0n]	1			No				12-Jun-2014	Camptochaeta camptochaeta	adult			SNSB, Zoologische Staatssammlung Muenchen
AMTPF	AMTPF4029-16	BC-ZSM-DIP-27803-D03	ds.oyt3.02	BOLD:ADB5893	BC-ZSM-DIP-27803-D03	564[0n]	1			No				04-May-2014	Sarcophagidae	adult			SNSB, Zoologische Staatssammlung Muenchen
AMTPF	AMTPF4028-16	BC-ZSM-DIP-27803-D02	ds.oyt3.02	BOLD:ADB5620	BC-ZSM-DIP-27803-D02	579[0n]	1			No				04-May-2014	Sarcophaga socrus	adult			SNSB, Zoologische Staatssammlung Muenchen
AMTPF	AMTPF1978-16	BC-ZSM-DIP-27706-G06	ds.kobl3.1	BOLD:ACX2991	BC-ZSM-DIP-27706-G06	576[0n]	1			No				12-Jun-2014	Camptochaeta sp. Bav2	adult			SNSB, Zoologische Staatssammlung Muenchen
AMTPF	AMTPF4023-16	BC-ZSM-DIP-27803-C09	ds.oyt3.01	BOLD:ADB5894	BC-ZSM-DIP-27803-C09	588[0n]	1			No				16-Apr-2014	Sarcophagidae	adult			SNSB, Zoologische Staatssammlung Muenchen
AMTPF	AMTPF1974-16	BC-ZSM-DIP-27706-G02	ds.kobl3.1	BOLD:ACX3236	BC-ZSM-DIP-27706-G02	576[0n]	1			No				12-Jun-2014	Corynoptera badia	adult			SNSB, Zoologische Staatssammlung Muenchen
AMTPF	AMTPF1972-16	BC-ZSM-DIP-27706-F12	ds.kobl1.2	BOLD:ACX3236	BC-ZSM-DIP-27706-F12	555[0n]	1			No				23-Jun-2014	Corynoptera badia	adult			SNSB, Zoologische Staatssammlung Muenchen
AMTPF	AMTPF1968-16	BC-ZSM-DIP-27706-F08	ds.kobl1.2	BOLD:ACZ7065	BC-ZSM-DIP-27706-F08	546[0n]	1			No				23-Jun-2014	Bradysia sp. Bav1	adult			SNSB, Zoologische Staatssammlung Muenchen
AMTPF	AMTPF1966-16	BC-ZSM-DIP-27706-F06	ds.kobl1.2	BOLD:ACX3236	BC-ZSM-DIP-27706-F06	564[0n]	1			No				23-Jun-2014	Corynoptera badia	adult			SNSB, Zoologische Staatssammlung Muenchen
AMTPF	AMTPF4012-16	BC-ZSM-DIP-27803-B10	ds.oyt2.04	BOLD:ADB6994	BC-ZSM-DIP-27803-B10	510[0n]	1			No				01-Jun-2014	Sarcophagidae	adult			SNSB, Zoologische Staatssammlung Muenchen
AMTPF	AMTPF1962-16	BC-ZSM-DIP-27706-F02	ds.kobl1.2	BOLD:ACX1350	BC-ZSM-DIP-27706-F02	582[0n]	1			No				23-Jun-2014	Peyerimhoffia alpina	adult			SNSB, Zoologische Staatssammlung Muenchen
AMTPF	AMTPF1961-16	BC-ZSM-DIP-27706-F01	ds.kobl1.2	BOLD:ACX1350	BC-ZSM-DIP-27706-F01	546[0n]	1			No				23-Jun-2014	Peyerimhoffia alpina	adult			SNSB, Zoologische Staatssammlung Muenchen
AMTPD	AMTPD4185-15	BC-ZSM-DIP-24177-A05	BC-ZSM-DIP-24177-A05	BOLD:ACU9453	BC-ZSM-DIP-24177-A05	579[0n]	1			No				29-Aug-2014	Tipulidae				SNSB, Zoologische Staatssammlung Muenchen
AMTPF	AMTPF1956-16	BC-ZSM-DIP-27706-E08	ds.kobl1.2	BOLD:ACX1350	BC-ZSM-DIP-27706-E08	576[0n]	1			No				23-Jun-2014	Peyerimhoffia alpina	adult			SNSB, Zoologische Staatssammlung Muenchen
AMTPF	AMTPF1954-16	BC-ZSM-DIP-27706-E06	ds.kobl1.2	BOLD:ACX1350	BC-ZSM-DIP-27706-E06	564[0n]	1			No				23-Jun-2014	Peyerimhoffia alpina	adult			SNSB, Zoologische Staatssammlung Muenchen
AMTPF	AMTPF1949-16	BC-ZSM-DIP-27706-E01	ds.kobl1.2	BOLD:ACX3236	BC-ZSM-DIP-27706-E01	552[0n]	1			No				23-Jun-2014	Corynoptera badia	adult			SNSB, Zoologische Staatssammlung Muenchen
AMTPF	AMTPF3996-16	BC-ZSM-DIP-27803-A06	ds.oyt1.01	BOLD:ADB6051	BC-ZSM-DIP-27803-A06	588[0n]	1			No				16-Apr-2014	Sarcophagidae	adult			SNSB, Zoologische Staatssammlung Muenchen
NPBGL	NPBGL1198-15	GBOL16561	GBOL16561	BOLD:ACX2242	GBOL16561	702[2n]	2		1	Yes					Spelobia rufilabris	adult	DBGL 743, GK_4569469,65		SNSB, Zoologische Staatssammlung Muenchen
AMTPF	AMTPF1941-16	BC-ZSM-DIP-27706-D05	ds.kobl3.7	BOLD:ACX1350	BC-ZSM-DIP-27706-D05	564[0n]	1			No				27-Sep-2014	Peyerimhoffia alpina	adult			SNSB, Zoologische Staatssammlung Muenchen
AMTPF	AMTPF1930-16	BC-ZSM-DIP-27706-C06	ds.kobl3.7	BOLD:ACX2853	BC-ZSM-DIP-27706-C06	576[5n]	1			No				27-Sep-2014	Claustropyga sp. Bav1	adult			SNSB, Zoologische Staatssammlung Muenchen
AMTPF	AMTPF3977-16	BC-ZSM-DIP-27802-G10	ds.scho5.3	BOLD:ADB6994	BC-ZSM-DIP-27802-G10	537[0n]	1			No				17-Jul-2014	Sarcophagidae	adult			SNSB, Zoologische Staatssammlung Muenchen
AMTPF	AMTPF1927-16	BC-ZSM-DIP-27706-C03	ds.kobl3.7	BOLD:ACZ9335	BC-ZSM-DIP-27706-C03	579[1n]	1			No				27-Sep-2014	Sciara minor	adult			SNSB, Zoologische Staatssammlung Muenchen
FBSCI	FBSCI001-13	DIP 03786	dd.gmkb.11	BOLD:ACX6074	DIP 03786	567[1n]	2		1	Yes				23-Jun-2011	Bradysia giraudii	adult			SNSB, Zoologische Staatssammlung Muenchen
AMTPF	AMTPF1925-16	BC-ZSM-DIP-27706-C01	ds.kobl3.7	BOLD:ACZ8936	BC-ZSM-DIP-27706-C01	588[0n]	1			No				27-Sep-2014	Bradysia zetterstedti	adult			SNSB, Zoologische Staatssammlung Muenchen
AMTPF	AMTPF3971-16	BC-ZSM-DIP-27802-G04	ds.scho3.4	BOLD:ADB5894	BC-ZSM-DIP-27802-G04	579[0n]	1			No				17-Jul-2014	Sarcophagidae	adult			SNSB, Zoologische Staatssammlung Muenchen
AMTPF	AMTPF3970-16	BC-ZSM-DIP-27802-G03	ds.scho3.4	BOLD:ADB5620	BC-ZSM-DIP-27802-G03	588[0n]	1			No				17-Jul-2014	Sarcophaga socrus	adult			SNSB, Zoologische Staatssammlung Muenchen
AMTPF	AMTPF3967-16	BC-ZSM-DIP-27802-F12	ds.scho3.2	BOLD:ADB6994	BC-ZSM-DIP-27802-F12	558[0n]	1			No				21-Jun-2014	Sarcophagidae	adult			SNSB, Zoologische Staatssammlung Muenchen
AMTPF	AMTPF1908-16	BC-ZSM-DIP-27706-A08	ds.kobl2.6	BOLD:ACZ9335	BC-ZSM-DIP-27706-A08	564[2n]	1			No				05-Sep-2014	Sciara minor	adult			SNSB, Zoologische Staatssammlung Muenchen
GMGMH	GMGMH1596-14	BIOUG17019-H07	GMP#06023	BOLD:ACZ3717	BIOUG17019-H07	658[0n]	1			No				24-Apr-2014	Tipula pseudovariipennis			Vouchered:Registered Collection	Zoologisches Forschungsmuseum Alexander Koenig	2 bottles
AMTPF	AMTPF3117-16	BC-ZSM-DIP-27793-G05	ds.oyt4.05	BOLD:ADB6725	BC-ZSM-DIP-27793-G05	576[0n]	1			No				16-Jun-2014	Tachinidae	adult			SNSB, Zoologische Staatssammlung Muenchen
AMTPD	AMTPD1959-15	BC-ZSM-DIP-24049-E11	BC-ZSM-DIP-24049-E11	BOLD:ACU7701	BC-ZSM-DIP-24049-E11	576[0n]	1			No				05-Jul-2014	Thaumalea testacea				SNSB, Zoologische Staatssammlung Muenchen
AMTPF	AMTPF1901-16	BC-ZSM-DIP-27706-A01	ds.kobl2.6	BOLD:ACZ9335	BC-ZSM-DIP-27706-A01	564[4n]	1			No				05-Sep-2014	Sciara minor	adult			SNSB, Zoologische Staatssammlung Muenchen
AMTPE	AMTPE2371-15	BC-ZSM-DIP-24223-H07	ds.oyt3.01	BOLD:ACX2241	BC-ZSM-DIP-24223-H07	531[2n]	1			No				16-Apr-2014	Sphaeroceridae	adult			SNSB, Zoologische Staatssammlung Muenchen
AMTPD	AMTPD2936-15	BC-ZSM-DIP-24163-H02	BC-ZSM-DIP-24163-H02	BOLD:ACU9917	BC-ZSM-DIP-24163-H02	585[0n]	1			No				29-Sep-2014	Sciomyzidae				SNSB, Zoologische Staatssammlung Muenchen
AMTPD	AMTPD2928-15	BC-ZSM-DIP-24163-G06	BC-ZSM-DIP-24163-G06	BOLD:ACU9990	BC-ZSM-DIP-24163-G06	576[0n]	1			No				19-Oct-2014	Sciomyzidae				SNSB, Zoologische Staatssammlung Muenchen
AMTPD	AMTPD2925-15	BC-ZSM-DIP-24163-G03	BC-ZSM-DIP-24163-G03	BOLD:ACU9990	BC-ZSM-DIP-24163-G03	510[1n]	1			No				29-Sep-2014	Sciomyzidae				SNSB, Zoologische Staatssammlung Muenchen
AMTPD	AMTPD2924-15	BC-ZSM-DIP-24163-G02	BC-ZSM-DIP-24163-G02	BOLD:ACU9990	BC-ZSM-DIP-24163-G02	564[0n]	1			No				29-Sep-2014	Sciomyzidae				SNSB, Zoologische Staatssammlung Muenchen
GMGMC	GMGMC1164-14	BIOUG16526-A07	GMP#06016	BOLD:ACX6074	BIOUG16526-A07	658[0n]	3			Yes				08-Aug-2013	Bradysia giraudii			Vouchered:Registered Collection	Zoologisches Forschungsmuseum Alexander Koenig	2 bottles
AMTPF	AMTPF3900-16	BC-ZSM-DIP-27802-A05	ds.kobl3.3	BOLD:ADB5894	BC-ZSM-DIP-27802-A05	585[0n]	1			No				04-Jul-2014	Sarcophagidae	adult			SNSB, Zoologische Staatssammlung Muenchen
AMTPD	AMTPD2134-15	BC-ZSM-DIP-24051-D08	BC-ZSM-DIP-24051-D08	BOLD:ACU9973	BC-ZSM-DIP-24051-D08	591[0n]	1			No				17-Jul-2014	Simulium carthusiense				SNSB, Zoologische Staatssammlung Muenchen
AMTPD	AMTPD2899-15	BC-ZSM-DIP-24163-E01	BC-ZSM-DIP-24163-E01	BOLD:ACU9990	BC-ZSM-DIP-24163-E01	564[0n]	1			No				04-Jul-2014	Sciomyzidae				SNSB, Zoologische Staatssammlung Muenchen
AMTPF	AMTPF3887-16	BC-ZSM-DIP-27801-H03	ds.kobl3.1	BOLD:ADB5893	BC-ZSM-DIP-27801-H03	528[0n]	1			No				12-Jun-2014	Sarcophagidae	adult			SNSB, Zoologische Staatssammlung Muenchen
AMTPF	AMTPF3886-16	BC-ZSM-DIP-27801-H02	ds.kobl3.1	BOLD:ADB5894	BC-ZSM-DIP-27801-H02	528[0n]	1			No				12-Jun-2014	Sarcophagidae	adult			SNSB, Zoologische Staatssammlung Muenchen
AMTPE	AMTPE2329-15	BC-ZSM-DIP-24223-E01	ds.kobl2.7	BOLD:ACX2241	BC-ZSM-DIP-24223-E01	537[0n]	1			No				27-Sep-2014	Sphaeroceridae	adult			SNSB, Zoologische Staatssammlung Muenchen
AMTPD	AMTPD2890-15	BC-ZSM-DIP-24163-D04	BC-ZSM-DIP-24163-D04	BOLD:ACU9917	BC-ZSM-DIP-24163-D04	582[0n]	1			No				21-Jun-2014	Sciomyzidae				SNSB, Zoologische Staatssammlung Muenchen
AMTPD	AMTPD2888-15	BC-ZSM-DIP-24163-D02	BC-ZSM-DIP-24163-D02	BOLD:ACU9917	BC-ZSM-DIP-24163-D02	582[0n]	1			No				19-Oct-2014	Sciomyzidae				SNSB, Zoologische Staatssammlung Muenchen
AMTPE	AMTPE782-15	BC-ZSM-DIP-22550-B10	ds.scho4.1	BOLD:ACX1350	BC-ZSM-DIP-22550-B10	546[0n]	1			No				06-Jun-2014	Peyerimhoffia alpina	adult			SNSB, Zoologische Staatssammlung Muenchen
AMTPD	AMTPD2885-15	BC-ZSM-DIP-24163-C11	BC-ZSM-DIP-24163-C11	BOLD:ACU9917	BC-ZSM-DIP-24163-C11	576[0n]	1			No				29-Sep-2014	Sciomyzidae				SNSB, Zoologische Staatssammlung Muenchen
AMTPF	AMTPF3444-16	BC-ZSM-DIP-27797-B12	ds.oyt2.04	BOLD:ADB6548	BC-ZSM-DIP-27797-B12	519[1n]	1			No				01-Jun-2014	Tachinidae	adult			SNSB, Zoologische Staatssammlung Muenchen
AMTPD	AMTPD2878-15	BC-ZSM-DIP-24163-C04	BC-ZSM-DIP-24163-C04	BOLD:ACU9917	BC-ZSM-DIP-24163-C04	564[0n]	1			No				06-Aug-2014	Sciomyzidae				SNSB, Zoologische Staatssammlung Muenchen
AMTPF	AMTPF3866-16	BC-ZSM-DIP-27801-F06	ds.oyt2.05	BOLD:ADB6041	BC-ZSM-DIP-27801-F06	576[0n]	1			No				16-Jun-2014	Paramacronychia flavipalpis	adult			SNSB, Zoologische Staatssammlung Muenchen
AMTPF	AMTPF3865-16	BC-ZSM-DIP-27801-F05	ds.oyt2.05	BOLD:ADB6041	BC-ZSM-DIP-27801-F05	567[0n]	1			No				16-Jun-2014	Paramacronychia flavipalpis	adult			SNSB, Zoologische Staatssammlung Muenchen
AMTPF	AMTPF3864-16	BC-ZSM-DIP-27801-F04	ds.oyt4.03	BOLD:ADB6465	BC-ZSM-DIP-27801-F04	582[0n]	1			No				17-May-2014	Sarcophagidae	adult			SNSB, Zoologische Staatssammlung Muenchen
AMTPF	AMTPF3863-16	BC-ZSM-DIP-27801-F03	ds.scho4.2	BOLD:ADB6041	BC-ZSM-DIP-27801-F03	555[0n]	1			No				21-Jun-2014	Paramacronychia flavipalpis	adult			SNSB, Zoologische Staatssammlung Muenchen
AMTPF	AMTPF3862-16	BC-ZSM-DIP-27801-F02	ds.scho3.1	BOLD:ACZ2803	BC-ZSM-DIP-27801-F02	564[0n]	1			No				06-Jun-2014	Metopia campestris	adult			SNSB, Zoologische Staatssammlung Muenchen
AMTPF	AMTPF3861-16	BC-ZSM-DIP-27801-F01	ds.scho3.1	BOLD:AAC5699	BC-ZSM-DIP-27801-F01	552[0n]	1			No				06-Jun-2014	Sarcophagidae	adult			SNSB, Zoologische Staatssammlung Muenchen
AMTPD	AMTPD2871-15	BC-ZSM-DIP-24163-B09	BC-ZSM-DIP-24163-B09	BOLD:ACU9990	BC-ZSM-DIP-24163-B09	576[0n]	1			No				04-Jul-2014	Sciomyzidae				SNSB, Zoologische Staatssammlung Muenchen
AMTPF	AMTPF3859-16	BC-ZSM-DIP-27801-E11	ds.oyt4.05	BOLD:ACZ2803	BC-ZSM-DIP-27801-E11	579[0n]	1			No				16-Jun-2014	Metopia campestris	adult			SNSB, Zoologische Staatssammlung Muenchen
AMTPF	AMTPF3858-16	BC-ZSM-DIP-27801-E10	ds.oyt4.05	BOLD:ACZ2803	BC-ZSM-DIP-27801-E10	552[0n]	1			No				16-Jun-2014	Metopia campestris	adult			SNSB, Zoologische Staatssammlung Muenchen
AMTPF	AMTPF3857-16	BC-ZSM-DIP-27801-E09	ds.oyt4.08	BOLD:ACZ2803	BC-ZSM-DIP-27801-E09	588[0n]	1			No				07-Aug-2014	Metopia campestris	adult			SNSB, Zoologische Staatssammlung Muenchen
AMTPD	AMTPD2927-15	BC-ZSM-DIP-24163-G05	BC-ZSM-DIP-24163-G05	BOLD:ACU9917	BC-ZSM-DIP-24163-G05	582[0n]	1			No				29-Sep-2014	Sciomyzidae				SNSB, Zoologische Staatssammlung Muenchen
AMTPE	AMTPE1650-15	BC-ZSM-DIP-24211-C11	ds.scho1.6	BOLD:ACX0982	BC-ZSM-DIP-24211-C11	609[1n]	1			No				04-Sep-2014	Scatopsidae	adult			SNSB, Zoologische Staatssammlung Muenchen
AMTPE	AMTPE1649-15	BC-ZSM-DIP-24211-C10	ds.scho1.6	BOLD:ACX0407	BC-ZSM-DIP-24211-C10	609[1n]	1			No				04-Sep-2014	Scatopsidae	adult			SNSB, Zoologische Staatssammlung Muenchen
AMTPE	AMTPE1647-15	BC-ZSM-DIP-24211-C08	ds.scho1.6	BOLD:ACX0408	BC-ZSM-DIP-24211-C08	552[1n]	1			No				04-Sep-2014	Scatopsidae	adult			SNSB, Zoologische Staatssammlung Muenchen
AMTPE	AMTPE1646-15	BC-ZSM-DIP-24211-C07	ds.scho1.6	BOLD:ACX0982	BC-ZSM-DIP-24211-C07	606[0n]	1			No				04-Sep-2014	Scatopsidae	adult			SNSB, Zoologische Staatssammlung Muenchen
AMTPE	AMTPE1645-15	BC-ZSM-DIP-24211-C06	ds.scho1.6	BOLD:ACX0983	BC-ZSM-DIP-24211-C06	609[0n]	1			No				04-Sep-2014	Scatopsidae	adult			SNSB, Zoologische Staatssammlung Muenchen
AMTPE	AMTPE1644-15	BC-ZSM-DIP-24211-C05	ds.scho1.6	BOLD:ACX0408	BC-ZSM-DIP-24211-C05	609[0n]	1			No				04-Sep-2014	Scatopsidae	adult			SNSB, Zoologische Staatssammlung Muenchen
AMTPE	AMTPE1643-15	BC-ZSM-DIP-24211-C04	ds.scho1.6	BOLD:ACX0983	BC-ZSM-DIP-24211-C04	537[1n]	1			No				04-Sep-2014	Scatopsidae	adult			SNSB, Zoologische Staatssammlung Muenchen
AMTPE	AMTPE1642-15	BC-ZSM-DIP-24211-C03	ds.scho1.6	BOLD:ACX0983	BC-ZSM-DIP-24211-C03	561[0n]	1			No				04-Sep-2014	Scatopsidae	adult			SNSB, Zoologische Staatssammlung Muenchen
AMTPE	AMTPE1641-15	BC-ZSM-DIP-24211-C02	ds.scho1.6	BOLD:ACX0983	BC-ZSM-DIP-24211-C02	570[0n]	1			No				04-Sep-2014	Scatopsidae	adult			SNSB, Zoologische Staatssammlung Muenchen
GMGRB	GMGRB1507-13	BIOUG05265-D02	bayw.3	BOLD:ACZ2803	BIOUG05265-D02	606[0n]	1			No				22-May-2012	Metopia campestris	A	Bayerischer National Park	Vouchered:Registered Collection	SNSB, Zoologische Staatssammlung Muenchen	May 16th - 22nd, 2012
AMTPE	AMTPE1638-15	BC-ZSM-DIP-24211-B11	ds.scho1.5	BOLD:ACX0983	BC-ZSM-DIP-24211-B11	537[0n]	1			No				06-Aug-2014	Scatopsidae	adult			SNSB, Zoologische Staatssammlung Muenchen
AMTPE	AMTPE1635-15	BC-ZSM-DIP-24211-B08	ds.scho1.5	BOLD:ACX0983	BC-ZSM-DIP-24211-B08	561[0n]	1			No				06-Aug-2014	Scatopsidae	adult			SNSB, Zoologische Staatssammlung Muenchen
AMTPE	AMTPE1634-15	BC-ZSM-DIP-24211-B07	ds.scho1.5	BOLD:ACX0983	BC-ZSM-DIP-24211-B07	567[0n]	1			No				06-Aug-2014	Scatopsidae	adult			SNSB, Zoologische Staatssammlung Muenchen
AMTPE	AMTPE1632-15	BC-ZSM-DIP-24211-B05	ds.scho1.5	BOLD:ACX0983	BC-ZSM-DIP-24211-B05	618[0n]	1			No				06-Aug-2014	Scatopsidae	adult			SNSB, Zoologische Staatssammlung Muenchen
AMTPE	AMTPE1631-15	BC-ZSM-DIP-24211-B04	ds.scho1.4	BOLD:ACX0409	BC-ZSM-DIP-24211-B04	627[0n]	1			No				17-Jul-2014	Scatopsidae	adult			SNSB, Zoologische Staatssammlung Muenchen
AMTPE	AMTPE1630-15	BC-ZSM-DIP-24211-B03	ds.scho1.2	BOLD:ACX0370	BC-ZSM-DIP-24211-B03	528[0n]	1			No				21-Jun-2014	Scatopsidae	adult			SNSB, Zoologische Staatssammlung Muenchen
AMTPE	AMTPE1629-15	BC-ZSM-DIP-24211-B02	ds.scho1.2	BOLD:ACX0370	BC-ZSM-DIP-24211-B02	513[0n]	1			No				21-Jun-2014	Scatopsidae	adult			SNSB, Zoologische Staatssammlung Muenchen
AMTPE	AMTPE1628-15	BC-ZSM-DIP-24211-B01	ds.scho1.2	BOLD:ACX0269	BC-ZSM-DIP-24211-B01	609[0n]	1			No				21-Jun-2014	Scatopsidae	adult			SNSB, Zoologische Staatssammlung Muenchen
AMTPE	AMTPE1624-15	BC-ZSM-DIP-24211-A09	ds.kobl3.7	BOLD:ACX0407	BC-ZSM-DIP-24211-A09	540[0n]	1			No				27-Sep-2014	Scatopsidae	adult			SNSB, Zoologische Staatssammlung Muenchen
NPBGL	NPBGL1832-15	GBOL17195	GBOL17195	BOLD:ACZ9517	GBOL17195	709[0n]	2		1	Yes					Chrysopilus auratus	adult	DBGL 817		SNSB, Zoologische Staatssammlung Muenchen
NPBGL	NPBGL1830-15	GBOL17193	GBOL17193	BOLD:ACZ9517	GBOL17193	699[1n]	2		1	Yes					Chrysopilus auratus	adult	DBGL 817		SNSB, Zoologische Staatssammlung Muenchen
AMTPE	AMTPE1620-15	BC-ZSM-DIP-24211-A05	ds.kobl2.6	BOLD:ACX0983	BC-ZSM-DIP-24211-A05	609[0n]	1			No				05-Sep-2014	Scatopsidae	adult			SNSB, Zoologische Staatssammlung Muenchen
AMTPE	AMTPE1618-15	BC-ZSM-DIP-24211-A03	ds.kobl2.4	BOLD:ACX0409	BC-ZSM-DIP-24211-A03	609[0n]	1			No				25-Jul-2014	Scatopsidae	adult			SNSB, Zoologische Staatssammlung Muenchen
AMTPE	AMTPE1617-15	BC-ZSM-DIP-24211-A02	ds.kobl1.6	BOLD:ACX0795	BC-ZSM-DIP-24211-A02	615[0n]	1			No				05-Sep-2014	Scatopsidae	adult			SNSB, Zoologische Staatssammlung Muenchen
AMTPE	AMTPE1616-15	BC-ZSM-DIP-24211-A01	ds.kobl1.6	BOLD:ACX0795	BC-ZSM-DIP-24211-A01	555[0n]	1			No				05-Sep-2014	Scatopsidae	adult			SNSB, Zoologische Staatssammlung Muenchen
GBEPT	GBEPT2365-15	GBOL17426	DBGL519	BOLD:ACU9243	GBOL17426	658[0n]	2		1	Yes				16-Jul-2015	Simulium cryophilum	larvae			SNSB, Zoologische Staatssammlung Muenchen
AMTPE	AMTPE1613-15	BC-ZSM-DIP-24210-H09	ds.oyt4.07	BOLD:ACX2391	BC-ZSM-DIP-24210-H09	531[1n]	1			No				20-Jul-2014	Scatopsidae	adult			SNSB, Zoologische Staatssammlung Muenchen
[truncated: 38,761 more rows]

## Sheet: Taxonomy
Sample ID	Phylum	Class	Order	Family	Subfamily	Tribe	Genus	Species	Subspecies	Identifier	Identifier Email	Identification Method	Taxonomy Notes
[truncated: 40,753 more rows]

## Sheet: Specimen Details
Sample ID	Sex	Reproduction	Life Stage	Extra Info	Notes	Voucher Status	Tissue Descriptor	External URLs	Associated Taxa	Associated Specimens
[truncated: 40,753 more rows]

[truncated: 1 more sheets: Collection Data]
