# Supplementary material for: A DNA barcode library for 5,200 German flies and midges (Insecta: Diptera) and its implications for metabarcoding‐based biomonitoring
Source: Mol Ecol Resour. 2019 May 14;19(4):900–28. doi: 10.1111/1755-0998.13022 (PMC6851627; doi:10.1111/1755-0998.13022)
Supplement: Supplementary file 3 [file MEN-19-900-s003.xlsx]

## Sheet: RESULTS
						T3-50B (Nationalpark Bayerischer Wald)										Igg-35B (Nationalpark Bayerischer Wald)										T1-34B (Nationalpark Bayerischer Wald)										JOS (Nationalpark Bayerischer Wald)										T1-02B (Nationalpark Bayerischer Wald)
					reads/sample	776	778	1758	14086	8131	9280	17186	21427	17981	13041	9735	18404	7884	9561	6	12719	17185	21167	30830	28535	5728	10388	4521	2106	4219	20147	12584	7428	6089	5133	1747	8398	4118	3145	1720	4742	6356	5248	3906	37	3889	5420	4175	3037
BIN	ID threshold	Family	Genus	Species	reads/BIN	T3-50B_1 Mai	T3-50B_2 Mai	T3-50B_1 Juni	T3-50B_2 Juni	T3-50B_1 Juli	T3-50B_2 Juli	T3-50B_1 Aug	T3-50B_2 Aug	T3-50B_1 Sep	T3-50B_2 Sep	Igg-35B_1 Mai	Igg-35B_2 Mai	Igg-35B_2 Juni	Igg-35B_1 Juni	Igg-35B_1 Juli	Igg-35B_2 Juli	Igg-35B_1 Aug	Igg-35B_2 Aug	Igg-35B_1 Sep	Igg-35B_2 Sep	T1-34B_1 Mai	T1-34B_2 Mai	T1-34B_1 Juni	T1-34B_2 Juni	T1-34B_1 Juli	T1-34B_2 Juli	T1-34B_1 Aug	T1-34B_2 Aug	T1-34B_1 Sep	T1-34B_2 Sep	Jos_1 Mai	Jos_2 Mai	Jos_1 Juni	Jos_2 Juni	Jos_1 Juli	Jos_2 Juli	Jos_1 Aug	Jos_2 Aug	Jos_1 Sep	Jos_2 Sep	T1-02B_1 Mai	T1-02B_2 Mai	T1-02B_1 Juni	T1-02B_2 Juni
AAN6240	97-100%	Acartophthalmidae	Acartophthalmus	Acartophthalmus nigrinus	78	0	0	0	0	0	0	0	0	0	23	1	1	0	0	0	0	0	5	17	25	0	0	0	0	0	0	0	0	0	0	0	0	0	0	0	0	0	0	0	0	0	0	0	0
ACD3364	97-100%	Agromyzidae	Agromyza	Agromyza nigripes	410	0	0	3	0	0	14	32	333	0	0	0	0	0	0	0	0	0	1	0	0	0	0	0	0	0	0	0	0	0	0	0	0	0	0	0	0	0	0	0	0	0	0	0	0
AAJ7051	97-100%	Agromyzidae	Agromyza	Agromyza pseudoreptans	67	0	0	0	0	0	0	0	0	0	0	0	6	0	49	0	0	0	0	0	0	0	0	0	0	0	0	0	0	0	0	0	3	0	0	0	0	0	0	0	0	0	0	6	1
ABA1017	97-100%	Agromyzidae	Cerodontha	Cerodontha denticornis	40	0	0	0	0	0	0	0	0	16	24	0	0	0	0	0	0	0	0	0	0	0	0	0	0	0	0	0	0	0	0	0	0	0	0	0	0	0	0	0	0	0	0	0	0
ACB0714	97-100%	Agromyzidae	Cerodontha	Cerodontha sp. ACB0714	33	0	0	0	0	24	6	0	0	0	0	0	0	0	0	0	0	0	0	0	0	0	0	0	0	0	0	0	0	0	0	0	0	0	0	0	0	0	0	0	0	0	0	3	0
ACX2461	97-100%	Agromyzidae	Cerodontha	Cerodontha sp. ACX2461	64	0	0	0	0	0	0	0	0	0	0	0	2	0	0	0	0	0	16	14	32	0	0	0	0	0	0	0	0	0	0	0	0	0	0	0	0	0	0	0	0	0	0	0	0
AAJ5430	97-100%	Agromyzidae	Chromatomyia	Chromatomyia fuscula	215	0	0	0	14	0	1	0	11	92	25	0	0	0	0	0	0	0	0	0	0	0	0	0	0	0	0	0	0	0	0	0	0	0	0	0	0	0	0	0	0	1	0	0	0
ABU6382	97-100%	Agromyzidae	Chromatomyia	Chromatomyia horticola	35	0	0	0	0	0	0	18	0	0	0	0	0	0	0	0	0	0	0	0	0	0	0	0	0	0	5	0	0	0	0	0	0	0	0	0	0	0	0	0	0	2	0	1	0
ACQ1894	97-100%	Agromyzidae	Chromatomyia	Chromatomyia nigra	12	0	0	0	12	0	0	0	0	0	0	0	0	0	0	0	0	0	0	0	0	0	0	0	0	0	0	0	0	0	0	0	0	0	0	0	0	0	0	0	0	0	0	0	0
ACB3285	97-100%	Agromyzidae	Liriomyza	Liriomyza flaveola	147	0	11	1	10	0	4	1	0	16	29	0	5	0	1	0	3	0	0	0	0	0	0	0	0	0	0	0	0	0	0	0	0	0	0	0	0	0	0	0	0	0	0	1	6
ACE0334	97-100%	Agromyzidae	Liriomyza	Liriomyza sp. ACE0334	85	0	0	0	0	0	0	0	0	0	0	0	0	0	0	0	0	0	0	0	0	0	0	0	0	0	0	0	0	0	0	0	0	0	0	1	5	7	27	32	0	0	0	0	0
ACI4786	97-100%	Agromyzidae	Liriomyza	Liriomyza sp. ACI4786	60	0	0	2	16	5	1	5	4	9	0	0	0	0	0	0	0	0	0	0	0	0	0	0	0	0	0	0	0	0	0	0	0	0	0	0	0	0	0	0	0	0	0	0	0
ACR0844	97-100%	Agromyzidae	Liriomyza	Liriomyza sp. ACR0844	113	0	0	0	0	0	0	5	0	29	52	0	0	0	0	0	0	0	5	1	0	0	0	0	0	0	0	0	0	0	0	0	0	0	0	0	0	0	0	0	0	0	0	0	0
ACR0200	97-100%	Agromyzidae	Napomyza	Napomyza sp. ACR0200	28	0	0	0	2	0	0	0	0	0	26	0	0	0	0	0	0	0	0	0	0	0	0	0	0	0	0	0	0	0	0	0	0	0	0	0	0	0	0	0	0	0	0	0	0
ACN4131	97-100%	Agromyzidae	Ophiomyia	Ophiomyia sp. ACN4131	10	0	0	0	0	0	0	0	0	0	0	0	0	0	0	0	0	0	0	0	0	0	0	0	0	0	0	0	0	0	0	0	0	0	0	0	0	0	0	0	0	0	0	0	0
ACP6201	97-100%	Agromyzidae	Ophiomyia	Ophiomyia sp. ACP6201	12	0	0	0	0	0	0	0	0	0	0	0	0	0	0	0	0	0	0	0	0	0	0	0	0	0	0	0	0	0	0	0	0	0	0	0	0	0	12	0	0	0	0	0	0
ACR4290	97-100%	Agromyzidae	Ophiomyia	Ophiomyia sp. ACR4290	211	0	0	0	0	0	0	0	0	0	0	0	0	0	0	0	0	0	0	0	205	0	0	0	0	0	0	0	0	0	0	0	5	0	0	0	0	0	1	0	0	0	0	0	0
AAY3902	97-100%	Agromyzidae	Phytomyza	Phytomyza notata	55	0	0	0	0	0	0	0	0	0	55	0	0	0	0	0	0	0	0	0	0	0	0	0	0	0	0	0	0	0	0	0	0	0	0	0	0	0	0	0	0	0	0	0	0
ACV0778	97-100%	Anisopodidae	Mycetobia	Mycetobia obscura	14	0	0	0	0	0	0	0	0	0	0	0	14	0	0	0	0	0	0	0	0	0	0	0	0	0	0	0	0	0	0	0	0	0	0	0	0	0	0	0	0	0	0	0	0
AAG1996	97-100%	Anisopodidae	Sylvicola	Sylvicola cinctus	2193	0	0	0	39	19	3	1	0	50	0	5	6	35	2	0	42	135	287	46	800	3	3	7	20	13	17	64	80	0	4	0	0	1	3	0	5	63	60	35	0	0	0	10	34
AAG2500	97-100%	Anthomyiidae	Alliopsis	Alliopsis silvestris	2048	0	0	0	0	0	0	0	1	0	1	0	0	0	0	0	0	0	0	0	0	0	0	31	27	331	214	1256	0	0	1	0	0	0	0	0	0	0	0	0	0	0	0	4	24
ACE4539	97-100%	Anthomyiidae	Anthomyia	Anthomyia liturata	100	0	9	1	36	0	0	0	0	0	0	5	0	0	0	0	0	0	0	0	0	0	0	0	0	0	0	0	0	0	0	0	0	0	0	0	0	2	0	0	0	0	7	0	0
ABW4566	97-100%	Anthomyiidae	Anthomyia	Anthomyia monilis	73	0	0	0	0	0	0	0	0	0	0	0	0	0	0	0	0	0	0	0	0	0	0	0	0	0	0	0	0	0	0	21	0	0	2	2	17	18	9	4	0	0	0	0	0
ADH9310	97-100%	Anthomyiidae	Anthomyia	Anthomyia procellaris	165	0	0	0	4	0	0	0	0	0	0	3	0	0	0	0	0	0	0	0	0	0	0	0	0	0	0	0	0	0	0	29	5	0	0	0	0	0	8	116	0	0	0	0	0
AAG2462	97-100%	Anthomyiidae	Botanophila	Botanophila fugax	4894	31	0	9	626	208	134	240	0	0	0	604	0	0	0	0	17	0	0	27	0	0	0	0	25	115	387	169	0	0	96	3	0	0	38	9	56	136	11	0	0	144	0	9	11
ACG4337	97-100%	Anthomyiidae	Chirosia	Chirosia betuleti	279	19	7	5	9	0	0	0	0	0	0	0	0	0	0	0	0	0	0	0	0	0	0	0	0	0	0	0	0	0	0	0	0	0	0	0	0	0	0	0	0	0	0	4	0
ACG3973	97-100%	Anthomyiidae	Chirosia	Chirosia similata	31	0	0	0	0	0	0	0	0	0	0	26	0	0	0	0	0	0	0	0	0	0	0	0	0	0	0	0	0	0	0	0	0	0	0	0	0	0	0	0	0	0	0	0	0
ACR4394	97-100%	Anthomyiidae	Delia	Delia florilega	11	0	0	0	0	0	0	0	0	0	0	0	0	0	0	0	0	0	0	0	0	0	0	0	0	0	0	0	0	0	2	6	0	0	0	0	0	0	0	0	0	0	0	0	3
ACD2979	97-100%	Anthomyiidae	Delia	Delia frontella	32	0	0	0	0	0	0	0	0	0	0	32	0	0	0	0	0	0	0	0	0	0	0	0	0	0	0	0	0	0	0	0	0	0	0	0	0	0	0	0	0	0	0	0	0
ACJ0544	97-100%	Anthomyiidae	Delia	Delia nuda	169	0	0	10	114	0	6	0	0	0	0	0	0	0	0	0	0	0	0	0	0	0	0	8	0	0	0	0	0	0	0	0	0	0	0	0	0	0	0	0	0	0	0	0	0
ACJ0545	97-100%	Anthomyiidae	Delia	Delia nuda	71	0	0	0	0	0	8	0	0	0	0	0	0	0	0	0	0	0	0	0	0	0	0	0	0	0	0	0	0	0	0	0	0	0	0	0	0	0	0	0	0	0	0	0	0
AAG2511	97-100%	Anthomyiidae	Delia	Delia platura	2143	75	9	0	79	60	262	806	27	15	0	24	0	7	0	0	0	0	79	3	0	0	0	1	0	5	69	230	0	0	0	192	8	1	5	0	0	0	0	8	0	0	9	7	10
ACG3555	97-100%	Anthomyiidae	Delia	Delia spACG3555	46	0	0	0	0	0	0	0	0	0	0	0	0	0	0	0	0	0	0	0	0	0	0	0	0	0	0	0	0	0	0	0	0	0	0	0	0	0	0	0	0	0	0	0	0
ACE2326	97-100%	Anthomyiidae	Delia	Delia tenuiventris	631	0	0	0	20	36	45	110	194	67	0	0	0	0	0	0	0	0	0	0	0	0	0	0	0	0	0	0	0	0	0	0	0	0	0	0	0	0	0	0	0	0	0	0	2
ACR4546	97-100%	Anthomyiidae	Emmesomyia	Emmesomyia grisea	3016	0	0	0	0	0	0	2	0	1	0	0	0	488	411	0	84	116	192	108	919	0	0	0	0	0	55	1	0	2	0	0	51	0	34	11	2	50	201	55	0	0	0	0	0
ADB5557	97-100%	Anthomyiidae	Eustalomyia	Eustalomyia festiva	175	0	0	0	0	0	0	0	0	0	0	0	0	47	0	0	0	0	0	0	0	0	0	0	0	0	0	0	0	0	0	0	0	0	0	0	0	0	0	0	0	0	0	0	60
ACR0704	97-100%	Anthomyiidae	Eutrichota	Eutrichota praepotens	19	0	0	0	0	0	0	0	0	0	0	0	0	0	0	0	0	0	0	0	0	0	0	0	0	0	0	0	0	0	0	0	0	0	0	0	0	0	0	19	0	0	0	0	0
AAG2460	97-100%	Anthomyiidae	Hydrophoria	Hydrophoria lancifer	362	0	0	0	0	0	0	0	0	0	0	0	136	4	36	0	0	0	0	0	0	0	0	0	0	0	0	0	0	0	0	0	0	0	0	0	0	0	0	0	0	0	0	8	0
ADC1814	97-100%	Anthomyiidae	Hydrophoria	Hydrophoria lancifer	26	0	0	0	0	0	0	0	0	0	0	0	0	0	0	0	0	0	0	0	0	0	0	0	0	0	0	0	0	0	0	0	0	0	0	0	0	0	0	0	0	0	0	7	0
ACD2354	97-100%	Anthomyiidae	Hydrophoria	Hydrophoria ruralis	2333	0	0	0	0	0	0	1	1	0	0	24	217	46	45	0	561	751	404	267	0	0	0	0	0	0	1	0	0	0	0	3	0	10	0	0	0	0	0	0	0	0	0	0	0
ACG4445	97-100%	Anthomyiidae	Hydrophoria	Hydrophoria silvicola	20	0	0	0	0	0	0	0	0	0	0	0	0	8	0	0	8	0	0	0	0	0	0	0	0	0	0	0	0	0	0	1	0	0	0	0	0	0	0	0	0	0	0	0	0
ACB3443	97-100%	Anthomyiidae	Hylemya	Hylemya urbica	693	39	9	0	65	1	0	0	0	0	0	0	0	0	0	0	0	0	0	0	0	0	0	0	0	0	0	0	0	0	3	0	0	0	0	0	0	0	0	0	0	0	180	0	0
ABA6492	97-100%	Anthomyiidae	Hylemya	Hylemya vagans	5236	0	0	0	0	25	1	0	0	0	0	2	154	41	63	0	158	254	413	1	0	0	0	0	0	0	0	0	0	0	18	0	28	0	0	0	0	0	0	0	0	0	0	0	0
ACD2813	97-100%	Anthomyiidae	Hylemya	Hylemya variata	653	0	0	25	254	73	86	0	0	74	0	0	0	0	0	0	0	0	0	0	0	0	0	0	0	1	0	0	0	0	0	5	0	0	0	0	0	0	0	0	0	0	22	0	0
AAG2463	97-100%	Anthomyiidae	Hylemyza	Hylemyza partita	518	0	0	0	25	0	0	0	0	0	1	0	0	19	0	0	33	108	61	38	0	0	0	0	0	0	0	33	0	0	10	0	0	0	0	0	0	13	30	0	0	0	4	12	8
ACR0914	97-100%	Anthomyiidae	Lasiomma	Lasiomma latipenne	119	0	0	0	0	0	0	0	0	0	0	0	0	0	0	0	0	0	0	0	0	0	0	0	0	0	0	0	0	0	0	0	0	0	0	0	0	0	0	0	0	0	0	0	0
ABY1114	97-100%	Anthomyiidae	Lasiomma	Lasiomma seminitidum	1238	0	0	81	77	1	67	0	0	405	0	14	0	127	0	0	0	0	3	0	0	0	0	0	0	0	0	0	0	0	0	0	0	0	0	0	0	0	0	0	0	0	2	129	0
ACI8977	97-100%	Anthomyiidae	Lasiomma	Lasiomma strigilatum	109	0	1	0	0	0	0	0	0	0	0	0	0	0	0	0	0	0	0	0	0	0	0	0	0	0	0	60	0	0	0	18	0	0	0	0	0	0	0	0	0	0	0	0	0
ACD3043	97-100%	Anthomyiidae	Mycophaga	Mycophaga testacea	253	0	0	0	0	0	0	0	0	0	0	0	0	0	0	0	0	0	0	201	0	0	0	0	0	0	0	0	0	0	0	0	0	0	0	0	0	0	0	0	0	0	0	0	0
AAP5045	97-100%	Anthomyiidae	Paradelia	Paradelia intersecta	21	0	0	0	3	0	0	0	0	0	0	7	0	0	0	0	0	0	0	0	0	0	0	0	0	0	0	0	0	0	0	0	0	0	0	0	0	0	0	0	0	0	0	0	0
AAN5497	97-100%	Anthomyiidae	Pegomya	Pegomya bicolor	36	0	0	0	0	0	0	0	0	0	0	0	0	0	0	0	0	0	0	0	0	0	0	0	0	0	0	0	0	0	0	0	0	0	14	11	0	0	0	11	0	0	0	0	0
ACM6601	97-100%	Anthomyiidae	Pegomya	Pegomya conformis	17	0	0	0	0	0	0	0	0	0	0	0	0	0	0	0	0	0	0	0	0	0	0	0	0	0	0	0	0	0	0	17	0	0	0	0	0	0	0	0	0	0	0	0	0
AAG2466	97-100%	Anthomyiidae	Pegomya	Pegomya geniculata	1593	0	0	0	0	0	0	0	0	0	0	0	0	0	0	0	0	0	214	0	0	0	0	0	0	5	400	0	173	46	485	0	0	0	0	0	0	0	0	0	0	0	0	0	0
AAG2506	97-100%	Anthomyiidae	Pegomya	Pegomya notabilis	411	0	0	0	0	0	0	0	0	0	0	0	0	0	0	0	0	0	0	0	395	0	0	0	0	6	0	0	0	0	0	0	0	0	0	0	0	0	0	0	0	0	0	0	0
ACB3164	97-100%	Anthomyiidae	Pegomya	Pegomya seitenstettensis	46	0	0	0	0	0	0	0	0	0	0	0	0	0	0	0	0	0	0	0	0	0	0	0	0	0	0	0	0	0	0	0	0	0	0	0	0	0	0	0	0	0	0	0	0
ACM6186	97-100%	Anthomyiidae	Pegomya	Pegomya testacea	403	0	0	0	0	0	0	0	0	0	0	15	1	0	0	0	0	0	0	0	0	0	0	0	0	0	0	0	0	0	0	0	0	0	0	0	0	0	0	0	0	0	0	0	0
AAG1783	97-100%	Anthomyiidae	Pegomya	Pegomya winthemi	628	0	0	0	0	0	0	0	0	0	0	0	0	0	54	0	0	0	0	0	0	0	0	0	0	0	0	0	0	0	0	0	36	354	167	0	0	0	0	3	0	0	0	0	0
AAI3712	97-100%	Anthomyiidae	Pegoplata	Pegoplata aestiva	108	0	0	0	32	0	0	0	0	0	0	0	0	0	0	0	0	0	0	0	0	0	0	0	0	0	0	0	0	0	0	0	0	0	0	0	0	0	0	0	0	0	0	0	0
AAL3598	97-100%	Anthomyiidae	Pegoplata	Pegoplata infirma	22	0	0	0	0	0	0	0	0	0	0	4	0	0	0	0	11	0	0	0	0	0	0	0	0	0	0	0	0	0	0	0	0	0	0	0	0	0	0	0	0	0	0	0	0
ACC6060	97-100%	Anthomyiidae	Pegoplata	Pegoplata sp. AAL6060	95	0	0	0	0	0	0	0	0	0	0	0	0	0	7	0	0	0	0	0	0	0	0	0	14	15	53	0	0	0	0	0	0	0	0	0	3	0	0	0	0	0	0	3	0
ACF6716	97-100%	Anthomyiidae	Phorbia	Phorbia sp. AAL6716	100	9	0	0	0	0	0	0	0	0	0	0	0	0	0	0	0	0	0	0	0	0	0	0	0	0	0	0	0	0	0	0	0	0	0	0	0	0	0	0	0	0	0	0	0
ACF4705	97-100%	Anthomyiidae	Phorbia	Phorbia spACF4705	199	0	0	0	0	0	0	0	0	0	0	0	0	0	0	0	0	0	0	0	0	0	0	0	0	0	0	0	0	0	0	0	0	0	0	0	0	0	0	0	0	29	0	0	0
ABW0523	97-100%	Anthomyzidae	Anthomyza	Anthomyza gracilis	12	0	0	0	0	1	5	6	0	0	0	0	0	0	0	0	0	0	0	0	0	0	0	0	0	0	0	0	0	0	0	0	0	0	0	0	0	0	0	0	0	0	0	0	0
ABX1735	97-100%	Anthomyzidae	Anthomyza	Anthomyza paraneglecta	10	0	0	0	0	0	0	0	0	0	0	0	0	0	0	0	0	0	0	0	0	0	0	0	0	0	0	0	0	0	0	0	0	0	0	0	0	0	0	0	0	0	0	0	3
ACR3099	97-100%	Asilidae	0	AsilInt2 sp. ACR3099	287	0	0	0	0	0	0	0	0	0	0	0	0	0	0	0	0	0	0	0	0	0	0	0	0	0	0	0	0	0	0	0	0	0	0	0	107	0	73	107	0	0	0	0	0
ABW4631	97-100%	Asilidae	Choerades	Choerades marginata	952	0	0	0	0	0	0	0	0	0	0	0	0	0	0	0	0	0	0	0	0	0	0	0	0	0	0	0	0	1	0	0	0	0	0	0	2	0	0	1	1	0	0	0	0
ABU6655	97-100%	Asilidae	Dioctria	Dioctria cothurnata	94	0	0	0	0	0	0	94	0	0	0	0	0	0	0	0	0	0	0	0	0	0	0	0	0	0	0	0	0	0	0	0	0	0	0	0	0	0	0	0	0	0	0	0	0
ACP6273	97-100%	Asilidae	Dioctria	Dioctria linearis	130	0	0	0	0	0	0	0	0	0	0	0	0	130	0	0	0	0	0	0	0	0	0	0	0	0	0	0	0	0	0	0	0	0	0	0	0	0	0	0	0	0	0	0	0
ABW9512	97-100%	Asilidae	Laphria	Laphria flava	4876	0	0	2	0	0	118	653	0	327	0	0	0	0	0	0	0	0	0	0	0	122	332	2174	52	422	0	0	0	0	0	1	56	0	0	0	0	0	0	0	0	0	615	0	2
ACJ4908	97-100%	Asilidae	Leptogaster	Leptogaster guttiventris	18	0	0	0	0	0	0	0	0	0	0	0	0	0	0	0	0	0	0	0	0	0	0	0	0	0	0	0	0	0	0	0	0	0	0	0	0	0	18	0	0	0	0	0	0
ABV5341	97-100%	Asilidae	Neoitamus	Neoitamus socius	51	0	0	0	0	2	0	0	0	0	0	0	0	0	0	0	0	0	0	0	0	0	0	0	0	0	0	0	0	0	0	0	0	0	0	0	0	0	0	0	0	0	0	0	0
ACI9053	97-100%	Asilidae	Tolmerus	Tolmerus atricapillus	2142	0	0	0	0	0	0	0	2093	0	0	0	0	0	0	0	0	0	0	0	0	0	0	0	0	0	0	0	0	0	0	0	0	0	0	0	10	0	0	39	0	0	0	0	0
AAN5417	97-100%	Asteiidae	Asteia	Asteia beata	81	0	0	0	0	0	0	0	0	0	0	0	0	0	11	0	0	19	0	0	0	0	3	0	0	0	0	0	0	0	0	0	0	0	0	0	4	1	0	0	0	0	0	27	7
ACV0406	97-100%	Athericidae	Atherix	Atherix marginata	39	0	0	0	0	0	0	0	0	0	0	0	0	1	0	0	0	0	0	0	0	0	0	0	0	0	0	0	0	0	0	0	0	0	0	0	0	0	0	0	0	0	0	0	0
ACR0881	97-100%	Bibionidae	Bibio	Bibio clavipes	12	0	0	0	0	0	0	0	0	0	0	0	0	0	0	0	0	0	0	0	0	0	0	0	0	0	0	0	0	0	0	0	0	0	0	0	0	0	0	0	0	0	0	0	0
ACS1310	97-100%	Bibionidae	Bibio	Bibio johannis	30	0	0	0	0	0	0	0	0	0	0	0	0	0	0	0	0	0	0	0	0	0	0	0	0	0	0	0	0	0	0	0	0	0	0	0	0	0	0	0	0	0	0	0	0
ACR2158	97-100%	Bibionidae	Bibio	Bibio spACR2158	28	0	0	0	0	0	0	0	0	0	0	0	0	0	0	0	0	0	0	0	0	0	0	0	0	0	0	0	0	0	0	28	0	0	0	0	0	0	0	0	0	0	0	0	0
ACG2955	97-100%	Bibionidae	Bibio	Bibio varipes	1756	0	56	42	0	0	0	0	0	0	0	23	0	0	0	0	0	0	0	0	0	27	52	0	0	1	0	0	0	0	0	28	0	0	0	0	0	0	0	0	0	46	31	0	0
ACT3708	97-100%	Bibionidae	Dilophus	Dilophus sp. ACT3708	48	0	0	0	0	0	0	0	0	0	0	0	0	0	0	0	0	0	0	0	0	0	0	0	0	0	0	0	0	0	0	0	0	0	0	0	0	0	0	0	0	0	0	0	0
AAG4863	97-100%	Bolitophilidae	Bolitophila	Bolitophila austriaca	244	0	4	12	6	16	1	8	0	11	110	0	4	0	3	0	0	0	0	0	0	0	0	0	0	6	0	0	10	4	0	0	0	0	0	0	0	0	0	0	0	0	3	1	0
ABW6580	97-100%	Bolitophilidae	Bolitophila	Bolitophila hybrida	136	0	0	0	0	0	0	0	0	0	0	0	0	0	0	0	0	0	0	0	0	0	0	0	0	0	0	0	0	0	0	0	0	0	0	0	0	0	0	0	0	0	0	0	0
AAM9007	97-100%	Bolitophilidae	Bolitophila	Bolitophila sp. AAM9007	118	0	0	0	0	0	0	0	4	12	0	0	0	4	2	0	0	17	43	0	0	0	0	0	0	0	0	0	0	0	0	0	0	0	1	0	2	0	2	1	0	0	0	0	0
ACV1204	97-100%	Bolitophilidae	Bolitophila	Bolitophila sp. ACV1204	84	0	0	0	0	0	0	0	0	0	0	1	0	0	0	0	0	0	0	0	0	0	0	0	0	0	0	0	63	0	0	0	0	0	0	0	0	0	1	0	0	0	0	0	0
ACG4162	97-100%	Bombyliidae	Bombylius	Bombylius major	20	0	0	0	0	0	0	0	0	0	0	0	0	0	0	0	0	0	0	0	0	0	0	0	0	0	0	0	0	0	0	4	0	0	0	0	0	0	0	0	0	0	0	0	0
ACB9956	97-100%	Brachystomatidae	Heleodromia	Heleodromia immaculata	13	0	0	0	0	0	0	0	0	0	0	0	0	0	0	0	2	9	0	0	0	0	0	0	0	0	0	0	0	0	0	0	0	0	0	0	0	0	0	0	0	0	0	0	0
AAA8931	97-100%	Calliphoridae	Calliphora	Calliphora vomitoria	559	0	0	0	0	0	0	1	0	0	0	0	0	0	0	0	514	0	0	0	3	0	0	0	0	0	1	1	0	1	2	0	0	0	0	0	1	0	1	0	4	0	0	0	0
AAY2986	97-100%	Calliphoridae	Eurychaeta	Eurychaeta palpalis	334	0	0	0	0	0	0	0	0	0	0	0	0	0	0	0	0	0	0	0	0	0	0	0	0	0	0	0	0	0	0	0	27	0	0	0	0	280	0	24	2	0	0	0	0
AAC3450	97-100%	Calliphoridae	Lucilia	Lucilia ampullacea	695	0	0	0	0	0	4	1	1	8	2	0	0	0	0	0	4	2	2	0	1	0	0	0	0	0	4	0	2	0	0	0	0	0	0	0	4	183	2	412	5	0	0	0	0
AAA7470	97-100%	Calliphoridae	Lucilia	Lucilia caesar	2611	0	0	0	0	0	6	7	3	7	6	0	0	0	0	0	1649	1	5	546	7	0	0	0	0	0	6	6	0	9	5	0	0	0	0	48	4	4	3	0	1	0	0	0	0
AAG6746	97-100%	Calliphoridae	Lucilia	Lucilia richardsi	422	0	0	0	0	0	0	0	0	0	0	0	0	0	0	0	0	0	386	0	0	0	0	0	0	0	0	0	0	0	0	0	0	0	0	0	0	0	36	0	0	0	0	0	0
AAA6618	97-100%	Calliphoridae	Lucilia	Lucilia sericata	1487	0	0	0	0	0	1	2	0	5	1	0	0	0	0	0	3	2	1	1459	0	0	0	0	0	0	3	1	0	2	0	0	0	0	0	0	1	0	3	0	0	0	0	0	0
ABW9469	97-100%	Calliphoridae	Melinda	Melinda gentilis	54	0	0	0	0	0	0	0	0	0	0	0	0	0	0	0	0	0	0	0	0	0	0	0	0	0	0	0	0	0	0	0	0	0	0	0	0	54	0	0	0	0	0	0	0
ABX8360	97-100%	Calliphoridae	Melinda	Melinda viridicyanea	14	0	0	0	0	0	0	0	0	0	0	0	0	0	0	0	0	0	0	0	0	0	0	0	0	0	0	0	0	0	0	0	0	0	0	0	0	0	0	0	0	0	0	0	0
ABV5497	97-100%	Calliphoridae	Pollenia	Pollenia amentaria	290	0	0	0	0	0	0	0	0	0	0	0	0	0	0	0	0	0	0	0	0	0	0	0	0	0	0	28	0	121	0	0	0	0	0	0	0	0	0	0	0	79	0	0	0
AAP2825	97-100%	Calliphoridae	Pollenia	Pollenia angustigena	222	0	0	0	0	0	0	0	0	0	0	2	0	8	0	0	211	0	0	0	0	0	0	0	0	0	0	0	0	0	0	0	0	0	0	0	1	0	0	0	0	0	0	0	0
AAG6745	97-100%	Calliphoridae	Pollenia	Pollenia pediculata	161	0	0	0	0	0	0	0	14	0	0	0	14	0	0	0	23	0	31	0	0	0	0	0	0	0	0	0	0	0	9	0	0	0	0	0	11	0	0	3	0	3	0	0	0
AAH3035	97-100%	Calliphoridae	Pollenia	Pollenia rudis	2588	0	0	0	0	0	0	1019	1	229	0	0	0	14	0	0	0	0	0	0	0	0	0	0	0	0	0	0	0	0	635	0	0	0	0	0	0	0	0	0	0	1	0	0	0
ACR0452	97-100%	Calliphoridae	Pollenia	Pollenia sp.	417	0	0	0	0	0	0	0	0	0	0	0	0	0	0	0	0	0	0	0	0	0	0	0	0	0	0	0	0	4	0	131	0	8	1	0	0	119	0	0	0	31	120	0	0
AAH3040	97-100%	Calliphoridae	Pollenia	Pollenia vagabunda	140	0	0	0	0	0	66	0	0	0	0	0	0	0	0	0	0	0	0	0	0	0	0	0	0	0	0	0	0	0	0	24	0	0	0	0	0	0	0	0	0	29	0	0	0
ACQ9709	97-100%	Cecidomyiidae	0	CecidInt10 sp. ACQ9709	11	0	0	0	0	0	0	0	0	0	0	0	0	0	0	0	0	5	0	0	0	0	0	0	0	0	0	0	0	0	0	0	0	6	0	0	0	0	0	0	0	0	0	0	0
ACG6626	97-100%	Cecidomyiidae	0	CecidInt11 sp. ACG6626	57	0	0	0	0	0	0	0	0	0	0	0	0	0	5	0	9	10	4	0	0	0	0	0	0	0	0	0	0	0	0	0	13	6	0	1	1	2	1	3	0	0	0	0	0
ACR3272	97-100%	Cecidomyiidae	0	CecidInt11 sp. ACR3272	22	0	0	0	0	0	0	0	0	0	0	1	0	0	0	0	0	0	0	0	0	0	0	0	0	0	0	0	0	0	0	1	20	0	0	0	0	0	0	0	0	0	0	0	0
AAV5325	97-100%	Cecidomyiidae	0	CecidInt12 sp. AAV5325	21	0	2	1	0	0	0	0	0	0	0	0	0	0	0	0	0	0	0	0	0	0	0	0	0	0	0	0	0	0	0	3	0	0	10	0	0	0	0	0	0	0	5	0	0
ACF7465	97-100%	Cecidomyiidae	0	CecidInt12 sp. ACF7465	25	0	0	0	0	0	0	0	0	0	0	9	0	0	0	0	0	0	0	0	0	1	11	0	0	0	0	0	0	0	0	0	0	0	0	0	0	0	0	0	0	0	2	0	0
ACF8765	97-100%	Cecidomyiidae	0	CecidInt12 sp. ACF8765	48	0	6	2	0	0	0	0	0	0	0	0	0	0	0	0	0	0	0	0	0	0	0	39	1	0	0	0	0	0	0	0	0	0	0	0	0	0	0	0	0	0	0	0	0
ACF6805	97-100%	Cecidomyiidae	0	CecidInt13 sp. ACF6805	433	0	0	0	0	0	0	0	0	0	0	0	4	4	4	0	12	89	91	118	96	0	0	0	0	0	0	1	0	0	0	0	0	0	0	2	0	0	0	2	0	0	0	0	0
ACF9301	97-100%	Cecidomyiidae	0	CecidInt14 sp. ACF9301	14	0	0	0	0	0	0	0	0	0	0	0	0	0	0	0	0	3	0	0	0	0	0	0	0	0	0	0	0	0	0	0	0	0	0	0	0	0	0	0	0	0	0	0	0
ACG3846	97-100%	Cecidomyiidae	0	CecidInt14 sp. ACG3846	137	0	0	0	0	0	0	0	0	0	0	0	0	0	0	0	3	5	1	95	30	0	0	0	0	1	0	1	0	0	0	0	0	0	0	0	0	0	0	0	0	0	0	0	0
ACJ1102	97-100%	Cecidomyiidae	0	CecidInt15 sp. ACJ1102	38	0	0	0	0	0	1	0	0	0	0	0	0	0	0	0	3	15	6	2	0	0	0	0	0	0	0	0	0	0	0	0	0	0	0	0	0	0	0	0	0	0	0	0	0
ACG2915	97-100%	Cecidomyiidae	0	CecidInt16 sp. ACG2915	36	0	0	0	0	0	0	0	0	0	0	0	0	0	0	0	0	0	0	0	0	0	0	0	0	0	0	0	0	0	0	0	0	0	2	0	1	0	0	0	0	0	0	0	0
ACG3614	97-100%	Cecidomyiidae	0	CecidInt16 sp. ACG3614	135	0	0	0	0	0	0	0	0	0	0	1	11	45	18	0	0	35	3	0	0	0	0	0	0	0	0	0	0	0	0	0	0	5	0	0	3	0	2	0	0	0	0	0	0
ACG4004	97-100%	Cecidomyiidae	0	CecidInt16 sp. ACG4004	61	0	0	0	0	0	0	0	0	0	0	0	0	2	0	0	0	0	0	7	0	0	0	0	0	0	0	3	0	0	0	0	0	0	0	0	0	0	0	0	0	0	0	0	0
ACF6944	97-100%	Cecidomyiidae	0	CecidInt17 sp. ACF6944	10	0	0	0	0	0	0	0	0	0	0	3	4	0	0	0	0	0	0	0	0	0	0	0	0	0	0	0	0	0	0	0	0	0	0	0	0	0	0	0	0	0	0	0	0
ACG8248	97-100%	Cecidomyiidae	0	CecidInt17 sp. ACG8248	25	0	0	0	1	0	0	0	0	0	0	0	0	0	0	0	0	0	0	0	0	0	0	0	0	0	0	0	0	0	0	0	0	0	0	0	0	0	0	0	0	0	0	0	1
ACG4462	97-100%	Cecidomyiidae	0	CecidInt19 ACG4462	12	0	0	0	0	0	1	2	4	0	0	0	0	0	0	0	0	0	0	0	0	0	0	0	0	0	1	1	0	0	0	0	0	0	0	0	0	0	0	0	0	0	0	0	0
ACJ3384	97-100%	Cecidomyiidae	0	CecidInt2 sp. ACJ3384	15	0	0	0	0	0	0	0	0	0	0	0	0	0	0	0	3	3	0	0	8	0	0	0	0	0	0	0	0	0	0	0	0	0	0	0	0	0	0	0	0	0	0	0	0
ACG6560	97-100%	Cecidomyiidae	0	CecidInt21 sp. ACG6560	13	0	0	0	0	0	0	5	0	0	0	0	0	0	0	0	0	0	0	0	0	0	0	0	0	0	3	0	0	0	0	0	1	0	0	0	0	0	0	0	0	0	0	0	0
ACI8290	97-100%	Cecidomyiidae	0	CecidInt21 sp. ACI8290	23	0	0	0	0	0	0	0	0	0	0	0	0	1	0	0	0	3	12	0	0	0	0	0	0	0	0	0	0	0	0	0	0	0	1	0	0	0	0	0	0	0	0	0	0
ACG8250	97-100%	Cecidomyiidae	0	CecidInt22 SP. ACG8250	17	0	0	0	0	0	0	0	0	0	0	0	10	0	1	0	0	0	1	0	0	0	0	0	0	0	0	0	0	0	0	0	0	0	0	0	0	0	0	0	0	0	0	0	0
ACP6507	97-100%	Cecidomyiidae	0	CecidInt22 sp. ACP6507	57	0	0	1	49	1	3	0	0	0	0	0	0	0	0	0	0	0	0	0	0	0	0	0	0	0	0	0	0	0	0	0	0	0	0	0	0	0	0	0	0	0	0	0	0
ACB0652	97-100%	Cecidomyiidae	0	CecidInt23 sp. ACB0652	21	0	0	0	0	0	0	3	0	0	0	0	0	0	0	0	2	8	2	0	0	0	0	0	0	0	0	0	0	0	0	0	0	0	0	0	0	0	2	0	0	0	0	0	0
ACC5649	97-100%	Cecidomyiidae	0	CecidInt23 sp. ACC5649	17	0	0	0	11	0	0	0	4	0	0	0	1	1	0	0	0	0	0	0	0	0	0	0	0	0	0	0	0	0	0	0	0	0	0	0	0	0	0	0	0	0	0	0	0
ACG2884	97-100%	Cecidomyiidae	0	CecidInt23 sp. ACG2884	23	0	0	0	0	0	0	0	0	0	0	0	0	0	0	0	0	2	0	0	0	0	0	0	0	0	0	0	0	0	0	0	0	0	0	0	0	0	0	0	0	0	0	0	0
ACI4027	97-100%	Cecidomyiidae	0	CecidInt23 sp. ACI4027	55	0	0	0	3	1	2	0	0	0	0	0	0	0	0	0	1	1	2	4	0	4	0	2	0	1	13	0	0	0	0	0	9	0	0	0	2	0	3	2	0	0	0	0	0
ACI8240	97-100%	Cecidomyiidae	0	CecidInt23 sp. ACI8240	71	0	0	0	0	0	0	4	0	0	0	0	0	6	0	0	2	6	5	0	0	0	0	0	0	0	0	0	0	0	0	0	0	0	2	0	0	0	0	0	0	0	0	0	0
ACJ2992	97-100%	Cecidomyiidae	0	CecidInt23 sp. ACJ2992	34	0	0	0	0	0	0	0	9	0	0	0	0	0	0	0	0	0	0	3	2	0	0	0	0	0	0	0	0	0	3	0	0	0	0	0	0	0	0	0	0	0	0	0	0
ACJ5535	97-100%	Cecidomyiidae	0	CecidInt23 sp. ACJ5535	38	0	0	0	0	0	0	0	0	0	0	0	0	0	0	0	0	0	0	15	18	0	0	0	0	0	0	0	0	0	0	0	0	0	0	0	0	0	0	0	0	0	0	0	0
ACC1469	97-100%	Cecidomyiidae	0	CecidInt24 sp. ACC1469	116	0	0	0	0	0	0	0	2	2	0	0	0	0	0	0	0	0	2	0	0	1	1	0	0	0	9	43	0	0	1	0	0	0	0	0	0	0	0	0	0	0	0	0	0
ACF6114	97-100%	Cecidomyiidae	0	CecidInt24 sp. ACF6114	81	0	0	0	17	1	1	18	16	2	0	0	0	0	0	0	0	0	0	0	0	0	0	1	0	0	2	3	0	0	0	0	0	0	0	0	0	0	0	0	0	0	0	0	1
ACF7157	97-100%	Cecidomyiidae	0	CecidInt24 sp. ACF7157	36	0	0	0	0	1	0	0	0	0	0	0	0	0	0	0	0	0	0	0	0	0	0	0	0	0	3	0	0	0	0	0	0	0	0	0	0	0	0	0	0	0	0	0	0
ACF7555	97-100%	Cecidomyiidae	0	CecidInt24 sp. ACF7555	25	0	0	0	0	0	0	0	0	0	0	0	0	0	0	0	0	0	0	0	0	0	0	0	0	0	0	0	0	0	0	0	0	0	0	0	0	0	0	0	0	0	0	0	0
ACF7556	97-100%	Cecidomyiidae	0	CecidInt24 sp. ACF7556	83	0	0	0	18	0	5	33	18	0	0	0	0	0	0	0	0	0	0	0	0	0	0	0	0	0	0	0	0	0	0	2	0	0	0	0	3	0	0	0	0	0	0	0	0
ACF8503	97-100%	Cecidomyiidae	0	CecidInt24 sp. ACF8503	96	0	0	0	0	0	0	0	0	0	0	0	0	0	0	0	0	0	0	0	0	0	0	0	0	0	0	0	0	0	0	0	0	0	0	0	0	0	0	0	0	0	0	0	0
ACF8766	97-100%	Cecidomyiidae	0	CecidInt24 sp. ACF8766	13	0	0	0	0	0	0	2	5	0	0	0	0	0	0	0	0	0	0	0	0	0	0	0	0	0	0	1	0	0	0	0	0	0	0	0	0	0	0	0	0	0	2	0	0
ACG3715	97-100%	Cecidomyiidae	0	CecidInt24 sp. ACG3715	69	0	0	0	14	19	2	6	7	3	0	0	0	0	0	0	0	0	0	0	0	0	0	0	0	0	0	0	0	0	0	0	0	0	0	0	0	0	0	0	0	0	0	0	1
ACG4023	97-100%	Cecidomyiidae	0	CecidInt24 sp. ACG4023	35	0	0	0	0	0	0	0	0	0	0	0	0	4	4	0	0	5	1	11	0	0	0	0	0	0	0	0	0	0	0	0	0	0	0	0	0	0	0	0	0	0	0	0	0
ACG5437	97-100%	Cecidomyiidae	0	CecidInt24 sp. ACG5437	29	0	0	0	0	0	0	20	2	0	0	0	0	0	0	0	0	0	0	0	0	0	0	0	0	0	0	0	0	0	0	0	0	0	0	0	0	0	0	0	0	0	0	0	0
ACI5316	97-100%	Cecidomyiidae	0	CecidInt24 sp. ACI5316	117	0	0	0	0	5	10	3	0	0	0	0	0	0	0	0	0	0	0	0	0	0	0	0	0	0	0	0	0	0	0	0	0	0	0	0	0	0	0	0	0	0	0	0	0
ACQ9160	97-100%	Cecidomyiidae	0	CecidInt24 sp. ACQ9160	31	0	0	1	17	0	0	0	0	0	0	0	0	2	3	0	0	0	0	0	0	0	0	0	0	0	0	0	0	0	0	0	0	0	0	0	0	0	0	0	0	0	0	0	0
AAH3623	97-100%	Cecidomyiidae	0	CecidInt26 sp. AAH3623	101	0	0	0	48	1	18	6	17	3	7	0	0	0	0	0	0	0	0	0	0	0	0	0	0	0	0	0	0	0	0	0	1	0	0	0	0	0	0	0	0	0	0	0	0
AAI2659	97-100%	Cecidomyiidae	0	CecidInt26 sp. AAI2659	42	0	0	0	5	11	2	4	1	0	0	0	0	0	0	0	0	0	0	0	0	0	0	0	0	0	0	0	0	0	0	0	0	0	0	0	0	0	0	0	0	0	1	0	0
ACG5741	97-100%	Cecidomyiidae	0	CecidInt26 sp. ACG5741	19	0	0	0	0	0	0	0	0	0	0	0	0	6	0	0	0	0	0	0	0	0	0	0	0	0	0	0	0	0	0	0	0	0	0	0	0	0	0	0	0	0	0	0	0
AAM6107	97-100%	Cecidomyiidae	0	CecidInt27 sp. AAM6107	20	0	0	0	0	5	10	1	2	0	1	0	0	0	0	0	0	0	0	0	0	0	0	0	0	0	0	0	0	0	0	0	0	0	0	0	0	0	0	0	0	0	0	0	0
ACC1599	97-100%	Cecidomyiidae	0	CecidInt27 sp. ACC1599	11	0	0	0	8	0	0	0	0	0	0	0	0	0	0	0	0	0	0	0	0	1	0	1	0	0	0	0	0	0	0	0	1	0	0	0	0	0	0	0	0	0	0	0	0
ACF8064	97-100%	Cecidomyiidae	0	CecidInt27 sp. ACF8064	20	0	0	0	1	7	0	0	0	0	0	0	4	0	0	0	0	0	0	0	0	0	0	0	0	0	1	0	0	0	0	0	0	0	0	0	0	0	0	0	0	0	0	0	1
ACH3603	97-100%	Cecidomyiidae	0	CecidInt27 sp. ACH3603	82	0	0	0	2	19	13	8	0	0	0	0	0	2	0	0	0	0	0	0	0	0	0	0	0	0	3	3	0	0	0	1	7	4	0	0	0	0	0	0	0	0	0	0	1
ACJ3318	97-100%	Cecidomyiidae	0	CecidInt27 sp. ACJ3318	30	0	0	0	0	0	0	5	21	1	1	0	0	0	0	0	0	0	0	0	0	0	0	0	0	0	0	0	0	0	0	0	0	0	0	0	0	0	0	1	0	0	0	0	0
ACG4106	97-100%	Cecidomyiidae	0	CecidInt28 sp. ACG4106	33	0	0	0	7	1	7	0	1	0	0	0	0	0	0	0	0	0	0	0	0	0	0	0	0	1	2	4	0	2	2	0	0	0	0	0	0	0	0	0	0	0	1	0	0
ACG2969	97-100%	Cecidomyiidae	0	CecidInt29 sp. ACG2969	31	0	1	0	13	0	0	0	0	2	0	0	1	0	0	0	0	0	0	0	0	0	0	0	0	0	0	0	0	0	0	0	0	0	0	0	0	0	0	0	0	1	7	0	0
AAH3617	97-100%	Cecidomyiidae	0	CecidInt3 sp. AAH3617	766	0	0	0	13	2	18	167	175	24	1	7	17	0	5	0	4	91	31	62	6	2	0	0	0	0	1	23	0	3	6	0	1	7	3	0	2	2	2	8	0	2	15	0	3
AAH3664	97-100%	Cecidomyiidae	0	CecidInt3 sp. AAH3664	87	0	0	0	0	0	0	0	0	0	0	0	0	1	2	0	1	2	0	0	0	0	0	0	0	0	0	0	0	0	0	3	30	25	12	2	0	0	4	0	0	0	0	0	0
AAL7438	97-100%	Cecidomyiidae	0	CecidInt3 sp. AAL7438	251	0	0	0	4	2	1	58	52	25	42	0	0	0	0	0	0	0	0	0	0	0	0	0	0	0	0	0	0	0	0	0	0	0	0	0	0	0	0	0	0	0	0	0	5
AAM6116	97-100%	Cecidomyiidae	0	CecidInt3 sp. AAM6116	13	0	0	0	0	0	0	0	0	0	0	0	0	0	0	0	0	6	1	0	0	0	0	0	0	0	0	0	0	0	0	0	0	0	1	0	1	0	1	2	0	0	0	0	0
AAP6847	97-100%	Cecidomyiidae	0	CecidInt3 sp. AAP6847	256	0	0	0	8	2	16	85	89	13	0	0	0	0	0	0	0	0	1	0	0	0	0	0	0	0	6	0	0	0	0	0	0	0	0	0	0	0	0	0	0	0	0	1	2
AAP9033	97-100%	Cecidomyiidae	0	CecidInt3 sp. AAP9033	31	0	0	0	0	0	0	0	2	0	0	0	0	0	0	0	0	2	0	0	0	0	1	0	1	0	19	2	0	0	0	0	0	0	0	0	0	0	0	0	0	0	0	0	0
ACA9188	97-100%	Cecidomyiidae	0	CecidInt3 sp. ACA9188	13	0	0	0	0	0	0	2	0	0	0	0	0	0	0	0	0	5	0	3	0	0	0	0	0	0	0	0	0	0	0	0	0	0	0	0	0	0	0	1	0	0	1	0	0
ACC1610	97-100%	Cecidomyiidae	0	CecidInt3 sp. ACC1610	111	0	1	2	10	2	1	12	45	12	0	1	3	0	0	0	1	4	3	0	0	0	0	0	0	0	1	4	0	0	0	0	0	0	0	0	0	0	0	0	0	0	0	0	0
ACG3812	97-100%	Cecidomyiidae	0	CecidInt3 sp. ACG3812	11	0	0	0	0	0	0	0	0	0	0	0	0	2	0	0	0	9	0	0	0	0	0	0	0	0	0	0	0	0	0	0	0	0	0	0	0	0	0	0	0	0	0	0	0
ACG4584	97-100%	Cecidomyiidae	0	CecidInt3 sp. ACG4584	12	0	0	0	0	0	4	0	0	0	0	0	0	0	0	0	0	0	0	0	0	0	0	0	0	0	0	0	0	0	0	0	0	0	0	0	0	0	0	0	0	0	0	0	0
ACI5478	97-100%	Cecidomyiidae	0	CecidInt3 sp. ACI5478	25	0	0	0	0	0	0	0	0	0	0	0	0	0	0	0	1	0	5	2	0	0	0	0	0	0	9	1	0	0	0	0	0	0	0	0	0	1	1	1	0	0	0	0	0
ACI7021	97-100%	Cecidomyiidae	0	CecidInt3 sp. ACI7021	265	0	0	0	13	1	5	17	84	14	0	0	0	0	0	0	3	8	0	2	0	0	0	0	0	0	13	6	0	0	0	1	7	1	0	0	6	4	0	0	0	0	0	0	4
ACI9561	97-100%	Cecidomyiidae	0	CecidInt3 sp. ACI9561	22	0	0	0	0	0	0	0	0	0	0	0	0	0	0	0	0	0	0	0	0	0	0	0	0	0	0	0	0	0	0	0	0	0	0	0	0	0	0	0	0	0	0	0	0
ACJ1103	97-100%	Cecidomyiidae	0	CecidInt3 sp. ACJ1103	22	0	0	0	0	0	1	0	4	0	0	0	0	0	0	0	0	0	0	0	0	0	0	0	0	0	5	5	0	2	1	0	0	0	0	0	0	0	0	0	0	0	0	0	0
ACN3741	97-100%	Cecidomyiidae	0	CecidInt3 sp. ACN3741	10	0	0	0	0	0	0	3	0	0	0	0	0	0	0	0	0	2	0	0	0	0	0	0	0	0	0	0	0	0	0	0	0	0	0	0	0	0	1	0	0	0	0	0	0
ACO3310	97-100%	Cecidomyiidae	0	CecidInt3 sp. ACO3310	10	0	0	0	0	0	0	10	0	0	0	0	0	0	0	0	0	0	0	0	0	0	0	0	0	0	0	0	0	0	0	0	0	0	0	0	0	0	0	0	0	0	0	0	0
ACP5708	97-100%	Cecidomyiidae	0	CecidInt3 sp. ACP5708	18	0	0	0	0	0	0	4	2	0	7	1	2	0	0	0	0	0	0	0	0	0	0	0	0	0	0	0	0	0	0	0	0	0	0	0	0	0	0	2	0	0	0	0	0
ACG3123	97-100%	Cecidomyiidae	0	CecidInt31 sp. ACG3123	15	0	0	0	2	1	2	2	1	0	0	0	0	0	0	0	0	0	0	3	0	0	0	0	0	1	1	0	0	1	0	0	0	0	0	0	0	0	0	0	0	0	0	0	0
ACR0689	97-100%	Cecidomyiidae	0	CecidInt31 sp. ACR0689	17	0	0	0	0	0	0	0	0	0	0	0	0	0	0	0	0	0	0	0	0	0	0	0	0	0	0	0	0	0	0	0	0	1	0	0	9	6	1	0	0	0	0	0	0
ACC1290	97-100%	Cecidomyiidae	0	CecidInt32 sp. ACC1290	12	0	0	0	2	1	0	1	0	0	0	0	1	0	0	0	0	0	0	0	0	0	0	0	0	0	0	0	0	0	0	0	0	0	0	0	0	0	0	0	0	0	0	0	0
ACG4665	97-100%	Cecidomyiidae	0	CecidInt32 sp. ACG4665	15	0	0	0	0	1	0	0	0	0	0	0	0	0	0	0	1	0	0	0	0	0	0	0	0	0	1	1	0	0	0	0	0	0	0	0	0	0	0	0	0	0	0	0	0
ACG5291	97-100%	Cecidomyiidae	0	CecidInt32 sp. ACG5291	33	0	0	0	0	5	3	4	0	0	2	0	0	0	0	0	0	0	0	0	0	0	0	0	0	0	14	1	0	0	0	0	0	0	0	0	0	0	0	0	0	0	0	0	0
ACG7118	97-100%	Cecidomyiidae	0	CecidInt32 sp. ACG7118	21	0	0	0	2	2	0	0	0	0	0	0	5	0	0	0	0	1	0	0	0	0	0	0	0	0	0	0	0	0	0	0	0	0	0	0	0	0	0	0	0	0	0	0	0
ACJ1071	97-100%	Cecidomyiidae	0	CecidInt32 sp. ACJ1071	34	0	0	0	0	0	0	0	0	0	0	0	0	0	0	0	0	0	0	0	0	0	0	0	0	0	27	5	0	0	0	0	0	0	0	0	0	0	0	0	0	0	0	0	0
ACC1470	97-100%	Cecidomyiidae	0	CecidInt33 sp. ACC1470	27	0	0	0	10	9	4	0	2	0	0	0	0	0	0	0	0	0	0	0	0	0	0	0	0	0	0	0	0	0	0	0	0	0	0	0	0	0	0	0	0	0	0	0	0
ABV0498	97-100%	Cecidomyiidae	0	CecidInt34 sp. ABV0498	16	0	0	0	0	0	0	0	0	0	0	0	0	0	0	0	0	0	0	1	0	0	0	0	0	0	0	0	0	0	0	0	0	0	0	0	0	0	2	4	0	0	1	1	3
ACB9757	97-100%	Cecidomyiidae	0	CecidInt34 sp. ACB9757	153	0	0	2	28	5	3	2	1	1	0	0	23	0	2	0	0	0	0	1	0	0	0	0	1	1	14	4	0	1	0	4	1	0	0	0	0	0	0	0	0	0	5	0	1
ACB9928	97-100%	Cecidomyiidae	0	CecidInt34 sp. ACB9928	139	0	0	0	0	0	2	0	0	0	0	0	0	0	0	0	0	0	0	0	0	0	0	0	0	2	69	50	4	0	3	0	0	0	0	0	0	0	0	0	0	0	0	0	0
ACC0326	97-100%	Cecidomyiidae	0	CecidInt34 sp. ACC0326	547	0	0	0	77	17	2	0	0	0	0	0	0	0	0	0	0	0	0	0	0	0	0	0	9	9	79	0	0	0	1	0	0	0	0	0	0	0	0	0	0	0	0	0	1
ACC1372	97-100%	Cecidomyiidae	0	CecidInt34 sp. ACC1372	53	0	0	0	3	1	0	0	0	0	0	0	2	0	0	0	0	1	3	5	0	0	0	0	0	0	3	6	0	2	0	0	0	0	0	0	0	0	0	0	0	0	0	0	0
ACC1379	97-100%	Cecidomyiidae	0	CecidInt34 sp. ACC1379	52	0	0	0	32	0	0	0	0	0	0	0	0	0	0	0	0	0	0	0	0	0	0	0	0	0	0	0	0	0	0	0	0	0	0	0	0	0	0	0	0	0	0	0	4
ACF7173	97-100%	Cecidomyiidae	0	CecidInt34 sp. ACF7173	37	0	0	0	2	0	0	0	0	0	0	0	1	0	0	0	0	0	0	0	0	0	0	0	0	0	0	0	0	0	0	0	0	0	0	0	0	0	0	0	0	0	0	0	0
ACF8910	97-100%	Cecidomyiidae	0	CecidInt34 sp. ACF8910	122	0	1	23	19	0	0	0	0	0	0	0	0	0	0	0	0	0	0	0	0	4	3	0	0	0	0	0	0	0	0	0	0	0	0	0	0	0	0	0	0	0	0	0	0
ACG3063	97-100%	Cecidomyiidae	0	CecidInt34 sp. ACG3063	12	0	0	0	12	0	0	0	0	0	0	0	0	0	0	0	0	0	0	0	0	0	0	0	0	0	0	0	0	0	0	0	0	0	0	0	0	0	0	0	0	0	0	0	0
ACG3106	97-100%	Cecidomyiidae	0	CecidInt34 sp. ACG3106	567	0	0	13	490	21	7	7	0	0	0	0	0	0	0	0	0	0	0	0	0	0	0	0	0	0	0	0	0	0	0	0	0	0	0	0	0	0	0	0	0	0	0	1	0
ACG3610	97-100%	Cecidomyiidae	0	CecidInt34 sp. ACG3610	16	0	0	0	2	0	0	0	0	0	0	0	0	0	0	0	0	0	0	0	0	0	0	0	0	0	0	0	0	0	0	0	0	0	0	0	0	0	0	0	0	0	0	0	0
ACG3831	97-100%	Cecidomyiidae	0	CecidInt34 sp. ACG3831	15	0	0	0	0	0	0	0	0	0	0	0	0	0	0	0	0	1	0	0	0	0	0	0	0	2	0	0	0	0	0	0	0	0	0	0	0	0	0	0	0	0	0	0	0
ACG4002	97-100%	Cecidomyiidae	0	CecidInt34 sp. ACG4002	330	0	0	0	0	0	0	0	0	0	0	3	141	37	21	0	7	36	6	6	0	0	0	0	0	0	0	0	0	0	0	8	23	5	2	1	0	0	0	0	0	0	0	0	0
ACG7065	97-100%	Cecidomyiidae	0	CecidInt34 sp. ACG7065	13	0	0	0	0	0	4	3	0	0	0	0	0	0	0	0	1	0	0	0	0	0	0	0	0	0	0	0	0	0	0	0	0	0	0	0	0	0	0	0	0	0	0	0	0
ACH4373	97-100%	Cecidomyiidae	0	CecidInt34 sp. ACH4373	14	0	0	0	0	0	0	0	0	0	0	0	1	0	1	0	0	2	0	7	0	0	0	0	0	0	0	0	0	0	0	0	0	1	0	0	0	0	0	0	0	0	0	0	0
ACM1467	97-100%	Cecidomyiidae	0	CecidInt34 sp. ACM1467	16	0	0	0	0	0	0	3	3	0	0	0	0	1	0	0	0	2	0	0	0	0	0	0	0	0	0	0	0	0	0	0	0	0	0	0	0	0	0	0	0	0	1	1	1
AAN5190	97-100%	Cecidomyiidae	0	CecidInt35 sp. AAN5190	46	0	0	1	11	10	2	7	5	2	0	0	0	0	0	0	0	0	0	0	0	0	0	0	0	0	0	0	0	0	0	0	0	0	0	0	0	0	0	0	0	0	0	0	0
ACB9438	97-100%	Cecidomyiidae	0	CecidInt35 sp. ACF2310	52	0	0	0	0	0	0	0	0	0	0	7	0	0	0	0	0	0	0	0	0	0	0	1	0	0	0	0	0	0	0	0	0	0	0	0	0	0	0	0	0	0	0	0	0
ACF8067	97-100%	Cecidomyiidae	0	CecidInt35 sp. ACF8067	40	0	0	2	2	3	3	3	13	12	0	0	0	0	0	0	0	0	0	0	0	0	0	0	0	0	0	0	0	0	0	0	0	0	0	0	0	0	0	0	0	0	0	0	2
ACF8500	97-100%	Cecidomyiidae	0	CecidInt35 sp. ACF8500	41	0	0	0	0	0	0	0	0	0	0	0	0	0	0	0	1	17	20	2	1	0	0	0	0	0	0	0	0	0	0	0	0	0	0	0	0	0	0	0	0	0	0	0	0
ACG2936	97-100%	Cecidomyiidae	0	CecidInt35 sp. ACG2936	13	0	0	0	0	5	3	3	0	0	0	0	0	0	0	0	0	0	0	0	0	0	0	0	0	0	0	0	0	0	0	0	0	0	0	0	0	0	0	0	0	0	0	0	1
ACG3461	97-100%	Cecidomyiidae	0	CecidInt35 sp. ACG3461	13	0	0	0	0	0	0	0	0	0	0	0	0	0	0	0	0	5	3	0	5	0	0	0	0	0	0	0	0	0	0	0	0	0	0	0	0	0	0	0	0	0	0	0	0
ACG3479	97-100%	Cecidomyiidae	0	CecidInt35 sp. ACG3479	20	0	0	0	0	0	0	0	0	0	0	0	0	0	0	0	0	0	0	0	0	0	0	0	0	0	0	0	0	0	0	0	0	7	4	0	1	2	0	1	0	0	4	0	0
ACG5311	97-100%	Cecidomyiidae	0	CecidInt35 sp. ACG5311	162	0	0	0	0	0	0	0	0	0	0	0	8	3	7	0	15	102	8	2	0	4	1	0	0	0	0	0	0	0	0	0	0	0	2	0	2	0	2	0	0	0	0	1	1
ACH3005	97-100%	Cecidomyiidae	0	CecidInt35 sp. ACH3005	900	0	0	0	0	0	0	0	0	0	0	0	0	16	17	0	18	186	185	164	311	0	0	0	0	0	2	0	0	0	0	0	0	0	0	0	0	0	0	0	0	0	0	0	0
ACI8085	97-100%	Cecidomyiidae	0	CecidInt35 sp. ACI8085	22	0	0	0	2	0	0	2	10	2	0	0	0	0	0	0	0	0	0	0	0	0	0	0	0	0	0	0	0	0	0	0	0	0	0	0	0	0	0	0	0	0	2	0	0
ACI8237	97-100%	Cecidomyiidae	0	CecidInt35 sp. ACI8237	19	0	0	2	6	1	0	0	0	0	0	0	0	0	0	0	0	0	0	0	0	0	0	0	0	0	0	0	0	0	0	0	0	0	0	0	0	0	0	0	0	0	0	0	1
ACI9514	97-100%	Cecidomyiidae	0	CecidInt35 sp. ACI9514	69	0	0	0	0	0	8	23	19	0	0	0	0	0	0	0	0	0	0	2	0	0	0	0	0	0	0	5	0	0	0	0	0	0	0	0	0	0	1	9	0	0	0	0	0
ACJ3382	97-100%	Cecidomyiidae	0	CecidInt35 sp. ACJ3382	18	0	0	0	0	0	0	0	0	0	0	0	0	0	0	0	0	0	0	0	7	0	0	0	0	0	0	0	0	0	0	0	0	0	0	0	0	0	0	0	0	0	0	0	0
ACJ3430	97-100%	Cecidomyiidae	0	CecidInt35 sp. ACJ3430	21	0	0	0	0	0	0	0	20	0	0	0	0	0	0	0	0	0	1	0	0	0	0	0	0	0	0	0	0	0	0	0	0	0	0	0	0	0	0	0	0	0	0	0	0
ADA0492	97-100%	Cecidomyiidae	0	CecidInt35 sp. ADA0492	45	0	0	0	0	0	0	0	0	0	0	0	0	1	0	0	0	2	0	8	0	0	0	0	0	0	0	0	0	0	0	0	4	5	0	0	0	3	2	3	0	0	0	0	0
AAH3738	97-100%	Cecidomyiidae	0	CecidInt38 sp. AAH3738	14	0	0	0	0	0	0	0	0	0	0	0	0	0	0	0	2	0	0	0	0	0	0	0	0	0	3	0	0	0	0	0	0	0	0	0	0	0	0	0	0	0	0	0	0
ACB9805	97-100%	Cecidomyiidae	0	CecidInt38 sp. ACB9805	34	0	0	0	0	0	0	0	0	0	0	0	0	2	0	0	0	0	0	0	0	0	0	0	0	0	0	0	0	0	0	0	0	1	1	0	0	0	0	0	0	0	0	0	0
ACC5872	97-100%	Cecidomyiidae	0	CecidInt38 sp. ACC5872	94	0	0	0	0	1	6	12	5	0	0	0	0	0	0	0	0	0	0	0	0	0	0	0	0	0	35	27	0	0	0	0	0	0	0	0	0	0	0	0	0	0	0	0	0
ACG6870	97-100%	Cecidomyiidae	0	CecidInt38 sp. ACG6870	145	0	0	0	0	0	0	0	0	0	0	0	0	0	0	0	0	0	0	0	0	0	0	0	0	0	95	50	0	0	0	0	0	0	0	0	0	0	0	0	0	0	0	0	0
ACI5477	97-100%	Cecidomyiidae	0	CecidInt38 sp. ACI5477	23	0	0	0	0	0	0	0	1	0	0	0	0	0	0	0	0	0	0	0	0	0	0	0	0	0	1	5	0	0	0	0	0	0	0	0	0	0	0	0	0	0	0	0	0
ACI7920	97-100%	Cecidomyiidae	0	CecidInt38 sp. ACI7920	47	0	0	0	0	0	8	4	1	0	0	0	0	0	0	0	0	0	0	0	0	0	0	0	0	0	0	0	0	0	0	0	0	0	0	0	0	0	0	0	0	0	0	0	0
ACJ3081	97-100%	Cecidomyiidae	0	CecidInt38 sp. ACJ3081	109	0	0	0	0	1	19	26	19	2	0	0	0	0	0	0	0	0	0	0	0	0	0	0	0	0	1	5	0	0	0	0	0	0	0	0	0	0	0	0	0	0	0	0	0
ACJ3269	97-100%	Cecidomyiidae	0	CecidInt38 sp. ACJ3269	28	0	0	0	0	0	0	0	0	0	0	0	0	0	0	0	0	0	0	0	0	0	0	0	0	1	14	12	0	0	0	0	0	0	0	0	0	0	0	0	0	0	0	0	0
ACA9976	97-100%	Cecidomyiidae	0	CecidInt40 sp. ACA9976	78	0	0	0	0	0	0	0	0	0	0	0	0	0	0	0	0	4	9	7	56	0	0	0	0	0	0	0	0	0	0	0	0	0	0	0	0	0	0	0	0	0	0	0	0
ACB9937	97-100%	Cecidomyiidae	0	CecidInt40 sp. ACB9937	42	0	0	0	0	0	1	0	0	0	0	0	0	0	0	0	0	0	10	2	0	1	4	0	0	0	0	4	0	0	0	0	0	0	0	0	0	0	0	0	0	0	0	0	0
ACC0880	97-100%	Cecidomyiidae	0	CecidInt40 sp. ACC0880	15	0	0	0	0	0	0	0	0	0	0	2	4	0	0	0	0	0	0	1	0	0	0	0	0	0	0	0	0	0	0	0	0	0	0	0	0	0	0	0	0	0	0	0	0
ACF6539	97-100%	Cecidomyiidae	0	CecidInt40 sp. ACF6539	23	0	0	0	0	0	3	1	0	0	0	0	0	0	0	0	0	0	0	0	0	0	2	0	0	0	0	0	0	0	0	0	0	0	0	0	0	0	0	0	0	0	0	0	0
ACG3539	97-100%	Cecidomyiidae	0	CecidInt40 sp. ACG3539	10	0	0	0	0	0	0	0	0	0	0	0	5	0	0	0	0	0	0	3	0	0	0	0	0	0	0	0	0	0	0	0	0	0	0	0	0	0	0	0	0	0	0	0	0
ACJ3453	97-100%	Cecidomyiidae	0	CecidInt40 sp. ACJ3453	29	0	0	0	0	0	0	0	1	0	0	0	0	0	0	0	0	3	0	0	6	0	0	0	0	0	1	0	0	0	0	0	0	0	0	0	0	0	0	0	0	0	0	0	0
ACD9574	97-100%	Cecidomyiidae	0	CecidInt42 sp. ACD9574	76	0	0	0	0	0	0	0	0	0	0	0	0	0	0	0	0	0	0	0	0	25	37	0	0	0	0	0	0	0	0	0	0	0	0	0	0	0	0	0	0	0	0	0	0
ACF7349	97-100%	Cecidomyiidae	0	CecidInt42 sp. ACF7349	20	0	0	0	0	0	0	0	0	0	0	0	0	0	0	0	0	0	0	0	0	4	6	0	0	0	0	2	0	0	0	0	0	0	0	0	0	0	0	0	0	0	0	0	0
ACF9449	97-100%	Cecidomyiidae	0	CecidInt42 sp. ACF9449	99	0	3	0	0	0	0	1	83	0	0	1	0	0	0	0	0	0	0	2	0	0	0	0	0	0	0	0	0	0	0	0	0	0	0	0	0	0	0	0	0	0	0	0	0
ACG3391	97-100%	Cecidomyiidae	0	CecidInt42 sp. ACG3391	56	0	0	0	36	4	3	0	0	0	0	0	0	0	0	0	0	0	0	0	0	0	0	0	0	0	0	0	0	0	0	0	0	0	0	0	0	0	0	0	0	0	0	0	1
ACG3432	97-100%	Cecidomyiidae	0	CecidInt42 sp. ACG3432	10	0	1	0	0	0	0	0	0	0	0	0	0	0	0	0	0	0	0	0	0	0	0	0	0	1	0	0	0	0	0	0	0	0	0	0	0	0	0	0	0	0	0	0	0
ACG5399	97-100%	Cecidomyiidae	0	CecidInt42 sp. ACG5399	468	0	0	0	0	0	0	2	0	0	0	0	0	116	73	0	6	3	0	0	0	0	0	0	0	0	0	0	0	0	0	0	0	0	1	0	0	0	0	0	0	0	0	0	0
ACI9580	97-100%	Cecidomyiidae	0	CecidInt42 sp. ACI9580	78	0	0	0	0	0	0	0	0	0	0	0	0	0	0	0	0	0	0	0	0	0	0	0	0	0	0	35	0	0	41	0	0	0	0	0	0	0	0	0	0	0	0	0	0
ACK5108	97-100%	Cecidomyiidae	0	CecidInt42 sp. ACK5108	94	0	0	0	0	0	24	56	9	0	0	0	0	0	0	0	0	0	0	0	0	0	0	0	0	0	0	0	0	0	0	0	0	0	0	0	0	0	0	2	0	0	0	0	0
ACP6141	97-100%	Cecidomyiidae	0	CecidInt42 sp. ACP6141	50	0	0	0	0	0	0	0	0	0	0	5	0	0	0	0	0	0	22	0	0	0	0	0	0	0	0	0	0	0	0	8	0	0	0	0	0	0	0	15	0	0	0	0	0
ACR2287	97-100%	Cecidomyiidae	0	CecidInt42 sp. ACR2287	801	0	6	15	459	60	11	0	0	0	0	0	0	0	0	0	0	0	0	0	0	1	0	0	0	0	0	0	0	0	0	16	84	9	0	0	0	0	0	0	0	0	0	9	23
ACX1735	97-100%	Cecidomyiidae	0	CecidInt42 sp. ACX1735	28	0	0	0	0	0	0	0	0	0	0	0	0	0	0	0	0	0	0	0	0	0	0	0	0	0	0	0	0	0	0	0	0	0	0	0	0	0	0	0	0	23	0	0	0
ACZ7067	97-100%	Cecidomyiidae	0	CecidInt42 sp. ACZ7067	22	0	0	0	0	0	0	0	0	0	0	0	0	0	0	0	0	0	0	0	0	0	0	0	0	0	0	0	0	0	0	0	12	7	2	1	0	0	0	0	0	0	0	0	0
ACG2881	97-100%	Cecidomyiidae	0	CecidInt43 sp. ACG2881	42	0	0	0	0	0	0	18	0	0	0	0	0	0	0	0	0	0	0	22	0	0	0	0	0	0	0	0	0	0	0	0	0	0	0	0	0	0	0	1	0	0	0	0	0
ACL8421	97-100%	Cecidomyiidae	0	CecidInt43 sp. ACL8421	95	0	0	0	0	0	0	0	1	4	79	0	0	0	0	0	0	0	0	0	0	0	0	0	0	0	0	0	0	0	0	0	0	1	0	0	0	0	0	0	0	0	1	1	0
ACN2908	97-100%	Cecidomyiidae	0	CecidInt43 sp. ACN2908	22	0	0	0	0	0	0	0	0	0	0	0	0	0	0	0	0	0	2	0	0	0	0	0	0	0	0	0	0	0	0	0	0	0	0	0	0	0	0	0	0	0	1	1	0
ACO7408	97-100%	Cecidomyiidae	0	CecidInt43 sp. ACO7408	127	0	0	0	0	0	0	24	0	0	96	0	0	0	0	0	0	0	0	0	0	0	0	0	0	0	0	0	0	0	0	0	0	0	0	0	0	0	0	0	0	0	0	0	0
ACC0177	97-100%	Cecidomyiidae	0	CecidInt44 sp. ACC0177	59	0	2	1	1	0	6	0	0	3	0	0	0	0	0	0	0	0	0	0	0	0	0	0	0	0	0	0	0	0	0	0	0	0	0	0	0	0	0	0	0	2	2	0	0
ACE8241	97-100%	Cecidomyiidae	0	CecidInt44 sp. ACE8241	139	0	0	0	1	0	4	0	10	0	6	41	1	0	0	0	0	2	7	14	43	0	0	0	0	0	0	0	0	0	0	0	0	0	0	0	0	0	0	0	0	0	0	0	0
ACF8066	97-100%	Cecidomyiidae	0	CecidInt44 sp. ACF8066	55	0	0	0	0	9	0	0	23	4	0	0	0	0	0	0	0	0	0	0	0	0	0	0	0	0	0	0	0	0	0	0	0	0	0	0	0	0	0	0	0	0	1	0	0
ACF8126	97-100%	Cecidomyiidae	0	CecidInt44 sp. ACF8126	397	0	1	7	10	20	27	100	183	38	0	0	0	0	0	0	0	0	0	0	0	0	0	0	0	0	0	0	0	0	0	0	0	0	0	0	0	0	0	0	0	0	0	0	1
ACF9024	97-100%	Cecidomyiidae	0	CecidInt44 sp. ACF9024	18	0	0	0	0	0	0	0	0	0	0	0	0	0	0	0	0	0	0	0	0	0	0	2	0	0	11	4	0	0	0	0	0	0	0	0	0	0	0	0	0	0	0	0	0
ACG7417	97-100%	Cecidomyiidae	0	CecidInt44 sp. ACG7417	14	0	0	0	1	13	0	0	0	0	0	0	0	0	0	0	0	0	0	0	0	0	0	0	0	0	0	0	0	0	0	0	0	0	0	0	0	0	0	0	0	0	0	0	0
ACJ3354	97-100%	Cecidomyiidae	0	CecidInt44 sp. ACJ3354	31	0	0	0	0	0	2	3	13	3	2	0	0	0	0	0	0	0	0	0	0	0	0	0	0	0	0	0	0	0	0	0	0	0	0	0	0	0	0	0	0	0	0	0	0
ACR0269	97-100%	Cecidomyiidae	0	CecidInt44 sp. ACR0269	47	0	0	0	0	0	0	0	0	38	2	0	0	0	0	0	0	0	0	0	0	0	0	0	0	0	0	0	0	0	0	0	0	0	0	0	0	0	0	0	0	0	0	0	0
ACG5730	97-100%	Cecidomyiidae	0	CecidInt45 sp. ACG5730	37	0	0	0	0	3	13	0	0	0	0	0	0	0	0	0	0	0	0	0	0	0	0	0	0	0	5	0	0	0	0	0	0	0	0	0	0	0	0	0	0	0	0	0	0
ACG6177	97-100%	Cecidomyiidae	0	CecidInt45 sp. ACG6177	51	0	0	0	0	0	1	0	0	0	0	0	0	3	5	0	0	0	0	0	0	0	0	0	0	0	3	0	0	0	0	0	0	0	0	0	0	0	0	0	0	0	0	0	0
ACI4667	97-100%	Cecidomyiidae	0	CecidInt45 sp. ACI4667	14	0	0	0	2	0	0	0	0	0	0	0	0	0	0	0	0	0	0	0	0	0	0	0	0	0	0	0	0	0	0	0	0	0	0	0	0	0	0	0	0	0	0	0	0
ACJ3412	97-100%	Cecidomyiidae	0	CecidInt45 sp. ACJ3412	15	0	0	0	0	0	0	0	0	0	0	0	0	0	0	0	0	0	0	0	0	0	0	0	0	0	0	0	0	0	0	0	0	0	0	0	0	0	0	0	0	0	0	0	0
ACQ8006	97-100%	Cecidomyiidae	0	CecidInt45 sp. ACQ8006	34	0	0	0	0	0	0	0	0	0	0	0	0	0	0	0	0	0	0	0	0	0	0	0	0	0	34	0	0	0	0	0	0	0	0	0	0	0	0	0	0	0	0	0	0
ACI8025	97-100%	Cecidomyiidae	0	CecidInt46 sp. ACI8025	108	0	0	0	0	0	4	0	7	8	1	0	1	27	30	0	3	6	0	0	7	0	0	0	0	0	4	0	0	0	0	0	1	0	1	0	0	1	0	0	0	0	0	0	0
ACJ5431	97-100%	Cecidomyiidae	0	CecidInt49 sp. ACJ5431	23	0	0	0	0	0	0	5	0	2	0	0	0	0	0	0	0	2	0	0	0	0	0	0	0	0	0	7	0	0	0	0	0	0	0	0	0	0	0	4	0	0	0	0	0
ACQ8599	97-100%	Cecidomyiidae	0	CecidInt49 sp. ACQ8599	11	0	0	0	0	0	0	0	0	0	0	0	0	0	0	0	0	0	11	0	0	0	0	0	0	0	0	0	0	0	0	0	0	0	0	0	0	0	0	0	0	0	0	0	0
ACT4702	97-100%	Cecidomyiidae	0	CecidInt49 sp. ACT4702	33	0	0	0	0	0	3	2	0	0	0	0	0	1	1	0	0	0	1	0	0	0	0	0	0	0	11	8	0	2	0	0	0	0	0	0	0	0	0	0	0	0	0	0	0
ACC5663	97-100%	Cecidomyiidae	0	CecidInt5 sp. ACC5663	41	0	0	0	0	0	0	0	0	0	0	0	0	2	1	0	0	4	1	0	0	0	0	0	0	0	0	0	0	0	0	0	2	3	0	0	0	0	0	1	0	0	0	0	0
ACJ3214	97-100%	Cecidomyiidae	0	CecidInt5 sp. ACJ3214	82	0	0	0	0	1	5	7	0	0	0	0	0	1	0	0	4	8	4	5	0	0	0	0	0	0	3	8	0	0	2	0	0	4	0	0	0	0	0	0	0	0	0	0	0
ACF8505	97-100%	Cecidomyiidae	0	CecidInt50 sp. ACF8505	125	0	0	0	0	0	0	3	45	21	40	0	0	0	0	0	0	1	0	0	0	0	0	0	0	0	0	0	0	0	0	0	0	0	0	0	0	0	0	0	0	0	0	0	0
ACG2883	97-100%	Cecidomyiidae	0	CecidInt50 sp. ACG2883	155	0	0	0	0	0	0	0	0	0	0	1	32	0	0	0	0	0	0	0	0	0	0	0	0	0	0	0	0	0	0	0	0	0	0	0	0	0	0	0	0	0	0	0	0
ACI6139	97-100%	Cecidomyiidae	0	CecidInt50 sp. ACI6139	13	0	1	0	0	0	3	0	2	4	1	0	0	0	0	0	0	0	0	0	0	0	0	0	0	0	0	0	0	0	0	0	0	0	0	0	0	0	0	0	0	0	0	0	0
ACI7129	97-100%	Cecidomyiidae	0	CecidInt50 sp. ACI7129	18	0	0	0	0	0	1	0	0	2	0	0	0	0	0	0	0	0	0	0	0	0	0	0	0	0	0	0	0	0	0	0	0	0	0	0	0	0	0	0	0	0	0	0	0
ACI8629	97-100%	Cecidomyiidae	0	CecidInt50 sp. ACI8629	26	0	0	0	0	0	7	0	13	3	0	0	0	0	0	0	0	0	0	0	0	0	0	0	0	0	0	0	0	0	0	0	0	0	0	0	0	0	0	0	0	0	0	0	0
ACJ3010	97-100%	Cecidomyiidae	0	CecidInt50 sp. ACJ3010	32	0	0	0	1	0	6	5	10	2	0	0	0	0	0	0	0	0	0	0	0	0	0	0	0	0	0	0	0	0	0	0	0	0	0	0	0	0	0	0	0	0	0	0	0
ACE2219	97-100%	Cecidomyiidae	0	CecidInt52 sp. ACE2219	138	0	0	0	0	0	0	0	5	0	0	11	14	6	1	0	4	7	20	36	28	0	0	0	0	0	0	0	0	0	0	0	0	0	0	0	0	0	0	0	0	0	0	0	0
ACJ3450	97-100%	Cecidomyiidae	0	CecidInt52 sp. ACJ3450	25	0	0	0	0	0	0	0	9	0	0	0	0	1	0	0	1	9	4	0	0	0	0	0	0	0	0	0	0	0	0	0	0	0	0	0	0	0	0	0	0	0	0	0	0
ACJ3535	97-100%	Cecidomyiidae	0	CecidInt52 sp. ACJ3535	17	0	0	0	0	0	0	0	2	4	0	0	0	0	0	0	0	0	0	0	1	0	0	0	0	0	0	0	0	0	0	0	0	0	0	0	0	0	0	0	0	0	7	0	0
ACF9582	97-100%	Cecidomyiidae	0	CecidInt53 sp. ACF9582	50	0	0	0	0	0	0	0	0	0	0	0	0	0	0	0	0	0	0	0	0	0	0	0	0	0	0	28	0	0	0	0	0	0	0	0	0	0	0	0	0	0	0	3	0
ACG3200	97-100%	Cecidomyiidae	0	CecidInt53 sp. ACG3200	14	0	0	0	0	0	0	0	0	0	0	0	0	0	1	0	0	2	0	1	0	0	0	0	0	0	0	0	0	0	0	0	0	0	0	0	0	0	0	0	0	0	0	0	0
ACG4251	97-100%	Cecidomyiidae	0	CecidInt53 sp. ACG4251	25	0	0	0	0	0	5	0	0	0	0	0	0	0	0	0	0	0	0	0	0	0	0	0	0	0	0	0	0	0	0	0	0	0	0	0	0	0	0	0	0	0	0	0	0
ACJ3355	97-100%	Cecidomyiidae	0	CecidInt53 sp. ACJ3355	22	0	0	0	0	0	0	0	21	0	0	0	0	0	0	0	0	0	0	0	0	0	0	0	0	0	0	0	0	0	0	0	0	0	0	0	0	0	0	0	0	0	0	0	0
ACF6943	97-100%	Cecidomyiidae	0	CecidInt7 sp. ACF6943	1121	0	0	4	372	60	123	82	4	1	0	0	65	0	1	0	0	6	0	0	0	0	0	5	0	3	194	55	0	0	11	3	5	1	0	0	0	0	0	0	0	0	17	0	2
ACH2823	97-100%	Cecidomyiidae	0	CecidInt7 sp. ACH2823	29	0	0	0	0	0	0	0	0	0	0	0	0	2	0	0	1	0	0	0	0	0	0	0	0	0	0	0	0	0	0	0	0	0	0	0	0	0	0	0	0	0	0	0	0
ACI7958	97-100%	Cecidomyiidae	0	CecidInt9 sp. ACI7958	22	0	0	0	0	0	0	0	0	0	0	0	0	0	0	0	0	0	0	0	0	0	0	0	0	0	0	0	0	0	0	0	0	22	0	0	0	0	0	0	0	0	0	0	0
ACJ3477	97-100%	Cecidomyiidae	0	CecidInt9 sp. ACJ3477	24	0	0	0	0	0	0	0	0	0	0	0	0	0	0	0	1	2	0	0	0	0	0	0	0	0	0	0	0	0	0	0	0	0	0	0	0	0	0	0	0	0	0	0	0
ACX1922	97-100%	Cecidomyiidae	Anaretella	Anaretella iola	30	0	0	0	0	0	0	0	0	0	0	0	0	0	0	0	0	0	0	0	0	0	0	0	0	0	0	0	0	0	0	0	0	0	0	0	0	0	0	0	0	0	0	0	0
ACC1742	97-100%	Cecidomyiidae	Aprionus	Aprionus spACC1742	99	0	0	0	0	0	0	0	0	0	0	1	11	3	6	0	8	30	13	22	4	0	0	0	0	0	0	0	0	0	0	0	0	0	0	0	0	0	0	0	0	0	0	0	0
AAH3709	97-100%	Cecidomyiidae	Asphondylia	Asphondylia sp. AAH3709	43	0	0	0	8	5	8	11	1	0	0	0	0	3	0	0	0	0	0	0	0	0	0	0	0	0	5	2	0	0	0	0	0	0	0	0	0	0	0	0	0	0	0	0	0
AAV5552	97-100%	Cecidomyiidae	Asteromyia	Asteromyia sp. AAV5552	41	0	2	0	0	0	0	0	0	0	0	0	7	0	0	0	0	5	0	0	0	0	0	0	0	0	0	0	0	0	0	0	2	3	0	0	0	2	1	0	0	0	1	1	0
ACJ3086	97-100%	Cecidomyiidae	Bryomyia	Bryomyia gibbosa	10	0	0	0	0	0	0	0	0	0	0	0	0	0	0	0	0	0	0	0	0	0	0	0	0	0	0	0	0	0	0	0	0	0	0	0	0	0	0	0	0	0	0	0	0
ABW0442	97-100%	Cecidomyiidae	Camptomyia	Camptomyia sp. ABW0442	22	0	0	0	0	0	0	0	0	0	0	0	0	0	0	0	0	0	0	0	0	0	0	0	0	0	0	0	0	0	0	0	0	4	0	0	12	0	2	0	0	0	0	0	0
ACF9448	97-100%	Cecidomyiidae	Camptomyia	Camptomyia sp. ACF9448	10	0	0	0	0	0	0	0	0	0	0	0	0	0	0	0	0	0	0	0	0	3	2	1	0	0	0	0	0	0	0	0	0	0	0	0	0	0	0	0	0	0	0	0	0
ACC6477	97-100%	Cecidomyiidae	Campylomyza	Campylomyza ormerodi	12	0	0	0	0	0	0	2	1	0	3	0	0	0	0	0	0	0	0	0	0	0	0	0	0	0	0	0	0	0	0	0	0	0	0	0	0	0	0	0	0	0	0	0	0
ABW6099	97-100%	Cecidomyiidae	Feltiella	Feltiella sp. ABW6099	44	0	0	0	0	0	0	0	0	0	0	0	0	0	1	0	0	0	0	0	0	0	0	0	0	0	0	0	0	0	0	0	0	6	1	0	0	2	0	0	0	0	0	0	0
ACE0527	97-100%	Cecidomyiidae	Hartigiola	Hartigiola annulipes	309	0	0	0	0	0	0	0	0	0	0	0	0	0	0	0	0	0	0	0	0	0	0	0	0	0	0	0	0	0	0	0	0	0	0	0	0	0	0	0	0	0	0	0	0
ACB2627	97-100%	Cecidomyiidae	Heterogenella	Heterogenella hybrida	11	0	0	0	0	0	0	0	0	0	0	0	0	0	0	0	0	0	0	0	0	0	0	0	0	0	3	0	0	0	0	0	0	0	0	0	0	0	0	0	0	0	0	0	0
AAH3641	97-100%	Cecidomyiidae	Lestremia	Lestremia cinerea	779	0	0	6	55	40	15	12	14	0	175	233	15	0	0	0	0	0	5	3	71	0	0	0	0	0	0	0	0	0	0	0	0	0	0	0	0	0	0	0	0	1	1	10	5
ACO7512	97-100%	Cecidomyiidae	Ozirhincus	Ozirhincus sp. ACO7512	36	0	0	0	0	0	0	0	0	0	0	0	0	3	0	0	0	0	0	0	0	0	0	0	1	0	0	0	0	0	0	0	0	3	3	0	0	0	0	0	0	0	23	3	0
ACF7861	97-100%	Cecidomyiidae	Peromyia	Peromyia abnormis	24	0	0	0	1	0	0	0	1	1	0	0	0	0	0	0	0	0	0	0	0	0	0	0	1	0	8	8	0	0	0	0	0	0	0	0	0	0	0	0	0	0	0	0	0
ACF7688	97-100%	Cecidomyiidae	Peromyia	Peromyia caricis	28	0	0	0	0	0	2	4	0	0	0	0	0	0	0	0	0	0	10	0	0	0	0	0	0	0	0	3	0	0	0	0	0	0	0	0	0	0	0	0	0	1	3	0	1
ACG7620	97-100%	Cecidomyiidae	Peromyia	Peromyia edwardsi	2700	0	0	0	0	0	0	0	0	0	2	0	4	120	32	0	92	107	52	536	1199	0	0	0	0	0	2	6	4	3	0	0	0	1	1	1	5	0	0	6	0	0	0	0	0
ACF9580	97-100%	Cecidomyiidae	Peromyia	Peromyia fungicola	4076	0	2	3	30	4	39	142	320	1194	1021	0	1	1	1	0	1	5	12	10	71	0	0	0	0	0	17	27	56	83	11	0	0	0	0	0	0	0	0	0	0	0	0	0	0
ACF9583	97-100%	Cecidomyiidae	Peromyia	Peromyia perpusilla	61	0	0	0	4	0	3	2	24	1	0	0	0	0	0	0	1	0	0	1	0	0	0	0	0	0	0	0	0	0	0	0	0	0	0	0	0	0	0	0	0	0	9	1	2
ACJ3434	97-100%	Cecidomyiidae	Peromyia	Peromyia photophila	190	0	0	0	4	0	19	1	59	17	6	0	0	0	0	0	0	0	0	0	0	0	0	0	0	0	0	0	0	0	0	0	0	0	0	0	0	0	0	0	0	0	0	4	0
ACG4166	97-100%	Cecidomyiidae	Peromyia	Peromyia upupoides	13	0	0	0	1	0	0	0	0	0	0	0	0	0	0	0	0	0	0	0	0	0	0	0	0	0	0	0	0	0	0	0	0	0	0	0	0	0	0	0	0	0	0	0	0
ACI7903	97-100%	Cecidomyiidae	Polyardis	Polyardis bispinosa	20	0	0	0	0	0	0	0	0	0	0	0	0	0	1	0	3	2	2	2	4	0	0	1	0	0	0	0	0	0	0	0	0	0	0	0	0	0	0	0	0	0	0	0	0
ACG3551	97-100%	Cecidomyiidae	Porricondyla	Porricondyla colpodioides	20	0	0	0	4	0	7	0	0	0	0	0	0	0	0	0	0	0	0	0	0	0	0	0	0	0	1	0	0	0	0	0	0	0	0	0	0	0	0	0	0	0	1	0	0
ACD9507	97-100%	Cecidomyiidae	Rhopalomyia	Rhopalomyia sp. ACD9507	13	0	0	0	0	0	0	0	0	0	0	0	0	0	0	0	0	0	0	0	0	0	0	0	0	0	0	0	0	0	0	0	0	0	0	0	0	0	0	0	0	10	0	0	0
ACG3093	97-100%	Cecidomyiidae	Rhopalomyia	Rhopalomyia sp. ACG3093	29	0	0	0	0	0	4	0	0	2	0	0	0	0	0	0	0	0	0	0	0	1	1	0	0	0	18	3	0	0	0	0	0	0	0	0	0	0	0	0	0	0	0	0	0
ACI8196	97-100%	Cecidomyiidae	Rhopalomyia	Rhopalomyia sp. ACI8196	32	0	0	0	0	0	20	0	0	0	0	0	0	0	0	0	0	0	0	0	0	0	0	0	0	0	0	0	0	0	0	0	0	0	0	0	0	0	0	0	0	0	0	0	0
ACE8243	97-100%	Cecidomyiidae	Rhopalomyia	Rhopalomyia sp. BOLDACE8243	16	0	0	0	6	0	0	0	0	0	0	0	0	0	0	0	0	0	0	0	0	1	2	2	0	0	0	0	0	0	0	0	0	0	0	0	0	0	0	0	0	1	4	0	0
ACG4460	97-100%	Ceratopogonidae	0	CeratoIntGen spACG4460	27	0	0	0	0	0	0	0	0	0	0	0	1	7	0	0	6	12	0	1	0	0	0	0	0	0	0	0	0	0	0	0	0	0	0	0	0	0	0	0	0	0	0	0	0
ACG3482	97-100%	Ceratopogonidae	0	CeratopInt1 sp. ACG3482	45	0	0	0	0	0	0	0	0	0	0	0	0	0	0	0	0	0	0	0	0	0	0	0	0	0	0	0	0	0	0	0	0	0	0	0	0	0	0	0	0	0	0	0	0
ACI3427	97-100%	Ceratopogonidae	Atrichopogon	Atrichopogon brunnipes	89	0	0	0	0	0	0	0	0	0	0	0	0	0	0	0	0	0	0	0	0	0	0	0	0	0	0	0	0	0	0	0	0	0	0	0	0	0	0	0	0	0	0	0	2
ABZ9243	97-100%	Ceratopogonidae	Atrichopogon	Atrichopogon oedemarum	298	0	0	0	1	0	3	0	0	0	0	0	2	0	0	0	0	11	23	21	0	0	0	7	0	2	33	56	0	27	40	0	4	0	0	1	0	0	0	0	0	0	0	0	1
ABW8112	97-100%	Ceratopogonidae	Atrichopogon	Atrichopogon sp. ABW8112	30	0	0	0	0	0	0	0	0	0	0	0	0	1	2	0	0	0	0	0	0	0	0	0	0	0	0	0	0	0	0	0	0	0	0	1	0	0	0	0	0	0	0	5	6
ACA3626	97-100%	Ceratopogonidae	Atrichopogon	Atrichopogon sp. ACA3626	34	0	0	0	0	0	0	0	0	0	0	0	0	0	0	0	0	7	4	19	1	0	0	0	0	0	0	0	0	0	0	0	0	0	0	0	0	0	0	2	0	0	0	0	0
ACE0463	97-100%	Ceratopogonidae	Atrichopogon	Atrichopogon sp. ACE0463	216	0	0	0	0	0	0	0	0	0	0	106	80	0	25	0	0	0	0	0	0	0	0	0	0	0	0	0	0	0	0	3	0	0	0	0	0	0	0	0	0	0	0	0	0
ACG4202	97-100%	Ceratopogonidae	Atrichopogon	Atrichopogon sp. ACG4202	92	0	0	0	0	0	0	0	0	0	1	0	0	0	0	0	0	0	0	0	0	0	0	0	0	7	53	0	3	0	10	0	0	0	0	0	0	0	0	0	0	0	0	0	0
ACG7143	97-100%	Ceratopogonidae	Atrichopogon	Atrichopogon sp. ACG7143	12	0	0	0	0	0	0	0	0	0	0	0	0	0	0	0	0	0	0	0	0	0	0	0	0	0	12	0	0	0	0	0	0	0	0	0	0	0	0	0	0	0	0	0	0
ACP7223	97-100%	Ceratopogonidae	Atrichopogon	Atrichopogon sp. ACP7223	404	0	0	2	15	0	0	0	13	0	0	0	1	1	4	0	0	0	0	0	0	0	0	0	0	0	0	0	0	0	0	1	35	0	1	0	0	0	0	0	0	3	2	0	2
ACR1666	97-100%	Ceratopogonidae	Atrichopogon	Atrichopogon sp. ACR1666	30	0	0	0	0	0	0	0	0	0	0	0	1	2	3	0	9	10	0	0	0	0	0	0	0	0	0	0	0	0	0	3	0	0	0	0	0	0	0	0	0	0	0	1	0
ACS7862	97-100%	Ceratopogonidae	Atrichopogon	Atrichopogon sp. ACS7862	36	0	0	0	0	0	0	0	0	0	0	0	0	9	0	0	7	0	0	0	0	0	0	0	0	0	0	0	0	0	0	0	0	0	0	3	15	0	0	0	0	0	0	0	0
ACC1669	97-100%	Ceratopogonidae	Atrichopogon	Atrichopogon spACC1669	713	0	0	0	0	0	0	0	0	0	0	0	0	0	0	0	0	0	0	0	0	0	0	0	0	0	0	0	0	0	0	0	0	0	0	0	0	0	0	0	0	4	0	16	4
ABW3958	97-100%	Ceratopogonidae	Brachypogon	Brachypogon sociabilis	14	0	0	0	0	0	3	0	0	0	0	0	0	0	0	0	0	0	0	0	0	0	3	0	0	0	0	0	0	0	0	0	0	0	0	0	0	0	0	0	0	0	5	0	0
ACE8195	97-100%	Ceratopogonidae	Brachypogon	Brachypogon sociabilis	17	0	1	0	4	0	4	0	0	0	0	0	0	0	0	0	0	0	0	0	0	0	2	0	2	0	0	0	0	0	0	0	0	0	0	0	0	0	0	0	0	0	2	0	0
ACX0816	97-100%	Ceratopogonidae	Ceratoculicoides	Ceratoculicoides ACX0816	31	0	0	0	0	0	0	0	0	0	0	0	0	0	0	0	2	0	0	0	0	0	0	0	0	0	0	0	0	0	0	0	0	0	0	0	0	0	0	0	0	0	0	0	0
AAG6430	97-100%	Ceratopogonidae	Culicoides	Culicoides kibunensis	75	0	0	0	0	0	0	0	0	0	0	0	0	11	0	0	21	36	1	6	0	0	0	0	0	0	0	0	0	0	0	0	0	0	0	0	0	0	0	0	0	0	0	0	0
AAO7718	97-100%	Ceratopogonidae	Culicoides	Culicoides obsoletus	22	0	0	0	0	0	0	0	0	0	0	0	1	0	0	0	1	13	0	0	0	0	0	0	0	0	0	0	0	0	0	0	0	0	0	0	0	1	0	0	0	0	0	0	0
ACP1727	97-100%	Ceratopogonidae	Culicoides	Culicoides pallidicornis	10	0	0	1	0	0	0	0	0	0	0	0	0	1	0	0	7	0	0	0	0	0	0	0	0	0	0	0	0	0	0	0	0	0	0	0	0	0	0	0	0	0	0	0	0
ABW3964	97-100%	Ceratopogonidae	Forcipomyia	Forcipomyia alacris	186	0	0	1	18	7	2	0	0	0	0	0	0	0	0	0	0	4	8	7	0	0	0	0	2	0	0	4	0	0	1	0	0	0	0	0	0	0	0	1	0	0	0	0	12
AAN5148	97-100%	Ceratopogonidae	Forcipomyia	Forcipomyia bipunctata	1213	0	0	0	0	0	0	0	38	0	0	0	0	0	0	0	5	53	40	95	155	0	0	0	0	2	0	23	0	2	5	0	0	0	0	0	5	10	298	102	0	0	0	0	0
ACX0815	97-100%	Ceratopogonidae	Forcipomyia	Forcipomyia fuliginosa	19	0	0	0	0	0	0	4	0	0	0	0	0	0	0	0	0	0	0	0	0	0	0	0	0	0	0	0	0	0	0	0	0	0	0	0	0	0	1	0	0	0	0	0	0
ACI7668	97-100%	Ceratopogonidae	Forcipomyia	Forcipomyia glauca	67	0	0	0	0	0	0	0	0	0	0	0	0	0	0	0	0	0	0	0	0	0	0	0	0	1	0	0	0	0	0	0	0	0	0	0	0	0	0	0	0	0	0	0	0
ACX0977	97-100%	Ceratopogonidae	Forcipomyia	Forcipomyia monilicornis	20	0	0	0	0	0	0	0	18	0	0	0	0	0	0	0	0	0	0	0	0	0	0	0	0	0	0	0	0	0	0	0	0	0	0	0	0	0	0	0	0	0	0	1	1
ABW3942	97-100%	Ceratopogonidae	Forcipomyia	Forcipomyia nigra	134	0	0	0	0	0	4	16	24	24	0	0	0	1	0	0	0	0	2	8	0	0	0	0	0	0	0	0	0	0	0	0	0	0	0	0	4	4	8	3	0	0	0	0	0
ACQ8860	97-100%	Ceratopogonidae	Forcipomyia	Forcipomyia sp. 4ES	24	0	0	0	0	0	0	0	0	0	0	0	0	0	0	0	0	0	6	0	0	0	0	0	0	0	0	0	0	0	0	0	0	0	0	0	0	0	5	1	0	0	0	0	0
AAG6433	97-100%	Ceratopogonidae	Forcipomyia	Forcipomyia sp. AAG6433	31	0	0	0	0	0	0	0	0	13	0	0	0	0	0	0	0	0	0	0	0	0	0	0	0	0	0	0	0	0	0	0	0	0	0	0	0	1	0	0	0	0	0	0	0
ACE2295	97-100%	Ceratopogonidae	Forcipomyia	Forcipomyia sp. ACE2295	206	0	0	0	0	0	1	0	0	0	0	0	0	2	0	0	3	102	56	5	12	0	0	0	0	0	0	0	0	0	0	0	0	0	0	0	0	2	3	2	0	0	0	0	0
ACF3562	97-100%	Ceratopogonidae	Forcipomyia	Forcipomyia sp. ACF3562	266	0	0	0	0	0	7	25	134	86	0	0	0	0	0	0	0	1	0	0	0	0	0	0	0	0	2	0	0	2	0	0	0	0	0	0	0	0	0	0	0	0	0	0	0
ACF6961	97-100%	Ceratopogonidae	Forcipomyia	Forcipomyia sp. ACF6961	36	0	0	0	0	0	0	7	0	0	0	0	0	0	0	0	0	0	0	0	0	0	0	0	0	2	12	0	0	0	0	0	0	0	0	0	0	0	0	0	0	0	0	0	0
ACF7463	97-100%	Ceratopogonidae	Forcipomyia	Forcipomyia sp. ACF7463	22	0	0	0	0	0	0	0	0	0	0	0	0	0	0	0	0	0	0	0	0	0	0	0	0	0	0	0	0	0	0	0	0	0	0	0	0	0	0	0	0	0	0	0	0
ACF9779	97-100%	Ceratopogonidae	Forcipomyia	Forcipomyia sp. ACF9779	19	0	0	0	0	0	0	0	0	0	0	0	0	0	0	0	0	0	0	0	0	0	0	0	0	0	0	0	0	0	0	0	0	0	0	0	0	0	0	0	0	0	0	0	3
ACG5310	97-100%	Ceratopogonidae	Forcipomyia	Forcipomyia sp. ACG5310	16	0	0	0	0	0	0	0	0	0	0	0	0	0	0	0	0	0	0	0	0	0	0	0	0	0	2	0	0	0	0	0	0	0	0	0	0	1	0	0	0	0	0	0	0
ACR0904	97-100%	Ceratopogonidae	Forcipomyia	Forcipomyia sp. ACR0904	45	0	0	0	0	0	0	0	0	0	0	0	0	0	0	0	0	0	0	0	0	0	0	0	0	0	0	0	0	0	0	0	20	8	0	0	1	1	7	7	0	0	0	0	0
ACR2180	97-100%	Ceratopogonidae	Forcipomyia	Forcipomyia sp. ACR2180	32	0	0	0	0	0	0	0	0	0	0	0	0	0	0	0	0	0	11	5	0	0	0	0	0	0	0	0	0	0	0	0	0	0	0	0	0	0	13	1	0	0	0	0	0
ACF8504	97-100%	Ceratopogonidae	Forcipomyia	Forcipomyia spACF8504	84	0	0	0	0	0	0	0	0	0	0	0	0	0	0	0	0	0	0	0	0	0	0	0	0	0	11	0	0	0	0	0	0	0	0	0	0	0	0	0	0	0	9	25	25
ACA4431	97-100%	Ceratopogonidae	Forcipomyia	Forcipomyia squamigera	132	0	1	7	22	0	0	0	0	0	0	0	5	0	0	0	0	0	0	12	0	0	0	0	0	0	0	0	0	0	0	0	0	0	0	0	0	0	0	0	0	0	6	4	9
ABW3987	97-100%	Ceratopogonidae	Forcipomyia	Forcipomyia tenuis	222	0	0	0	0	0	0	0	0	0	0	0	0	6	0	0	12	0	6	100	62	0	0	0	0	0	0	0	0	0	0	0	0	0	0	0	0	0	10	10	0	7	2	0	0
AAG6501	97-100%	Ceratopogonidae	Forcipomyia	Forcipomyia titillans	1024	0	0	0	0	0	2	61	51	2	19	0	0	24	1	0	4	105	41	2	1	0	0	0	3	0	61	68	13	12	4	0	0	0	0	0	0	0	0	0	0	0	0	0	0
ACL4093	97-100%	Ceratopogonidae	Schizohelea	Schizohelea leucopeza	115	0	0	0	0	0	0	0	0	0	0	0	0	0	0	0	0	0	0	0	0	0	0	0	0	0	5	0	0	0	0	0	0	0	0	0	0	0	0	0	0	0	0	0	0
ACA4694	97-100%	Ceratopogonidae	Serromyia	Serromyia femorata	26	0	0	0	0	0	0	0	0	0	0	0	0	0	0	0	0	0	0	0	0	12	8	4	2	0	0	0	0	0	0	0	0	0	0	0	0	0	0	0	0	0	0	0	0
ACD3714	97-100%	Chamaemyiidae	Chamaemyia	Chamaemyia aestiva	40	0	0	0	0	3	5	16	16	0	0	0	0	0	0	0	0	0	0	0	0	0	0	0	0	0	0	0	0	0	0	0	0	0	0	0	0	0	0	0	0	0	0	0	0
AAG6951	97-100%	Chamaemyiidae	Chamaemyia	Chamaemyia sp. AAG6951	110	0	0	0	0	1	4	9	14	70	10	0	0	0	0	0	0	0	0	0	0	0	0	0	0	0	0	0	0	0	0	0	0	0	0	0	0	0	0	0	0	0	0	0	0
ACV0091	97-100%	Chamaemyiidae	Chamaemyia	Chamaemyia sp. ACV0091	21	0	0	0	0	0	2	19	0	0	0	0	0	0	0	0	0	0	0	0	0	0	0	0	0	0	0	0	0	0	0	0	0	0	0	0	0	0	0	0	0	0	0	0	0
AAD9250	97-100%	Chironomidae	0	ChiroIntGen spAAD9250	28	0	0	0	3	2	3	0	0	0	0	0	0	0	0	0	0	0	0	0	0	0	0	0	0	0	0	0	0	0	0	0	0	0	0	0	0	0	0	0	0	0	0	0	0
AAF2163	97-100%	Chironomidae	0	ChiroIntGen spAAF2163	50	0	0	0	0	0	0	0	0	0	0	0	0	0	0	0	0	0	0	0	0	0	0	0	0	0	0	0	0	0	0	0	0	0	0	0	0	0	0	0	0	1	0	0	0
AAI1572	97-100%	Chironomidae	0	ChiroIntGen spAAI1572	38	0	0	0	0	0	0	0	0	0	0	0	0	2	0	0	0	1	0	30	0	0	0	0	0	0	0	1	0	0	0	0	0	0	0	0	0	0	0	0	0	0	0	0	0
AAJ2129	97-100%	Chironomidae	0	ChiroIntGen spAAJ2129	56	0	0	0	0	0	0	0	0	0	0	0	0	4	6	0	2	8	0	0	0	0	0	0	0	0	0	0	0	0	0	0	0	0	0	0	0	0	0	0	0	0	0	0	0
AAN5355	97-100%	Chironomidae	0	ChiroIntGen spAAN5355	50	0	0	0	0	0	0	14	0	0	0	0	0	0	0	0	0	0	6	0	0	0	0	0	0	0	0	0	0	0	0	0	0	0	0	0	0	0	1	0	0	0	0	0	0
AAW0359	97-100%	Chironomidae	0	ChiroIntGen spAAW0359	130	0	0	0	0	0	0	0	0	0	0	1	2	3	7	0	1	9	12	59	28	0	0	0	0	0	0	0	0	0	0	0	0	0	0	0	0	0	0	0	0	0	0	0	0
ACH2822	97-100%	Chironomidae	0	ChiroIntGen spACH2822	30	0	0	0	0	0	0	0	0	0	0	0	0	1	1	0	0	9	0	0	0	2	9	0	0	0	0	0	0	0	0	0	0	0	0	0	0	0	0	0	0	0	0	0	0
ACN5734	97-100%	Chironomidae	0	ChiroIntGen spACN5734	15	0	0	0	0	0	0	0	0	0	0	0	0	0	0	0	0	0	0	0	0	0	1	0	0	1	1	2	0	0	0	0	0	0	0	0	0	0	0	0	0	1	0	0	0
ACU4667	97-100%	Chironomidae	0	ChironInt18 sp. ACU4667	41	0	0	0	0	0	0	0	0	0	0	0	36	2	3	0	0	0	0	0	0	0	0	0	0	0	0	0	0	0	0	0	0	0	0	0	0	0	0	0	0	0	0	0	0
ADI4999	97-100%	Chironomidae	Brillia	Brillia bifida	290	0	0	0	0	0	0	0	0	0	0	1	117	7	56	0	52	21	1	24	0	0	0	0	0	0	0	0	0	0	0	0	0	0	0	0	0	0	0	0	0	0	0	0	0
ACR3672	97-100%	Chironomidae	Bryophaenocladius	Bryophaenocladius cf. akiensis	895	0	0	0	0	0	0	0	0	0	0	0	0	0	0	0	0	0	0	0	0	0	0	0	0	0	0	0	0	0	0	0	405	469	5	1	0	1	14	0	0	0	0	0	0
AAP6930	97-100%	Chironomidae	Bryophaenocladius	Bryophaenocladius cf. vernalis	315	0	0	0	0	0	5	0	0	0	0	4	0	0	0	0	6	29	11	0	0	0	0	0	0	0	0	0	0	0	0	0	0	0	0	0	0	0	0	0	0	0	0	0	0
AAW1344	97-100%	Chironomidae	Bryophaenocladius	Bryophaenocladius flavoscutellatus	62	0	0	0	0	0	0	0	0	0	0	0	0	0	0	0	0	0	0	0	0	0	0	0	0	0	0	0	0	0	0	3	46	12	0	0	0	0	0	1	0	0	0	0	0
AAM6273	97-100%	Chironomidae	Bryophaenocladius	Bryophaenocladius ictericus	2347	0	0	0	0	0	0	0	0	1	0	2	17	25	12	0	91	634	291	28	424	0	0	0	0	0	0	0	0	0	0	4	21	7	6	4	8	5	217	328	0	0	0	8	5
AAW1343	97-100%	Chironomidae	Bryophaenocladius	Bryophaenocladius sp. 4ES	19	0	0	0	0	0	0	0	0	0	0	0	0	0	0	0	0	2	0	0	0	0	0	0	0	0	0	0	0	0	0	0	0	0	0	3	0	0	14	0	0	0	0	0	0
AAG1021	97-100%	Chironomidae	Bryophaenocladius	Bryophaenocladius sp. 8ES	382	0	0	1	0	0	0	203	18	0	121	0	0	7	1	0	0	0	0	0	0	0	0	0	0	0	0	0	0	0	0	10	8	4	6	0	1	0	2	0	0	0	0	0	0
ACF6903	97-100%	Chironomidae	Chaetocladius	Chaetocladius perennis	1773	0	0	0	0	0	0	0	0	0	0	715	868	5	83	0	1	14	9	15	58	0	0	0	0	0	0	0	0	0	0	0	0	0	0	0	0	0	0	0	0	0	0	0	0
AAF4055	97-100%	Chironomidae	Chaetocladius	Chaetocladius sp. 1TE	34	0	0	0	0	0	0	0	0	0	0	0	0	0	0	0	0	0	0	0	0	0	0	0	0	0	0	0	0	0	0	0	0	0	0	0	0	0	0	0	0	0	0	0	0
ACG4647	97-100%	Chironomidae	Chaetocladius	Chaetocladius sp. ACG4647	83	0	0	0	0	0	0	0	0	0	0	2	8	5	5	0	0	0	6	0	0	0	0	0	0	0	0	0	0	0	0	3	0	0	0	0	0	0	0	0	0	0	0	0	0
AAC0614	97-100%	Chironomidae	Chaetocladius	Chaetocladius suecicus	24	0	0	0	0	0	0	0	0	0	0	0	0	0	0	0	0	0	0	0	0	0	0	0	0	0	0	0	0	0	0	0	0	0	0	0	0	0	0	0	0	0	0	0	0
AAW4001	97-100%	Chironomidae	Chironomus	Chironomus alpestris	206	0	0	0	0	0	0	0	0	0	0	0	0	73	1	0	34	0	9	56	33	0	0	0	0	0	0	0	0	0	0	0	0	0	0	0	0	0	0	0	0	0	0	0	0
AAD1162	97-100%	Chironomidae	Corynoneura	Corynoneura lobata	418	0	0	0	0	0	1	0	2	0	0	0	4	19	14	0	64	111	29	13	146	0	0	0	0	0	1	0	0	0	0	0	0	0	0	0	0	0	0	0	0	0	0	0	0
AAI0860	97-100%	Chironomidae	Corynoneura	Corynoneura sp. 21ES	20	0	0	0	0	0	0	0	0	0	0	0	0	0	0	0	0	0	0	0	0	0	0	0	0	0	0	0	0	0	0	0	0	0	0	0	0	0	0	0	0	0	0	0	0
AAM5377	97-100%	Chironomidae	Cricotopus	Cricotopus rufiventris	21	0	0	0	0	0	0	0	0	0	0	0	4	6	0	0	0	0	0	0	0	0	0	0	0	0	0	0	0	0	0	5	5	0	1	0	0	0	0	0	0	0	0	0	0
AAB5113	97-100%	Chironomidae	Diamesa	Diamesa bohemani	12	0	0	0	0	0	0	0	0	0	0	0	0	0	0	0	0	0	0	0	0	0	0	0	0	0	0	0	0	0	0	0	0	0	0	0	0	0	0	0	0	0	0	0	0
AAE7630	97-100%	Chironomidae	Diamesa	Diamesa incallida	16	0	0	0	0	0	0	0	0	0	0	0	0	0	0	0	0	0	0	0	0	0	0	0	0	0	0	0	0	0	0	0	0	0	0	0	0	0	0	0	0	0	0	0	0
AAB5106	97-100%	Chironomidae	Diamesa	Diamesa tonsa	74	0	0	0	0	0	0	0	0	0	0	0	0	0	0	0	0	0	0	0	0	0	0	0	0	5	0	0	0	0	0	0	0	0	0	0	0	0	0	0	0	0	0	0	0
ACD9509	97-100%	Chironomidae	Georthocladius	Georthocladius sp. ACD9509	1555	7	2	0	0	0	0	0	0	0	0	0	0	0	0	0	0	0	0	0	0	8	12	2	0	0	0	0	0	0	0	0	0	0	0	0	0	0	0	0	0	1011	6	0	0
ACD4501	97-100%	Chironomidae	Gymnometriocnemus	Gymnometriocnemus brumalis	194	0	0	0	0	0	0	0	0	0	0	0	0	0	0	0	0	0	0	0	0	0	0	0	0	0	0	0	0	0	0	0	0	0	0	0	0	0	0	0	0	0	0	0	0
AAE3567	97-100%	Chironomidae	Gymnometriocnemus	Gymnometriocnemus kamimegavirgus	332	0	5	0	0	0	0	0	0	0	0	0	0	0	0	0	0	0	0	0	0	0	0	0	0	0	0	0	0	0	0	0	0	0	0	0	0	0	0	0	0	25	0	0	0
AAG6457	97-100%	Chironomidae	Gymnometriocnemus	Gymnometriocnemus pallidus	49	0	0	0	0	0	0	0	0	0	0	0	0	0	0	0	0	0	0	0	0	0	0	0	0	0	3	0	0	0	0	0	0	0	0	0	0	0	0	0	0	0	0	0	0
ACD9477	97-100%	Chironomidae	Gymnometriocnemus	Gymnometriocnemus sp. ACD9477	168	3	4	0	0	0	0	0	0	0	1	0	0	0	0	0	0	0	0	0	0	0	0	0	0	0	0	0	0	0	0	0	0	0	0	0	0	0	0	0	0	17	0	0	0
ACE0146	97-100%	Chironomidae	Gymnometriocnemus	Gymnometriocnemus sp. ACE0146	54	0	0	0	0	0	0	0	0	0	0	4	0	0	0	0	0	0	0	0	0	0	0	0	0	0	0	0	0	0	0	0	0	0	0	0	0	0	0	0	0	0	0	0	0
AAI6451	97-100%	Chironomidae	Gymnometriocnemus	Gymnometriocnemus subnudus	263	1	4	4	8	0	0	0	0	0	0	24	2	0	0	0	0	0	0	0	0	8	14	1	0	0	0	0	0	0	0	0	1	2	0	0	0	0	0	0	0	10	0	0	0
ACQ0651	97-100%	Chironomidae	Heterotrissocladius	Heterotrissocladius marcidus	12	0	2	4	1	0	0	0	0	0	0	0	0	0	0	0	0	0	0	0	0	0	0	0	0	0	0	0	0	0	0	0	0	0	0	0	0	0	0	0	0	0	0	0	0
AAC9198	97-100%	Chironomidae	Krenopelopia	Krenopelopia sp.	50	0	0	0	0	0	0	0	0	0	0	0	0	0	0	0	0	0	0	0	0	0	0	0	0	0	0	0	0	0	0	0	0	0	0	0	0	0	0	0	0	0	0	0	18
AAC9196	97-100%	Chironomidae	Krenopelopia	Krenopelopia sp. AAC9196	57	0	0	0	0	0	0	0	0	0	0	0	0	0	0	0	13	0	0	2	0	0	0	0	0	0	0	0	0	0	0	0	0	0	0	0	0	0	0	0	0	0	0	0	0
AAC9197	97-100%	Chironomidae	Krenopelopia	Krenopelopia sp. AAC9197	59	0	0	0	0	0	0	0	0	0	0	0	0	0	0	0	0	0	0	0	0	0	0	0	0	0	3	0	0	0	0	0	0	0	0	0	0	0	0	0	0	0	0	0	0
AAI2213	97-100%	Chironomidae	Krenopelopia	Krenopelopia sp. AAI2213	201	0	0	0	0	0	0	0	0	0	0	0	10	0	0	0	2	31	141	4	6	0	0	0	0	0	0	0	0	0	0	0	0	0	0	0	0	0	0	0	0	0	0	0	0
ACT5787	97-100%	Chironomidae	Krenopelopia	Krenopelopia sp. BOLDACT5787	34	0	0	0	0	0	0	0	0	0	0	1	0	0	0	0	0	0	0	0	0	0	0	0	0	0	0	0	0	0	0	0	0	0	0	0	0	0	0	0	0	0	0	0	0
ACQ5543	97-100%	Chironomidae	Krenosmittia	Krenosmittia boreoalpina	12	0	0	0	0	0	0	0	0	0	0	0	0	0	0	0	0	0	0	0	0	0	0	0	0	0	0	0	0	0	0	0	0	0	0	0	0	0	0	0	0	0	0	0	0
AAE0964	97-100%	Chironomidae	Limnophyes	Limnophyes difficilis	108	0	0	0	6	0	0	4	7	0	0	0	0	0	0	0	0	0	0	0	0	0	0	3	0	0	0	0	0	0	0	0	0	0	0	0	0	0	0	0	0	0	0	0	0
AAB9700	97-100%	Chironomidae	Limnophyes	Limnophyes edwardsi	96	0	2	0	0	1	0	10	0	9	4	0	0	0	0	0	0	0	0	0	0	0	0	0	0	0	0	0	1	0	0	0	0	0	0	0	0	0	0	0	0	1	0	0	0
AAJ2130	97-100%	Chironomidae	Limnophyes	Limnophyes habilis	229	0	0	1	43	0	4	0	1	3	0	2	0	0	1	0	0	0	0	0	0	0	0	4	0	0	0	2	0	0	0	0	0	0	0	0	0	0	0	0	0	0	0	0	0
AAA8204	97-100%	Chironomidae	Limnophyes	Limnophyes minimus	10062	0	0	0	0	0	2	23	3	10	0	243	314	1173	1687	0	260	894	74	242	114	0	0	0	4	5	45	141	0	21	33	0	20	20	23	187	186	37	106	144	1	116	46	72	70
AAE6392	97-100%	Chironomidae	Limnophyes	Limnophyes pentaplastus	294	0	0	0	1	0	1	4	0	0	2	23	50	11	18	0	4	20	2	0	8	2	4	2	0	0	2	0	0	0	0	0	4	0	0	0	0	0	0	0	0	1	6	2	1
ABU5525	97-100%	Chironomidae	Limnophyes	Limnophyes sp. 14ES	542	0	0	0	0	0	0	0	0	0	0	5	114	224	19	0	41	90	6	3	13	0	0	0	0	0	0	0	0	0	0	0	3	2	0	0	1	0	0	0	0	1	0	0	0
ACG4398	97-100%	Chironomidae	Limnophyes	Limnophyes sp. 2SW	508	0	0	0	0	0	0	0	0	0	0	0	0	0	0	0	0	0	0	0	0	0	0	1	22	15	64	91	0	21	44	0	0	0	0	0	0	0	0	0	0	0	0	0	0
AAI1341	97-100%	Chironomidae	Limnophyes	Limnophyes sp. 6ES	39	0	0	0	0	0	0	0	0	4	0	0	0	0	0	0	0	0	0	0	0	0	0	0	0	0	0	0	0	0	0	0	0	0	0	0	0	0	0	0	0	0	0	0	0
ACG3403	97-100%	Chironomidae	Limnophyes	Limnophyes sp. 7SW	139	1	6	0	15	2	16	48	14	0	0	0	0	0	0	0	0	0	0	0	0	0	0	0	3	1	16	13	0	0	0	0	0	0	0	0	0	0	0	0	0	0	2	0	0
AAW1297	97-100%	Chironomidae	Limnophyes	Limnophyes sp. 8ES	43	0	0	0	0	0	0	0	0	0	1	0	0	0	0	0	0	0	0	0	0	0	0	0	0	0	0	0	0	0	0	0	0	0	0	0	0	0	0	0	0	0	0	0	0
ACJ0628	97-100%	Chironomidae	Limnophyes	Limnophyes sp. 8SW	80	0	0	0	1	1	3	7	37	19	0	0	0	0	0	0	0	0	0	0	0	0	0	0	0	0	0	0	0	0	0	0	0	0	0	0	0	0	0	0	0	1	0	0	0
ABW5528	97-100%	Chironomidae	Limnophyes	Limnophyes sp. ABW5528	112	0	0	0	0	0	0	0	0	0	0	9	33	5	7	0	1	14	14	21	8	0	0	0	0	0	0	0	0	0	0	0	0	0	0	0	0	0	0	0	0	0	0	0	0
ACJ3327	97-100%	Chironomidae	Limnophyes	Limnophyes spACJ3327	57	0	3	0	0	0	1	0	0	0	0	0	0	0	0	0	0	3	0	2	0	0	0	0	0	0	0	0	0	0	0	0	0	0	0	0	0	0	0	0	0	0	5	0	0
ACU4856	97-100%	Chironomidae	Mesosmittia	Mesosmittia flexuella	100	0	0	6	0	0	0	6	0	0	0	0	0	0	0	0	0	0	0	0	0	0	0	0	0	0	0	0	0	0	0	0	0	0	0	3	3	2	12	60	0	0	0	0	0
AAC6643	97-100%	Chironomidae	Metriocnemus	Metriocnemus albolineatus	138	0	0	0	0	0	0	0	0	0	0	1	0	0	0	0	1	0	10	0	0	0	0	0	0	0	0	0	0	0	0	0	0	0	0	0	0	0	0	0	0	3	0	0	0
ACI9294	97-100%	Chironomidae	Metriocnemus	Metriocnemus cf. albolineatus	63	0	0	0	0	0	1	0	0	0	0	0	0	0	0	0	0	0	0	0	0	0	0	0	0	0	0	0	0	0	0	0	0	0	0	0	0	0	0	0	0	0	0	0	0
AAI1573	97-100%	Chironomidae	Metriocnemus	Metriocnemus fuscipes	266	0	0	0	0	0	0	0	0	0	131	6	32	7	10	0	3	23	0	0	0	0	0	0	0	0	0	0	0	0	0	2	16	17	0	0	0	0	2	0	0	0	0	0	0
ACB9910	97-100%	Chironomidae	Metriocnemus	Metriocnemus sp. 1SW	39	0	0	0	0	0	0	0	0	0	0	0	0	0	0	0	0	0	0	0	0	0	0	0	0	0	0	0	0	0	0	0	0	0	0	0	0	0	0	0	0	0	1	0	0
AAV4655	97-100%	Chironomidae	Metriocnemus	Metriocnemus sp. 5ES	486	0	0	0	0	0	0	0	0	0	0	0	0	0	0	0	0	0	0	0	0	0	0	143	49	3	8	228	0	8	39	0	0	0	0	0	0	0	0	0	0	0	1	1	0
AAE0593	97-100%	Chironomidae	Micropsectra	Micropsectra appendica	20	0	0	0	1	0	8	2	0	0	0	0	0	0	0	0	0	0	0	0	0	0	0	0	0	0	0	0	1	0	0	0	0	0	0	0	0	0	0	0	0	0	0	0	0
AAD4167	97-100%	Chironomidae	Micropsectra	Micropsectra atrofasciata	920	0	0	0	0	0	0	0	0	0	0	0	315	67	376	0	5	36	19	3	94	0	0	0	0	0	0	0	0	0	0	0	0	0	0	0	0	0	0	0	0	0	0	0	0
ACT9203	97-100%	Chironomidae	Micropsectra	Micropsectra cf. longicrista	1499	0	0	0	0	0	0	1	1	0	2	6	27	51	178	0	3	72	128	216	812	0	0	0	0	0	0	0	0	0	0	0	1	0	0	0	0	0	0	0	0	0	0	0	0
AAF7001	97-100%	Chironomidae	Micropsectra	Micropsectra cf. roseiventris	40	0	0	0	0	0	0	0	0	0	0	0	0	0	0	0	0	0	0	0	0	0	1	0	0	0	0	0	16	0	0	0	0	0	0	0	0	0	0	0	0	0	0	0	0
AAA9963	97-100%	Chironomidae	Micropsectra	Micropsectra junci	1114	0	0	5	0	0	0	1	0	0	0	10	10	34	13	0	1	13	25	58	595	0	0	0	0	0	0	0	0	1	0	0	0	0	0	0	0	0	0	0	0	0	0	0	0
AAE7238	97-100%	Chironomidae	Micropsectra	Micropsectra nana	30	0	1	0	0	0	0	0	0	0	0	0	1	0	0	0	0	0	0	0	0	0	0	0	0	0	0	0	0	0	0	0	0	0	0	0	0	0	0	0	0	0	6	0	0
AAC4098	97-100%	Chironomidae	Micropsectra	Micropsectra notescens	198	0	0	0	0	0	0	0	0	0	0	0	15	37	122	0	0	0	0	0	24	0	0	0	0	0	0	0	0	0	0	0	0	0	0	0	0	0	0	0	0	0	0	0	0
AAC7552	97-100%	Chironomidae	Micropsectra	Micropsectra pallidula	337	0	0	0	0	0	0	0	0	0	0	0	67	29	38	0	8	12	29	49	62	0	0	0	0	0	0	0	0	0	0	0	0	0	0	0	0	0	0	0	0	0	0	0	0
AAC4510	97-100%	Chironomidae	Micropsectra	Micropsectra recurvata	14	0	0	0	0	0	0	0	0	0	0	0	0	0	0	0	0	0	0	0	0	0	0	0	0	0	0	0	0	0	0	0	0	0	0	0	0	0	0	0	0	0	0	0	0
AAF7002	97-100%	Chironomidae	Micropsectra	Micropsectra roseiventris	193	0	0	0	0	0	0	3	0	0	0	1	0	0	7	0	0	0	7	0	0	0	0	0	0	0	0	0	0	5	0	0	0	0	0	0	0	0	0	0	0	0	0	0	4
ACR0263	97-100%	Chironomidae	Microtendipes	Microtendipes pedellus	56	0	0	0	0	0	0	1	0	0	0	15	0	0	0	0	2	34	0	0	0	0	0	0	0	0	0	0	0	0	0	0	0	0	0	0	0	0	0	0	0	0	0	0	0
AAV2697	97-100%	Chironomidae	Natarsia	Natarsia punctata	311	0	0	0	1	0	0	0	0	0	0	0	0	0	0	0	0	0	0	0	0	0	0	0	0	0	0	0	0	0	0	0	0	0	0	0	0	0	0	0	0	0	5	21	8
AAE1613	97-100%	Chironomidae	Orthocladius	Orthocladius frigidus	21	0	0	0	0	0	0	0	0	0	0	0	0	0	0	0	0	0	0	0	0	4	4	0	0	0	0	0	0	0	0	0	0	0	0	0	0	0	0	0	0	0	3	0	0
ACK5239	97-100%	Chironomidae	Orthocladius	Orthocladius lignicola	149	0	0	0	0	0	0	0	0	0	0	2	13	0	7	0	1	0	0	0	0	0	0	0	0	0	0	0	0	0	0	0	0	0	0	0	0	0	0	0	0	0	0	0	0
AAD8971	97-100%	Chironomidae	Orthocladius	Orthocladius oblidens	44	0	0	0	0	0	0	0	0	0	0	0	27	0	0	0	0	0	0	0	0	0	0	0	0	0	0	0	0	0	0	16	0	0	1	0	0	0	0	0	0	0	0	0	0
AAV5074	97-100%	Chironomidae	Orthocladius	Orthocladius sp. 12TE	37	0	0	0	0	0	0	0	0	0	0	2	0	0	0	0	0	0	0	0	0	0	0	0	0	0	0	0	0	0	0	0	0	0	0	0	0	0	0	0	0	0	0	0	0
ACP2182	97-100%	Chironomidae	Orthocladius	Orthocladius sp. ACP2182	10	0	0	0	0	0	0	0	0	0	0	0	0	0	0	0	0	0	0	0	0	0	0	0	0	0	0	0	0	0	0	0	0	0	0	0	0	0	0	0	0	0	0	0	0
ADL0879	97-100%	Chironomidae	Orthocladius	Orthocladius sp. ACQ3313	11	0	0	0	0	0	0	0	0	0	0	0	0	0	0	0	0	0	0	0	0	0	0	0	0	0	0	0	0	0	0	0	0	0	0	0	0	0	0	0	0	0	0	0	0
ACF6302	97-100%	Chironomidae	Parachaetocladius	Parachaetocladius abnobaeus	50	0	0	0	0	0	0	0	0	0	0	0	0	0	0	0	0	0	0	0	0	0	0	0	0	0	0	0	0	0	0	0	0	0	0	0	0	0	0	0	0	0	0	0	0
ACT9205	97-100%	Chironomidae	Parametriocnemus	Parametriocnemus stylatus	746	0	0	0	0	0	0	0	0	0	0	4	21	76	15	0	4	45	30	7	464	0	0	0	0	0	0	0	0	0	0	0	0	0	0	0	0	0	0	0	0	0	0	0	0
ACQ4724	97-100%	Chironomidae	Paraphaenocladius	Paraphaenocladius exagitans	133	0	0	0	0	0	0	0	0	0	0	43	3	0	0	0	0	0	0	0	0	0	0	0	0	0	0	0	0	0	0	0	0	0	0	0	0	0	0	0	0	31	10	0	0
AAC4200	97-100%	Chironomidae	Paraphaenocladius	Paraphaenocladius impensus	15	0	0	0	0	0	0	0	0	0	0	0	0	0	0	0	0	1	1	3	2	0	0	0	0	0	0	0	0	0	0	0	0	0	0	0	0	0	0	1	0	0	0	0	0
ACT5784	97-100%	Chironomidae	Paraphaenocladius	Paraphaenocladius impensus	16	0	0	0	0	0	0	0	1	0	0	0	0	1	0	0	0	0	3	2	9	0	0	0	0	0	0	0	0	0	0	0	0	0	0	0	0	0	0	0	0	0	0	0	0
AAC4194	97-100%	Chironomidae	Paraphaenocladius	Paraphaenocladius pseudirritus	21	0	0	0	0	0	0	0	0	0	0	0	0	2	0	0	0	0	0	0	0	0	0	0	0	0	0	0	0	0	0	0	0	0	0	0	0	0	0	0	0	0	0	0	0
ACF8295	97-100%	Chironomidae	Paraphaenocladius	Paraphaenocladius sp. ACF8295	33	0	1	0	0	0	0	0	0	0	0	0	0	0	0	0	0	0	0	0	0	0	0	0	0	0	0	0	0	0	0	0	0	0	0	0	0	0	0	0	0	0	0	0	0
AAO1037	97-100%	Chironomidae	Paratendipes	Paratendipes albimanus	93	0	0	0	0	0	0	0	0	0	0	39	8	2	9	0	5	17	0	1	0	0	0	0	0	0	0	0	0	0	0	3	0	0	0	0	4	0	3	0	0	0	0	0	2
AAL0178	97-100%	Chironomidae	Polypedilum	Polypedilum albicorne	212	0	0	0	0	0	0	0	0	0	0	27	4	1	1	0	11	16	6	6	0	0	0	0	0	0	0	0	0	0	0	0	0	0	0	0	0	0	0	0	0	0	0	0	0
ACT9278	97-100%	Chironomidae	Polypedilum	Polypedilum convictum	13	0	0	0	0	0	0	0	0	0	0	0	7	0	0	0	5	1	0	0	0	0	0	0	0	0	0	0	0	0	0	0	0	0	0	0	0	0	0	0	0	0	0	0	0
AAD7458	97-100%	Chironomidae	Prodiamesa	Prodiamesa olivacea	218	0	0	0	0	0	0	0	0	0	0	0	0	137	43	0	0	0	0	7	0	0	0	0	0	0	0	0	0	0	0	0	0	0	0	0	0	0	0	0	0	0	4	0	0
ACK3819	97-100%	Chironomidae	Psectrotanypus	Psectrotanypus varius	32	0	0	0	0	0	0	0	0	0	0	0	0	0	0	0	7	0	21	0	0	0	0	0	0	0	0	0	0	0	0	0	0	0	0	0	0	0	0	0	0	0	0	0	0
AAD9251	97-100%	Chironomidae	Pseudorthocladius	Pseudorthocladius filiformis	66	0	0	2	34	0	0	0	0	0	0	0	0	0	0	0	0	0	0	0	0	1	0	1	0	3	9	0	0	0	0	0	0	0	0	0	0	0	0	0	0	0	0	0	1
AAL1600	97-100%	Chironomidae	Pseudorthocladius	Pseudorthocladius pilosipennis	167	0	0	0	0	0	0	0	0	0	0	0	0	0	0	0	0	0	0	0	0	41	88	11	0	0	0	0	0	0	0	2	0	0	0	0	0	0	0	0	0	0	1	0	0
ACF9730	97-100%	Chironomidae	Pseudorthocladius	Pseudorthocladius sp. ACF9730	152	0	0	0	0	0	0	0	0	0	0	0	0	0	0	0	0	0	0	0	0	0	0	0	0	0	0	0	0	0	0	0	0	0	0	0	0	0	0	0	0	0	0	0	0
AAG6458	97-100%	Chironomidae	Pseudosmittia	Pseudosmittia sp. AAG6458	264	0	0	0	4	1	7	0	0	0	0	0	0	1	0	0	0	0	0	0	0	0	0	0	0	0	1	0	0	0	0	0	0	0	0	0	0	0	0	0	0	0	0	0	16
AAM6263	97-100%	Chironomidae	Pseudosmittia	Pseudosmittia sp. AAM6263	553	0	0	0	192	38	87	164	3	0	12	0	0	0	0	0	0	0	0	0	0	0	0	0	0	0	16	0	0	0	0	0	0	0	0	0	0	0	0	0	0	0	2	1	6
ACG7714	97-100%	Chironomidae	Pseudosmittia	Pseudosmittia sp. ACG7714	3170	0	0	0	46	24	89	1218	1024	290	55	0	0	20	0	0	6	4	3	4	0	0	0	0	0	0	22	14	0	0	0	0	0	0	0	0	0	0	4	0	0	0	0	0	3
ACG8108	97-100%	Chironomidae	Pseudosmittia	Pseudosmittia sp. ACG8108	60	0	0	0	17	6	27	7	0	0	2	0	0	0	0	0	0	0	0	0	0	0	0	0	0	0	1	0	0	0	0	0	0	0	0	0	0	0	0	0	0	0	0	0	0
AAD5902	97-100%	Chironomidae	Rheocricotopus	Rheocricotopus atripes	181	0	0	0	0	0	0	0	0	0	0	0	0	18	1	0	3	115	23	4	0	0	0	0	0	0	0	0	0	0	0	0	0	0	0	0	0	0	0	0	0	0	0	0	0
AAB3288	97-100%	Chironomidae	Rheocricotopus	Rheocricotopus effusus	92	0	0	0	0	0	0	0	0	1	0	0	0	0	0	0	0	0	0	0	0	0	0	0	0	0	0	0	0	0	0	0	0	0	0	0	0	0	0	0	0	0	0	0	0
AAV2322	97-100%	Chironomidae	Rheocricotopus	Rheocricotopus fuscipes	36	0	0	0	0	0	0	0	0	0	0	0	0	35	1	0	0	0	0	0	0	0	0	0	0	0	0	0	0	0	0	0	0	0	0	0	0	0	0	0	0	0	0	0	0
ACE0351	97-100%	Chironomidae	Smittia	Smittia cf. stercoraria	11	0	0	0	0	0	0	0	0	0	0	3	0	0	0	0	0	0	0	5	0	0	0	0	0	0	0	0	0	0	0	0	0	0	0	0	0	0	0	0	0	0	0	0	0
ACP4736	97-100%	Chironomidae	Smittia	Smittia sp. 8ES	123	0	1	0	2	0	1	0	0	0	0	1	0	22	0	0	1	6	10	10	0	0	0	0	0	0	0	7	0	0	0	2	1	0	0	0	0	0	0	3	0	0	0	0	0
ACF7218	97-100%	Chironomidae	Smittia	Smittia sp. ACF7218	23	0	0	0	0	0	0	0	0	0	3	1	1	0	0	0	0	5	0	0	0	0	0	0	0	0	0	0	0	0	0	0	0	0	0	0	0	0	2	0	0	0	0	0	0
AAF3516	97-100%	Chironomidae	Stempellinella	Stempellinella brevis	100	0	0	0	1	0	0	5	0	0	0	0	0	0	0	0	0	0	0	0	0	0	0	0	0	0	0	0	0	0	0	0	0	0	0	0	0	0	0	0	0	0	0	1	0
AAH2947	97-100%	Chironomidae	Tavastia	Tavastia sp. AAH2947	47	0	0	0	0	0	0	0	0	0	0	0	0	0	0	0	0	0	0	0	0	0	0	0	0	0	0	0	0	0	0	0	0	0	0	0	0	0	0	0	0	6	0	0	0
AAI0863	97-100%	Chironomidae	Thienemannia	Thienemannia fulvofasciata	32	0	0	0	0	0	0	0	0	0	0	0	0	0	0	0	0	0	0	0	0	0	0	0	0	0	0	0	0	0	0	0	0	0	0	0	0	0	0	0	0	0	0	0	0
AAW0581	97-100%	Chironomidae	Thienemannia	Thienemannia gracei	684	0	0	0	0	0	0	4	0	0	0	9	82	92	12	0	21	46	50	17	71	0	0	0	0	0	0	0	0	0	0	0	0	0	0	0	0	4	0	0	0	0	0	0	0
AAD2063	97-100%	Chironomidae	Tvetenia	Tvetenia bavarica	16	0	0	0	0	0	0	0	0	0	0	0	0	0	0	0	0	0	0	0	0	0	0	0	0	0	0	0	0	0	0	0	0	0	0	0	0	0	0	0	0	0	0	0	0
ACK6112	97-100%	Chloropidae	0	ChiroIntGen spACK6112	11	0	0	0	0	0	0	0	0	0	0	0	0	0	0	0	0	0	0	0	0	0	0	0	0	0	0	0	0	0	0	0	0	0	1	0	0	0	0	0	0	0	0	0	6
ACD9614	97-100%	Chloropidae	0	ChlorInt1 sp. ACD9614	128	0	0	1	0	0	0	1	10	69	0	0	0	0	0	0	0	0	0	0	0	0	0	0	0	0	0	0	0	0	0	0	0	0	0	0	0	0	0	0	0	7	2	0	2
ACI5317	97-100%	Chloropidae	0	ChloroIntGen spACI5317	55	0	0	0	5	2	8	6	3	0	0	0	0	0	0	0	0	0	0	0	0	0	0	0	0	0	1	0	0	0	0	0	0	0	0	0	0	0	0	0	0	0	0	0	8
ACR0786	97-100%	Chloropidae	0	ChloroIntGen spACR0786	45	0	0	0	0	0	0	0	0	0	0	0	0	0	0	0	0	0	0	0	0	0	0	0	0	0	0	0	0	0	0	0	0	0	0	0	0	0	0	0	0	0	0	0	0
ACR6983	97-100%	Chloropidae	0	ChloroIntGen spACR6983	15	0	0	0	0	0	0	0	0	0	0	2	1	0	0	0	1	0	0	0	0	0	0	0	0	0	0	0	0	0	0	0	2	0	0	0	6	0	0	0	0	0	0	1	1
ACF3508	97-100%	Chloropidae	Aphanotrigonum	Aphanotrigonum sp. ACF3508	27	0	0	0	0	0	0	0	20	0	0	0	0	0	0	0	0	0	0	0	0	0	0	0	0	0	0	0	0	0	0	0	0	0	0	0	0	0	0	0	0	0	0	0	0
AAF4096	97-100%	Chloropidae	Cetema	Cetema elongatum	79	0	0	0	0	0	30	41	0	0	0	0	0	0	0	0	0	0	0	0	0	0	0	0	0	0	0	0	0	0	0	0	0	0	0	0	0	0	0	0	0	0	0	0	0
ACD2965	97-100%	Chloropidae	Chlorops	Chlorops hypostigma	190	0	0	0	0	0	0	0	0	0	0	0	22	1	13	0	32	84	34	0	0	0	0	0	0	0	0	0	0	0	0	0	0	0	0	0	0	0	0	0	0	0	0	0	0
ABW4361	97-100%	Chloropidae	Chlorops	Chlorops meigenii	59	0	0	0	10	0	2	0	0	0	0	0	0	0	0	0	0	0	0	0	0	0	0	0	0	0	0	0	0	0	0	0	0	0	0	0	0	0	0	0	0	0	0	8	7
AAH4164	97-100%	Chloropidae	Elachiptera	Elachiptera decipiens	29	1	1	0	0	0	0	0	6	0	0	0	0	0	0	0	0	0	0	0	0	0	0	0	0	0	0	0	0	0	0	0	0	0	0	0	0	0	0	0	0	0	0	1	0
ACD1355	97-100%	Chloropidae	Hapleginella	Hapleginella laevifrons	150	0	19	5	55	2	4	10	2	7	0	0	0	0	0	0	0	0	0	0	0	9	15	0	0	0	0	0	0	0	0	0	13	0	0	0	0	0	0	0	0	0	3	0	0
ACB3411	97-100%	Chloropidae	Lasiambia	Lasiambia coxalis	68	0	0	0	0	0	0	0	22	1	0	0	0	0	0	0	0	0	0	0	0	0	0	0	0	0	0	0	0	0	0	0	0	0	0	0	0	0	0	0	0	2	1	0	0
AAB1148	97-100%	Chloropidae	Oscinella	Oscinella sp. AAB1148	1075	0	0	0	0	0	19	55	166	620	0	0	0	0	0	0	0	0	2	0	0	0	0	0	0	0	66	47	0	20	36	0	0	0	0	4	4	0	0	0	0	0	0	1	0
ABZ3875	97-100%	Chloropidae	Oscinella	Oscinella sp. ABZ3875	139	0	0	0	0	0	0	4	15	9	0	0	0	0	0	0	0	10	0	0	0	0	0	0	1	0	74	10	0	10	0	0	0	0	0	0	0	0	0	0	0	0	0	0	0
AAP3813	97-100%	Chloropidae	Rhopalopterum	Rhopalopterum carbonarium	340	0	0	0	2	16	38	94	74	9	0	0	0	0	0	0	0	0	0	0	0	0	0	0	0	0	0	0	0	0	0	0	0	0	0	0	0	0	0	0	0	0	0	0	6
ACP1046	97-100%	Chloropidae	Tricimba	Tricimba cincta	22	0	0	0	0	0	0	0	0	8	0	0	0	0	0	0	0	0	0	0	0	0	0	0	0	0	7	0	0	0	0	0	0	0	0	1	1	0	1	0	0	0	0	0	0
ACP0618	97-100%	Chloropidae	Tricimba	Tricimba sp. ACP0618	12	0	0	0	0	0	0	2	6	3	0	0	0	0	1	0	0	0	0	0	0	0	0	0	0	0	0	0	0	0	0	0	0	0	0	0	0	0	0	0	0	0	0	0	0
ACB6713	97-100%	Clusiidae	Clusia	Clusia flava	70	0	0	0	0	0	0	0	0	0	0	0	0	1	0	0	0	30	0	0	0	0	0	0	0	0	0	0	0	0	0	0	0	0	0	0	0	0	0	0	0	0	0	0	0
ACB6702	97-100%	Clusiidae	Clusiodes	Clusiodes albimanus	27	0	0	0	0	0	0	0	0	0	0	0	0	0	0	0	0	0	0	0	0	0	0	0	0	0	0	0	0	0	0	0	0	0	0	0	27	0	0	0	0	0	0	0	0
ACB3123	97-100%	Clusiidae	Clusiodes	Clusiodes ruficollis	14	0	0	0	0	0	0	0	0	0	0	0	0	0	0	0	0	0	0	0	0	0	0	0	0	0	0	0	0	0	0	0	0	0	0	0	0	0	0	0	0	0	0	0	2
AAN1059	97-100%	Conopidae	Conops	Conops vesicularis	77	0	0	0	0	0	0	0	0	0	0	0	0	0	0	0	0	0	0	0	0	15	32	0	0	0	0	0	0	0	0	0	0	0	0	0	0	0	0	0	0	0	0	0	0
ACR0660	97-100%	Conopidae	Leopoldius	Leopoldius coronatus	36	0	0	0	0	0	0	0	0	0	0	0	0	0	0	0	0	0	0	0	0	0	0	0	0	0	0	0	0	0	0	0	0	0	0	0	0	0	0	0	0	0	0	0	0
AAL5216	97-100%	Conopidae	Physocephala	Physocephala rufipes	24	0	0	0	0	0	0	0	0	0	0	0	0	0	0	0	0	0	0	0	0	0	0	0	0	0	0	0	0	0	0	0	0	0	0	0	0	0	0	24	0	0	0	0	0
AAD6954	97-100%	Culicidae	Culiseta	Culiseta annulata	170	0	0	0	0	0	0	0	0	0	0	1	0	2	0	0	62	0	0	105	0	0	0	0	0	0	0	0	0	0	0	0	0	0	0	0	0	0	0	0	0	0	0	0	0
AAY7756	97-100%	Diadocidiidae	Diadocidia	Diadocidia ferruginosa	430	0	0	0	3	5	50	12	0	1	0	2	0	2	1	0	14	6	12	36	0	6	8	0	9	0	6	36	0	0	20	0	20	0	8	0	2	0	1	4	0	28	2	1	0
ACE2644	97-100%	Diadocidiidae	Diadocidia	Diadocidia spinosula	442	0	1	1	18	0	16	59	143	30	0	1	0	0	0	0	0	2	0	2	0	1	1	0	0	0	0	0	0	0	0	0	0	0	0	0	3	0	0	0	0	28	1	0	0
ACJ2905	97-100%	Diastatidae	0	DiastaIntGen spACJ2905	590	0	0	0	0	0	0	0	2	19	0	0	0	0	0	0	0	1	0	0	511	0	0	0	0	0	0	0	0	0	0	0	0	0	0	0	0	0	0	0	0	0	0	0	0
ACD3613	97-100%	Diastatidae	Diastata	Diastata costata	18	0	0	0	4	0	0	0	0	0	0	0	0	0	0	0	0	0	0	6	0	0	0	0	0	0	0	0	0	0	0	0	0	0	0	0	0	0	0	0	0	0	0	0	0
ACV3659	97-100%	Diastatidae	Diastata	Diastata ornata	18	0	0	0	0	0	0	0	0	0	0	0	0	0	0	0	0	0	0	0	0	0	0	0	0	0	0	0	0	0	17	0	0	0	0	0	0	0	0	0	0	0	1	0	0
AAZ0315	97-100%	Ditomyiidae	Symmerus	Symmerus annulatus	26	0	0	0	0	0	0	0	0	0	0	0	0	0	0	0	0	0	0	0	0	0	0	0	0	0	0	0	0	0	0	0	0	20	6	0	0	0	0	0	0	0	0	0	0
ACJ5435	97-100%	Dixidae	Dixa	Dixa dilatata	28	0	0	0	0	0	0	0	0	0	0	0	0	0	0	0	0	0	0	0	0	0	0	0	0	0	0	0	0	0	0	0	0	0	0	0	0	0	0	0	0	0	0	0	0
ACU8890	97-100%	Dixidae	Dixa	Dixa maculata	755	0	0	0	0	0	0	0	0	0	0	7	7	4	23	0	57	187	46	188	229	0	0	0	0	0	0	0	0	0	0	0	0	0	0	0	0	0	0	0	0	0	0	0	0
ACR1236	97-100%	Dixidae	Dixa	Dixa submaculata	613	0	0	0	0	0	0	0	0	0	0	7	8	2	0	0	1	22	0	0	448	0	0	0	0	0	0	0	0	0	0	0	0	0	2	0	0	0	0	0	0	0	0	0	0
ACG4182	97-100%	Dolichopodidae	0	Dolint1 sp. ACG4182	87	0	0	0	0	0	3	12	43	4	0	0	0	0	0	0	0	0	0	0	0	0	0	0	0	0	0	0	0	0	7	0	0	0	0	0	0	0	0	0	0	0	0	0	0
ACE2337	97-100%	Dolichopodidae	Argyra	Argyra auricollis	38	0	0	0	0	0	0	0	0	0	0	0	0	0	38	0	0	0	0	0	0	0	0	0	0	0	0	0	0	0	0	0	0	0	0	0	0	0	0	0	0	0	0	0	0
ACB4107	97-100%	Dolichopodidae	Argyra	Argyra diaphana	23	0	0	0	0	0	0	0	0	0	0	0	0	0	0	0	23	0	0	0	0	0	0	0	0	0	0	0	0	0	0	0	0	0	0	0	0	0	0	0	0	0	0	0	0
ACJ0835	97-100%	Dolichopodidae	Chrysotus	Chrysotus cilipes	10	0	0	0	0	0	0	0	0	0	0	0	0	0	0	0	0	0	0	0	0	0	0	0	0	0	0	0	0	0	0	0	0	1	1	1	0	2	5	0	0	0	0	0	0
AAG9659	97-100%	Dolichopodidae	Chrysotus	Chrysotus femoratus	403	0	0	0	0	0	0	1	0	0	0	0	0	1	0	0	39	131	70	0	0	0	0	0	0	0	6	0	0	0	0	0	0	0	1	21	16	4	9	0	0	0	0	0	0
ACI4345	97-100%	Dolichopodidae	Chrysotus	Chrysotus laesus	235	0	0	0	0	4	13	68	135	0	0	0	0	0	0	0	0	0	0	0	0	0	0	0	0	0	14	0	0	0	0	0	0	0	1	0	0	0	0	0	0	0	0	0	0
ACI8719	97-100%	Dolichopodidae	Dolichopus	Dolichopus atripes	574	0	0	0	0	121	160	0	0	0	0	0	0	0	0	0	0	0	0	0	0	0	0	0	0	53	207	10	0	0	17	0	0	0	0	0	0	0	0	0	0	0	0	0	0
AAG9628	97-100%	Dolichopodidae	Dolichopus	Dolichopus discifer	11962	0	0	6	696	2048	213	777	995	0	0	0	0	0	0	0	1	1	0	0	0	0	0	35	116	920	3554	1153	0	30	14	0	0	1	0	0	0	0	0	0	0	0	15	57	263
ACA4620	97-100%	Dolichopodidae	Dolichopus	Dolichopus plumipes	112	0	0	0	0	0	0	0	0	0	0	0	0	0	0	0	3	0	109	0	0	0	0	0	0	0	0	0	0	0	0	0	0	0	0	0	0	0	0	0	0	0	0	0	0
ACX0020	97-100%	Dolichopodidae	Dolichopus	Dolichopus sp. ACX0020	303	0	0	6	160	23	6	0	0	0	0	0	0	0	0	0	0	0	0	0	0	0	0	0	48	42	0	0	0	0	0	0	0	0	0	0	0	0	0	0	0	0	9	0	6
ACA0229	97-100%	Dolichopodidae	Dolichopus	Dolichopus ungulatus	551	0	0	0	0	0	0	0	0	0	0	0	0	94	309	0	0	0	0	0	0	0	0	0	0	0	0	0	0	0	0	0	0	130	8	0	0	0	0	0	0	0	0	0	10
ACB5653	97-100%	Dolichopodidae	Dolichopus	Dolichopus urbanus	10	0	0	0	0	0	0	0	0	0	0	0	0	0	5	0	0	0	0	0	0	0	0	0	0	0	0	0	0	0	0	0	0	0	0	0	0	0	0	0	0	0	0	0	5
ACB3273	97-100%	Dolichopodidae	Gymnopternus	Gymnopternus aerosus	204	0	0	0	0	0	0	0	0	0	0	0	28	18	4	0	5	0	0	0	0	0	0	0	0	0	0	0	0	0	0	0	0	0	0	0	0	0	0	0	0	0	0	15	0
ACG7048	97-100%	Dolichopodidae	Gymnopternus	Gymnopternus brevicornis	450	0	0	0	0	0	0	0	0	0	0	0	0	228	115	0	13	29	0	0	0	0	0	0	1	3	0	0	0	0	0	0	0	0	0	0	0	0	0	0	0	0	0	0	0
ACB3341	97-100%	Dolichopodidae	Medetera	Medetera abstrusa	13	0	0	0	0	0	0	0	0	0	0	0	0	0	0	0	0	0	0	0	0	0	0	0	0	0	0	0	0	0	0	0	0	0	1	3	0	3	0	0	0	0	0	0	1
ACD2348	97-100%	Dolichopodidae	Medetera	Medetera infumata	111	0	5	7	3	0	0	0	0	0	0	0	0	0	0	0	0	0	0	0	0	0	5	2	0	1	0	0	0	0	0	0	0	5	0	0	0	0	0	0	0	19	31	30	1
ACE1342	97-100%	Dolichopodidae	Medetera	Medetera jacula	69	0	0	0	0	0	0	0	0	0	0	0	0	0	0	0	0	0	0	0	0	0	0	0	0	0	0	0	0	0	0	0	0	0	0	0	4	0	7	58	0	0	0	0	0
ACD2229	97-100%	Dolichopodidae	Medetera	Medetera melancholica	77	0	0	0	0	0	1	0	74	0	0	0	0	0	0	0	0	1	0	0	0	0	0	0	0	0	0	0	0	0	0	0	0	0	0	0	0	0	0	0	0	0	0	0	1
ACA1124	97-100%	Dolichopodidae	Medetera	Medetera petrophiloides	81	0	0	0	0	0	0	0	0	0	0	0	0	25	8	0	0	0	0	0	0	0	0	0	0	0	0	0	0	0	0	0	0	0	1	0	0	0	6	41	0	0	0	0	0
ACE2590	97-100%	Dolichopodidae	Medetera	Medetera sp. ACE2590	30	0	0	0	0	0	0	0	0	0	0	0	0	0	0	0	0	0	0	0	0	0	0	0	0	0	0	0	0	0	0	0	2	0	0	0	0	0	0	0	0	0	0	0	0
ACH2821	97-100%	Dolichopodidae	Medetera	Medetera sp. ACH2821	412	0	0	0	0	0	0	95	60	32	184	0	0	0	0	0	0	0	0	0	0	0	0	0	0	0	0	0	0	0	0	0	0	0	0	3	0	0	0	0	0	0	0	0	0
ACP4861	97-100%	Dolichopodidae	Medetera	Medetera sp. ACP4861	392	0	0	0	0	0	0	0	0	0	0	0	0	192	0	0	0	68	0	17	0	0	0	0	0	0	0	0	0	0	0	0	0	0	0	0	5	0	39	58	0	0	0	0	0
ACR5525	97-100%	Dolichopodidae	Medetera	Medetera sp. ACR5525	746	0	0	0	0	0	0	0	0	0	0	2	7	0	0	0	0	0	0	0	0	0	0	0	1	0	0	0	0	0	0	48	593	78	10	1	2	0	1	0	0	1	0	0	1
ADB6006	97-100%	Dolichopodidae	Medetera	Medetera sp. ADB6006	11	0	0	0	0	0	0	0	0	0	0	0	0	0	0	0	0	0	0	0	0	0	0	0	0	0	0	0	0	0	0	0	11	0	0	0	0	0	0	0	0	0	0	0	0
ACH9042	97-100%	Dolichopodidae	Microphor	Microphor anomalus	17	0	0	0	0	0	0	0	0	0	0	0	0	2	10	0	0	5	0	0	0	0	0	0	0	0	0	0	0	0	0	0	0	0	0	0	0	0	0	0	0	0	0	0	0
ACB3226	97-100%	Dolichopodidae	Neurigona	Neurigona quadrifasciata	7342	0	0	5	0	0	0	0	0	0	0	1	701	111	287	0	0	0	0	0	0	0	0	0	0	0	0	0	0	0	0	88	2116	308	4	5	0	0	0	0	0	0	1	24	44
ACD2205	97-100%	Dolichopodidae	Rhaphium	Rhaphium longicorne	22	0	0	1	1	0	0	0	0	0	0	0	0	0	0	0	0	0	0	0	0	1	5	1	0	0	0	0	0	0	0	0	0	0	0	0	0	0	0	0	0	0	10	2	1
ACG4261	97-100%	Dolichopodidae	Rhaphium	Rhaphium sp. ACG4261	324	0	0	0	0	0	0	0	0	0	0	0	41	0	0	0	0	0	0	0	0	0	0	22	13	14	0	0	0	0	0	0	0	0	0	0	0	0	0	0	0	0	0	0	0
ADB6492	97-100%	Dolichopodidae	Rhaphium	Rhaphium sp. ADB6492	36	0	0	0	0	0	0	0	0	0	0	2	20	0	13	0	0	0	1	0	0	0	0	0	0	0	0	0	0	0	0	0	0	0	0	0	0	0	0	0	0	0	0	0	0
ABU9505	97-100%	Dolichopodidae	Sciapus	Sciapus platypterus	2883	0	0	0	0	0	0	0	0	0	0	0	81	269	264	0	69	0	0	0	0	0	0	0	0	0	0	0	0	0	0	0	650	932	546	66	5	0	0	0	0	1	0	0	0
ACD1482	97-100%	Dolichopodidae	Xanthochlorus	Xanthochlorus tenellus	48	0	0	0	0	0	0	0	0	0	0	0	0	0	8	0	9	0	12	0	0	0	0	0	0	0	0	0	0	0	0	0	10	1	7	0	1	0	0	0	0	0	0	0	0
ACR2837	97-100%	Drosophilidae	Cacoxenus	Cacoxenus indagator	18	0	0	0	0	0	0	0	0	0	0	0	0	0	0	0	0	0	0	0	0	0	0	0	0	0	0	0	0	0	0	16	0	0	0	0	0	0	0	0	0	0	2	0	0
ADA0420	97-100%	Drosophilidae	Drosophila	Drosophila sp. ADA0420	12	0	0	0	0	0	0	1	0	0	0	0	0	0	0	0	0	0	0	0	10	0	0	0	0	0	0	0	0	0	0	0	0	0	0	0	0	0	0	0	0	0	0	0	0
AAG4757	97-100%	Drosophilidae	Drosophila	Drosophila subobscura	27	0	0	0	0	0	4	0	0	0	0	0	3	0	8	0	1	0	2	0	0	0	0	0	0	1	2	0	5	0	0	0	0	0	0	0	0	0	0	0	0	0	0	1	0
AAC2499	97-100%	Drosophilidae	Drosophila	Drosophila suzukii	943	0	0	0	0	0	0	0	21	50	65	0	0	0	0	0	0	0	23	19	494	0	0	0	0	0	0	68	112	0	0	0	0	0	0	0	0	0	0	21	0	0	0	0	0
ABX1717	97-100%	Drosophilidae	Drosophila	Drosophila testacea	14	0	0	0	0	0	0	0	0	0	0	0	0	0	0	0	0	0	1	0	13	0	0	0	0	0	0	0	0	0	0	0	0	0	0	0	0	0	0	0	0	0	0	0	0
ACB9860	97-100%	Drosophilidae	Drosophila	Drosophila transversa	194	0	0	0	0	0	22	0	24	95	0	0	0	0	0	0	0	0	0	0	0	0	0	0	0	0	0	0	0	0	26	0	0	0	0	0	0	0	0	0	0	0	0	0	0
ABX1718	97-100%	Drosophilidae	Drosophila	Drosophila unispina	24	0	0	0	0	0	0	0	0	0	8	0	0	0	0	0	0	0	0	1	3	0	0	0	0	0	0	0	7	0	2	0	0	0	0	0	0	0	0	0	0	0	0	0	0
ACC9004	97-100%	Drosophilidae	Leucophenga	Leucophenga maculata	37	0	0	0	0	0	0	0	0	0	0	10	0	0	0	0	0	0	0	0	0	0	0	0	0	0	0	0	0	0	0	0	0	0	0	0	0	2	0	0	0	0	0	0	4
ACC8963	97-100%	Drosophilidae	Lordiphosa	Lordiphosa fenestrarum	67	0	0	0	0	0	0	0	0	0	0	0	0	0	0	0	0	9	21	0	26	0	0	0	0	0	0	0	0	0	0	0	0	0	0	0	0	10	0	0	0	0	0	0	1
ACC9217	97-100%	Drosophilidae	Scaptomyza	Scaptomyza graminum	452	0	5	0	7	0	1	24	18	66	68	2	4	0	0	0	0	8	0	0	0	0	0	0	0	0	0	0	0	0	0	0	0	0	1	0	0	0	0	0	0	0	0	0	2
ACE9016	97-100%	Drosophilidae	Scaptomyza	Scaptomyza pallida	2035	0	0	1	21	20	7	12	0	385	863	0	0	5	0	0	25	62	3	169	3	0	1	0	0	2	9	0	0	4	0	0	0	0	3	1	39	53	63	1	0	0	0	2	7
ACB3904	97-100%	Drosophilidae	Stegana	Stegana pililobosa	15	0	0	0	0	0	0	0	0	0	0	0	0	0	0	0	15	0	0	0	0	0	0	0	0	0	0	0	0	0	0	0	0	0	0	0	0	0	0	0	0	0	0	0	0
ACR2013	97-100%	Dryomyzidae	0	DryoInt1 sp. ACR2013	67	0	0	0	0	0	0	0	0	0	1	0	0	0	0	0	0	0	0	66	0	0	0	0	0	0	0	0	0	0	0	0	0	0	0	0	0	0	0	0	0	0	0	0	0
ACD9582	97-100%	Empididae	0	Empint1 sp. ACD9582	930	0	0	0	0	0	0	0	0	0	0	144	358	0	0	0	0	0	0	0	0	4	6	0	0	0	0	0	0	0	0	11	213	0	0	0	0	0	0	0	0	0	1	1	0
ACZ8712	97-100%	Empididae	0	Empint3 sp. ACZ8712	57	0	0	0	0	0	0	0	0	0	0	0	0	0	0	0	0	0	0	0	0	0	0	0	0	0	0	0	0	0	0	0	0	0	0	0	0	0	0	0	0	0	0	0	0
ACB6807	97-100%	Empididae	0	EmpIntGen spAACB6807	15	0	0	0	0	0	0	0	0	0	0	0	0	0	0	0	0	0	0	0	0	0	0	0	0	0	0	0	0	0	0	0	12	0	0	0	0	0	0	0	0	0	3	0	0
ABU6649	97-100%	Empididae	0	EmpIntGen spABU6649	20	0	0	0	0	0	0	0	0	0	0	7	5	0	0	0	0	0	0	0	0	0	0	0	0	0	0	0	0	0	0	1	0	0	0	0	0	0	0	0	0	0	1	4	2
ACD9567	97-100%	Empididae	0	EmpIntGen spACD9567	75	0	0	0	0	0	0	0	0	0	0	58	0	0	0	0	0	0	0	0	0	0	0	0	0	0	0	0	0	0	0	0	0	0	0	0	0	0	0	0	0	13	1	0	0
ACF7219	97-100%	Empididae	0	EmpIntGen spACF7219	37	0	0	0	0	0	0	0	0	0	0	0	0	0	0	0	0	0	0	0	0	0	0	0	0	0	0	0	0	0	0	0	0	0	0	0	0	0	0	0	0	0	0	0	0
ACF9728	97-100%	Empididae	0	EmpIntGen spACF9728	80	0	0	0	0	0	0	0	0	0	0	0	0	0	3	0	0	0	0	0	0	0	0	2	2	6	0	0	0	0	0	0	0	0	0	0	0	0	0	0	0	0	0	24	28
ACJ6718	97-100%	Empididae	Chelifera	Chelifera precabunda	97	0	0	0	0	0	0	0	0	0	0	2	32	1	1	0	0	0	0	5	49	0	0	0	0	0	0	0	0	0	0	0	0	0	0	0	0	0	0	0	0	0	0	0	0
ACD2995	97-100%	Empididae	Chelifera	Chelifera precatoria	280	0	0	0	0	0	0	0	0	0	0	0	1	0	3	0	0	0	0	14	259	0	0	0	0	0	0	0	0	0	0	0	0	0	0	0	0	0	0	0	0	0	0	0	0
ACJ6740	97-100%	Empididae	Clinocera	Clinocera stagnalis	40	0	0	0	0	0	0	0	0	0	0	0	0	0	0	0	0	0	0	0	0	0	0	0	0	0	0	0	0	7	33	0	0	0	0	0	0	0	0	0	0	0	0	0	0
ACJ7323	97-100%	Empididae	Clinocera	Clinocera wesmaeli	45	0	0	0	0	0	0	0	0	0	0	0	0	0	3	0	0	42	0	0	0	0	0	0	0	0	0	0	0	0	0	0	0	0	0	0	0	0	0	0	0	0	0	0	0
ACJ5539	97-100%	Empididae	Dryodromia	Dryodromia sp. ACJ5539	55	0	0	0	0	0	0	0	0	14	0	0	0	0	0	0	0	0	0	0	0	0	0	0	0	0	0	0	0	0	3	0	0	0	0	0	0	0	0	0	0	0	0	0	0
ACJ6600	97-100%	Empididae	Dryodromia	Dryodromia testacea	76	0	0	0	0	0	0	0	0	0	0	0	0	0	0	0	0	0	0	0	0	0	0	0	0	0	0	0	0	0	0	0	0	0	0	0	0	0	0	0	0	0	0	0	0
ACR4429	97-100%	Empididae	Empis	Empis aestiva	84	0	0	0	0	0	0	0	0	0	0	0	0	74	3	0	0	0	0	0	0	0	0	0	0	0	0	0	0	0	0	0	0	1	5	0	0	0	0	0	0	0	0	0	0
ADB6318	97-100%	Empididae	Empis	Empis bistortae	10	0	0	0	8	0	0	0	0	0	0	0	0	0	0	0	0	0	0	0	0	0	0	0	2	0	0	0	0	0	0	0	0	0	0	0	0	0	0	0	0	0	0	0	0
ACD2944	97-100%	Empididae	Empis	Empis livida	230	0	0	0	0	0	0	0	0	0	0	0	0	0	15	0	116	0	0	0	0	0	0	0	0	0	0	0	0	0	0	0	5	20	31	2	41	0	0	0	0	0	0	0	0
ACQ9954	97-100%	Empididae	Empis	Empis lutea	19	0	0	0	0	0	0	0	0	0	0	0	0	0	0	0	0	0	0	0	0	0	0	0	0	0	0	0	0	0	0	0	0	0	0	0	19	0	0	0	0	0	0	0	0
ACB5250	97-100%	Empididae	Empis	Empis nigripes	77	0	0	5	0	0	0	0	0	0	0	25	5	0	0	0	0	0	0	0	0	0	0	0	0	0	0	0	0	0	0	7	0	0	0	0	0	0	0	0	0	0	28	7	0
ACJ2674	97-100%	Empididae	Empis	Empis sp. ACJ2674	4360	0	0	0	0	0	1	0	0	270	1	0	0	0	0	0	1	0	0	1952	1333	0	0	0	0	0	1	0	17	0	0	0	0	0	0	0	0	0	0	0	0	0	0	0	0
ACR2038	97-100%	Empididae	Empis	Empis sp. ACR2038	21	0	0	0	0	0	0	0	0	0	0	0	0	0	0	0	0	0	0	0	0	0	0	0	0	0	0	0	0	0	0	0	21	0	0	0	0	0	0	0	0	0	0	0	0
ACR3693	97-100%	Empididae	Empis	Empis sp. ACR3693	157	0	0	0	0	0	0	0	0	0	0	116	41	0	0	0	0	0	0	0	0	0	0	0	0	0	0	0	0	0	0	0	0	0	0	0	0	0	0	0	0	0	0	0	0
ABU6648	97-100%	Empididae	Empis	Empis tessellata	979	0	0	0	0	0	0	0	0	0	0	965	0	0	0	0	0	0	0	0	0	0	0	0	0	0	0	0	0	0	0	0	0	0	0	0	0	0	0	0	0	0	0	14	0
ACD2970	97-100%	Empididae	Hilara	Hilara litorea	666	0	0	0	0	0	11	0	0	0	0	0	0	3	0	0	3	0	0	0	0	0	0	0	0	0	0	0	0	0	0	0	0	0	0	0	0	0	0	0	0	0	0	0	0
ACD2870	97-100%	Empididae	Hilara	Hilara nitidorella	390	0	0	0	0	0	0	0	0	0	0	0	0	0	16	0	0	0	0	0	0	0	0	0	0	4	0	0	0	0	0	0	0	0	0	0	0	0	0	0	0	0	0	0	0
ACD3049	97-100%	Empididae	Hilara	Hilara nitidula	55	0	0	0	0	0	0	0	0	0	0	0	0	0	0	0	0	0	0	0	0	12	31	0	0	0	0	0	0	0	0	8	0	0	0	0	0	0	0	0	0	0	3	0	0
ADB5816	97-100%	Empididae	Hilara	Hilara sp. ADB5816	95	0	0	0	0	0	0	0	0	0	0	0	0	0	0	0	0	0	0	0	0	0	0	0	0	0	0	0	0	0	0	1	94	0	0	0	0	0	0	0	0	0	0	0	0
ACJ6935	97-100%	Empididae	Kowarzia	Kowarzia barbatula	20	0	0	0	0	0	0	0	0	0	0	0	0	0	0	0	0	0	0	0	0	0	0	0	0	0	0	0	0	0	0	0	0	0	0	0	0	20	0	0	0	0	0	0	0
ACJ7236	97-100%	Empididae	Kowarzia	Kowarzia madicola	243	0	0	0	0	0	0	0	0	0	0	0	0	0	0	0	0	0	0	0	243	0	0	0	0	0	0	0	0	0	0	0	0	0	0	0	0	0	0	0	0	0	0	0	0
ACD3004	97-100%	Empididae	Phyllodromia	Phyllodromia melanocephala	84	0	0	0	0	0	0	0	0	0	0	0	0	1	1	0	6	0	0	0	0	0	0	0	0	10	17	0	0	0	0	0	0	0	0	0	0	0	0	0	0	0	0	0	7
ACD9637	97-100%	Empididae	Rhamphomyia	Rhamphomyia anomalipennis	162	6	9	9	0	0	0	0	0	0	0	0	0	0	0	0	0	0	0	0	0	0	0	0	0	0	0	0	0	0	0	0	0	0	0	0	0	0	0	0	0	72	18	0	0
AAF9816	97-100%	Empididae	Rhamphomyia	Rhamphomyia crassirostris	12	0	0	0	0	0	0	0	0	0	0	0	0	0	0	0	0	0	0	0	0	0	0	0	0	0	0	0	0	0	0	0	0	0	0	0	0	0	0	0	0	0	2	5	0
ADD1660	97-100%	Empididae	Rhamphomyia	Rhamphomyia nitidula	22	0	0	0	0	0	0	0	0	0	0	0	0	0	0	0	0	0	0	0	0	1	2	0	0	0	0	0	0	0	0	0	0	0	0	0	0	0	0	0	0	14	1	0	0
ACB3303	97-100%	Empididae	Rhamphomyia	Rhamphomyia pilifer	153	0	0	0	0	0	0	0	0	0	0	45	13	0	0	0	0	0	0	0	0	0	0	2	0	0	0	0	0	0	0	0	0	0	0	0	0	0	0	0	0	2	0	0	1
ACF9777	97-100%	Empididae	Rhamphomyia	Rhamphomyia sp. ACF9777	55	0	0	0	0	0	0	0	0	0	0	0	0	0	0	0	0	0	0	0	0	5	11	0	0	0	0	0	0	0	0	0	8	0	0	0	0	0	0	0	0	0	0	0	0
ACR1514	97-100%	Empididae	Rhamphomyia	Rhamphomyia sp. ACR1514	17	0	0	0	0	0	0	0	0	0	0	15	2	0	0	0	0	0	0	0	0	0	0	0	0	0	0	0	0	0	0	0	0	0	0	0	0	0	0	0	0	0	0	0	0
ADB5795	97-100%	Empididae	Rhamphomyia	Rhamphomyia sp. ADB5795	24	0	10	4	1	0	0	0	0	0	0	0	0	0	0	0	0	0	0	0	0	0	0	0	0	0	0	0	0	0	0	0	0	0	0	0	0	0	0	0	0	0	9	0	0
ADB6687	97-100%	Empididae	Rhamphomyia	Rhamphomyia sp. ADB6687	133	0	0	0	6	0	0	0	0	0	0	0	0	0	0	0	0	0	0	0	0	0	0	0	0	0	0	0	0	0	0	0	0	0	0	0	0	0	0	0	0	0	89	35	0
ACD9528	97-100%	Empididae	Rhamphomyia	Rhamphomyia umbripennis	200	0	1	1	8	0	0	0	0	0	0	0	0	0	0	0	0	0	0	0	0	4	10	4	0	0	0	0	0	0	0	1	0	0	0	0	0	0	0	0	0	37	25	5	1
ACF1575	97-100%	Ephydridae	Allotrichoma	Allotrichoma bezzii	39	0	0	0	0	0	0	0	0	0	0	0	0	0	0	0	0	0	0	0	0	0	0	0	0	0	0	0	0	4	0	0	0	0	0	0	0	0	0	0	0	0	0	0	0
ACK6961	97-100%	Ephydridae	Ditrichophora	Ditrichophora occidentalis	11	0	0	0	0	0	0	0	0	0	0	2	4	2	1	0	0	0	1	0	0	0	0	0	0	0	0	0	0	0	0	0	0	0	0	0	0	0	0	0	0	0	0	0	0
AAP2864	97-100%	Ephydridae	Hydrellia	Hydrellia griseola	18	0	0	0	0	0	0	0	0	6	0	0	0	0	0	0	0	0	0	0	0	0	0	0	0	0	0	0	0	0	0	0	0	0	0	0	0	0	0	0	0	0	0	0	0
ABA8960	97-100%	Ephydridae	Hydrellia	Hydrellia maura	25	0	0	0	0	0	0	0	0	24	0	0	0	0	0	0	0	0	0	0	0	0	0	0	0	0	0	0	0	0	0	0	0	0	0	0	0	0	0	0	0	0	0	0	0
ABA8809	97-100%	Ephydridae	Limnellia	Limnellia quadrata	18	0	0	0	0	0	0	0	0	0	0	0	0	0	0	0	0	0	7	3	0	0	0	0	0	0	0	1	0	0	0	0	3	0	0	0	2	0	0	0	0	0	0	0	0
AAG2754	97-100%	Ephydridae	Nostima	Nostima picta	16	0	0	0	0	0	0	0	0	14	0	0	0	0	0	0	0	0	0	0	0	0	0	0	0	0	0	0	0	0	0	0	0	0	0	0	0	0	0	0	0	0	0	0	0
ABU7106	97-100%	Ephydridae	Philygria	Philygria interstincta	42	0	0	0	0	0	3	5	0	3	0	0	7	0	2	0	0	0	0	0	0	0	0	0	0	0	0	0	0	0	0	0	0	0	0	0	0	0	0	4	0	0	1	1	4
AAP6349	97-100%	Ephydridae	Philygria	Philygria vittipennis	26	0	0	0	0	0	0	0	0	8	17	0	0	0	0	0	0	0	0	0	0	0	0	0	0	0	0	0	0	0	0	0	0	0	0	0	0	0	0	0	0	0	0	0	0
ABA2388	97-100%	Fanniidae	Fannia	Fannia aff. subsimilis	91	0	0	0	0	0	0	0	0	0	0	0	20	0	4	0	10	0	15	0	0	0	0	0	0	0	0	0	0	0	0	0	0	0	0	0	0	31	0	0	0	0	0	0	9
AAF7101	97-100%	Fanniidae	Fannia	Fannia canicularis	226	1	0	0	0	0	0	0	0	0	0	0	0	0	0	0	79	0	0	118	0	0	0	0	0	0	0	0	0	0	0	26	0	0	0	0	0	0	0	0	0	0	2	0	0
AAP6339	97-100%	Fanniidae	Fannia	Fannia fuscula	44	0	0	0	0	0	0	0	0	0	0	0	0	44	0	0	0	0	0	0	0	0	0	0	0	0	0	0	0	0	0	0	0	0	0	0	0	0	0	0	0	0	0	0	0
ACB3656	97-100%	Fanniidae	Fannia	Fannia lustrator	596	0	0	2	0	0	0	0	0	0	0	421	0	0	0	0	0	0	0	0	0	0	0	0	0	0	0	0	0	0	0	0	0	0	0	0	0	0	0	0	0	0	0	0	0
ABV8154	97-100%	Fanniidae	Fannia	Fannia manicata	20	0	0	0	0	0	0	0	3	0	0	0	0	0	0	0	4	0	0	0	0	0	0	0	0	0	0	0	0	0	1	0	0	0	0	0	0	0	0	0	0	0	0	0	0
AAP2960	97-100%	Fanniidae	Fannia	Fannia minutipalpis	104	0	0	0	0	0	0	0	0	0	0	24	0	0	0	0	0	0	0	0	0	0	0	0	1	0	0	0	0	0	0	23	0	0	0	0	0	0	0	0	0	0	2	11	10
ACJ1291	97-100%	Fanniidae	Fannia	Fannia mollissima	46	0	0	0	0	0	0	0	0	0	0	24	0	0	0	0	0	0	0	0	0	0	0	0	0	0	0	0	0	0	0	0	0	0	0	0	0	0	0	0	0	0	0	0	0
AAD9983	97-100%	Fanniidae	Fannia	Fannia monilis	152	0	0	0	0	0	0	0	0	0	0	0	0	0	0	0	40	0	0	9	0	0	0	0	0	0	0	94	0	0	0	0	0	0	0	0	0	1	0	0	0	0	0	0	0
ACD2952	97-100%	Fanniidae	Fannia	Fannia pallitibia	412	0	0	0	0	0	0	0	0	0	2	0	0	0	0	0	0	0	0	172	0	0	0	0	0	0	0	0	0	0	0	0	0	0	0	0	0	0	0	0	0	0	0	0	0
ACO7800	97-100%	Fanniidae	Fannia	Fannia pauli	39	0	0	0	0	0	0	0	0	0	0	0	0	0	0	0	0	0	0	0	0	0	0	0	0	0	0	0	0	0	0	0	5	33	1	0	0	0	0	0	0	0	0	0	0
ACD2937	97-100%	Fanniidae	Fannia	Fannia polychaeta	694	0	0	0	0	0	0	2	0	0	0	0	0	10	0	0	13	0	39	0	411	0	0	0	0	7	0	0	0	0	0	0	0	0	9	2	80	47	7	10	0	0	0	0	0
ACR0218	97-100%	Fanniidae	Fannia	Fannia polychaeta	942	0	0	0	3	0	5	0	0	0	0	0	0	5	0	0	19	125	138	39	67	0	0	0	0	0	0	0	0	0	0	0	0	0	0	0	0	0	0	1	0	0	0	0	0
ABW2012	97-100%	Fanniidae	Fannia	Fannia postica	315	0	0	22	10	0	0	0	0	0	0	0	0	0	0	0	0	0	0	0	0	0	0	0	0	18	0	0	0	1	0	0	0	0	0	0	0	0	0	0	0	0	0	0	29
ACG3518	97-100%	Fanniidae	Fannia	Fannia postica	10	0	0	0	0	0	0	0	0	0	0	0	0	0	0	0	0	0	0	0	0	0	0	0	0	0	0	0	0	0	0	0	0	0	0	0	0	0	0	0	0	0	6	0	0
ACB3803	97-100%	Fanniidae	Fannia	Fannia ringdahlana	17	0	0	0	0	0	0	0	0	0	0	0	0	0	0	0	0	0	0	8	0	0	0	0	0	0	0	0	0	0	0	0	0	0	0	0	0	0	0	0	0	0	0	0	0
ACQ9917	97-100%	Fanniidae	Fannia	Fannia scalaris	11	0	0	0	0	0	0	0	0	0	0	0	0	0	0	0	0	0	0	0	0	0	0	0	0	0	0	0	0	0	0	0	0	0	0	0	0	0	11	0	0	0	0	0	0
ACD3024	97-100%	Fanniidae	Fannia	Fannia similis	67	0	0	0	0	0	0	0	0	0	0	0	0	4	5	0	10	41	0	0	0	0	0	0	2	0	0	0	0	0	0	0	0	0	0	5	0	0	0	0	0	0	0	0	0
AAG4620	97-100%	Fanniidae	Fannia	Fannia sociella	777	0	0	17	0	2	0	0	2	1	1	77	171	1	3	0	0	24	0	213	0	0	0	54	0	1	0	0	0	0	2	22	62	26	2	0	0	0	3	0	0	0	0	34	17
ACJ6083	97-100%	Fanniidae	Fannia	Fannia sp.	744	0	0	0	0	0	10	5	14	5	7	0	0	0	0	0	256	0	254	2	7	0	0	0	0	0	1	2	11	11	8	0	0	0	0	0	9	7	8	6	9	0	0	0	0
AAG6810	97-100%	Fanniidae	Fannia	Fannia sp. AAG6810	663	0	0	0	0	0	0	0	0	0	0	113	135	0	0	0	0	169	38	106	0	0	0	0	0	0	0	0	0	0	0	0	0	53	0	0	0	0	8	0	0	0	0	0	5
ACR0960	97-100%	Fanniidae	Fannia	Fannia sp. ACR0960	75	0	0	0	0	0	0	0	0	0	0	0	0	0	0	0	0	0	0	75	0	0	0	0	0	0	0	0	0	0	0	0	0	0	0	0	0	0	0	0	0	0	0	0	0
ACN0858	97-100%	Fanniidae	Fannia	Fannia speciosa	650	0	0	0	0	0	0	0	0	0	0	0	0	0	0	0	0	0	0	0	0	0	0	0	19	0	0	0	0	542	0	0	0	0	0	0	0	0	0	0	1	0	0	62	25
AAI2972	97-100%	Fanniidae	Piezura	Piezura pardalina	619	0	0	0	0	0	0	0	0	0	1	0	0	0	0	0	0	0	21	0	597	0	0	0	0	0	0	0	0	0	0	0	0	0	0	0	0	0	0	0	0	0	0	0	0
ACU7949	97-100%	Heleomyzidae	0	Heleint5 sp. ACU7949	36	0	0	0	0	0	0	0	0	0	0	0	0	0	0	0	0	0	0	0	0	0	0	0	0	0	0	0	0	0	0	0	0	0	0	0	0	0	0	0	0	0	0	0	0
ACU8616	97-100%	Heleomyzidae	Eccoptomera	Eccoptomera pallescens	89	0	0	0	0	0	0	0	0	0	0	0	0	0	0	0	0	0	0	0	0	0	0	0	0	0	0	0	0	0	0	0	0	0	0	0	0	0	0	0	0	0	0	0	0
ABX8716	97-100%	Heleomyzidae	Heleomyza	Heleomyza serrata	72	0	0	0	0	0	0	0	0	0	0	0	0	0	0	0	0	0	0	0	0	0	0	0	0	0	0	0	0	0	0	0	0	0	0	0	0	0	0	0	0	0	0	0	0
ABA4085	97-100%	Heleomyzidae	Heleomyza	Heleomyza sp. ABA4085	795	0	1	0	0	0	0	0	0	0	0	0	0	0	0	0	0	0	0	0	0	0	0	0	0	0	0	0	0	0	0	0	0	0	0	0	0	0	0	0	0	0	0	0	0
ACB3605	97-100%	Heleomyzidae	Morpholeria	Morpholeria ruficornis	538	0	0	0	0	0	0	0	0	0	374	0	0	0	0	0	0	0	0	0	0	0	0	0	0	0	0	0	0	0	0	0	0	0	0	0	0	0	0	0	0	0	0	0	1
ACD3208	97-100%	Heleomyzidae	Scoliocentra	Scoliocentra amplicornis	95	0	7	0	11	0	0	0	0	0	0	0	0	0	0	0	0	0	0	0	0	0	0	0	0	0	0	0	0	0	0	0	0	0	0	0	0	0	0	0	0	0	0	0	0
ACF7411	97-100%	Heleomyzidae	Scoliocentra	Scoliocentra confusa	136	0	0	0	0	0	0	0	0	0	0	0	0	0	0	0	0	0	0	0	0	0	0	0	0	0	0	0	0	0	0	0	0	0	0	0	0	0	0	0	0	0	0	0	0
ACR1339	97-100%	Heleomyzidae	Scoliocentra	Scoliocentra sp. ACR1339	44	0	0	0	30	0	0	0	0	0	0	2	0	0	0	0	0	0	0	0	0	0	0	0	0	0	0	0	0	0	0	0	0	0	0	0	0	0	0	0	0	0	0	0	0
AAG0467	97-100%	Heleomyzidae	Suillia	Suillia affinis	412	0	0	0	0	0	3	0	0	0	1	8	38	0	204	0	24	0	66	1	0	0	0	0	0	0	1	0	0	0	0	2	6	7	0	0	0	13	8	0	0	0	0	0	0
AAG0459	97-100%	Heleomyzidae	Suillia	Suillia atricornis	444	0	0	0	0	0	0	0	0	0	0	0	0	0	0	0	0	0	0	0	0	0	0	0	0	0	0	0	0	0	0	0	0	0	0	0	0	0	0	0	0	0	0	0	0
ACB3155	97-100%	Heleomyzidae	Suillia	Suillia bicolor	105	0	0	0	0	0	0	0	0	0	0	0	0	0	0	0	0	0	0	0	0	0	0	0	0	0	0	0	0	22	0	0	0	0	0	0	0	0	0	0	0	0	0	0	0
ACB6836	97-100%	Heleomyzidae	Suillia	Suillia flava	59	0	0	0	0	0	0	36	0	0	0	0	0	0	0	0	0	0	0	0	0	0	0	0	0	23	0	0	0	0	0	0	0	0	0	0	0	0	0	0	0	0	0	0	0
ACB8523	97-100%	Heleomyzidae	Suillia	Suillia flavifrons	507	9	2	0	0	0	0	0	0	0	0	0	0	0	0	0	0	0	0	0	0	0	0	0	0	0	0	0	0	0	0	0	0	0	0	0	0	0	0	0	0	386	2	0	0
ABW7234	97-100%	Heleomyzidae	Suillia	Suillia fuscicornis	177	0	0	0	0	0	0	0	0	0	0	0	0	0	0	0	0	0	0	0	18	0	0	0	0	0	0	60	0	0	0	0	0	0	0	0	0	0	0	0	0	0	0	0	0
ABW2301	97-100%	Heleomyzidae	Suillia	Suillia humilis	1328	0	0	0	17	0	0	0	0	371	0	0	0	0	0	0	1	0	0	0	231	0	0	0	0	0	143	0	0	0	0	0	0	0	0	0	0	0	0	0	0	0	0	0	0
ACD3130	97-100%	Heleomyzidae	Suillia	Suillia nemorum	758	0	0	0	70	0	0	0	0	57	612	0	0	0	0	0	0	0	0	0	0	0	0	0	0	19	0	0	0	0	0	0	0	0	0	0	0	0	0	0	0	0	0	0	0
ABW3911	97-100%	Heleomyzidae	Suillia	Suillia parva	270	0	0	14	0	0	0	0	0	0	0	0	0	0	0	0	0	0	0	0	0	0	0	0	0	0	0	0	0	0	0	0	0	0	0	0	0	0	0	0	0	235	3	0	0
ACR2015	97-100%	Heleomyzidae	Suillia	Suillia ustulata	15	0	0	0	0	0	0	0	0	0	0	0	0	0	0	0	0	0	0	0	0	0	0	0	0	0	0	0	0	0	0	15	0	0	0	0	0	0	0	0	0	0	0	0	0
ABY1201	97-100%	Heleomyzidae	Suillia	Suillia variegata	229	0	0	0	0	0	0	1	0	0	0	0	0	0	0	0	0	222	0	0	0	0	0	0	0	0	0	0	0	0	0	0	0	0	0	0	0	0	0	0	0	0	0	0	0
ACD3340	97-100%	Heleomyzidae	Tephrochlamys	Tephrochlamys flavipes	5082	0	0	0	0	0	0	0	0	0	394	64	0	0	0	0	1	0	0	3	2821	0	0	0	0	0	0	0	297	1	0	0	0	0	0	0	0	0	0	0	0	0	0	0	0
ACR1857	97-100%	Heleomyzidae	Tephrochlamys	Tephrochlamys sp. ACR1857	152	0	0	0	0	0	0	0	0	0	0	1	2	0	0	0	0	0	0	0	0	0	0	0	0	0	0	0	0	0	0	0	0	0	0	0	0	0	0	0	0	0	0	0	0
ACV1607	97-100%	Heteromyzidae	Heteromyza	Heteromyza oculata	1023	0	0	0	0	0	0	2	0	0	0	2	0	0	0	0	0	0	0	0	0	0	0	0	0	0	0	0	0	0	0	0	0	0	0	0	0	0	0	0	0	0	0	0	0
ACD3128	97-100%	Heteromyzidae	Heteromyza	Heteromyza rotundicornis	574	0	0	0	0	2	0	0	0	0	0	0	0	0	14	0	38	0	403	0	0	0	0	0	0	0	0	0	0	0	0	1	0	0	0	0	0	0	0	0	0	0	0	0	0
ABX1452	97-100%	Hippoboscidae	Lipoptena	Lipoptena cervi	22	0	0	0	0	0	0	0	0	0	0	0	0	0	0	0	0	0	0	0	0	0	0	0	0	0	0	0	22	0	0	0	0	0	0	0	0	0	0	0	0	0	0	0	0
ACB6879	97-100%	Hybotidae	0	HyboIntGen spACB6879	70	0	0	0	0	0	2	11	23	0	0	0	0	0	0	0	0	0	0	0	0	0	0	0	0	0	0	0	0	0	0	0	0	0	0	0	0	0	0	0	0	0	0	0	7
ACD5377	97-100%	Hybotidae	Bicellaria	Bicellaria intermedia	275	0	0	0	1	0	0	0	0	0	0	0	0	0	0	0	0	0	0	0	0	0	0	0	1	0	0	0	0	0	0	0	0	0	0	0	0	0	0	0	0	0	0	2	1
ACG0645	97-100%	Hybotidae	Drapetis	Drapetis completa	942	0	0	0	8	33	235	112	9	0	0	0	0	0	0	0	0	9	0	0	0	0	0	0	1	9	252	126	0	0	1	0	0	0	0	0	0	0	0	0	0	0	0	4	19
ACE1676	97-100%	Hybotidae	Drapetis	Drapetis parilis	102	0	0	0	0	0	0	18	0	0	0	0	0	1	1	0	0	0	0	0	0	0	0	0	0	1	14	0	0	0	0	0	3	5	3	4	6	0	1	0	0	0	0	0	5
ACB5087	97-100%	Hybotidae	Elaphropeza	Elaphropeza ephippiata	115	0	0	0	0	0	0	0	0	0	0	0	0	10	0	0	35	13	0	0	0	0	0	0	0	0	0	0	0	0	0	0	0	2	38	6	10	0	0	0	0	0	0	0	0
ACF8087	97-100%	Hybotidae	Euthyneura	Euthyneura albipennis	21	0	0	0	1	0	0	0	0	0	0	0	0	0	0	0	0	0	0	0	0	0	0	6	0	0	0	0	0	0	0	0	0	0	0	0	0	0	0	0	0	0	0	2	0
ACB3129	97-100%	Hybotidae	Euthyneura	Euthyneura gyllenhali	67	0	0	5	6	0	0	0	0	0	0	2	9	0	0	0	0	0	0	0	0	4	13	0	0	0	0	0	0	0	0	0	0	0	0	0	0	0	0	0	0	2	0	1	0
ACC0017	97-100%	Hybotidae	Euthyneura	Euthyneura myrtilli	212	0	0	6	3	1	0	0	0	0	0	2	3	0	0	0	0	0	0	0	0	52	83	17	2	0	0	0	0	0	0	0	0	0	0	0	0	0	0	0	0	2	0	1	0
ACD8518	97-100%	Hybotidae	Hybos	Hybos culiciformis	1950	0	0	0	0	0	34	108	168	26	0	0	0	0	0	0	0	41	113	0	0	0	0	0	0	11	322	9	0	15	41	0	0	0	0	0	6	7	34	6	0	0	0	0	0
ACD7093	97-100%	Hybotidae	Hybos	Hybos femoratus	99	0	0	0	0	0	7	0	0	0	0	0	0	5	0	0	8	0	0	1	0	0	0	0	0	2	5	0	0	0	0	0	0	0	0	0	0	0	0	0	0	0	0	0	0
ACC6150	97-100%	Hybotidae	Hybos	Hybos grossipes	184	0	0	0	0	0	0	0	0	0	0	0	0	0	0	0	0	0	0	0	0	0	0	0	0	1	0	0	0	0	0	0	0	0	0	0	0	0	0	0	0	0	0	0	69
ACB3430	97-100%	Hybotidae	Leptopeza	Leptopeza nr. borealis	840	0	6	98	157	0	0	0	0	0	0	3	44	0	0	0	0	0	0	0	0	56	98	152	17	2	0	0	0	0	0	0	0	0	0	0	0	0	0	0	0	8	17	75	16
ACD7716	97-100%	Hybotidae	Ocydromia	Ocydromia melanopleura	10	0	0	0	0	0	0	0	0	0	0	0	0	0	0	0	0	0	0	0	0	0	0	1	0	1	0	0	0	0	0	0	0	0	0	0	0	0	0	0	0	0	0	0	0
ACG2925	97-100%	Hybotidae	Oedalea	Oedalea sp. ACG2925	73	0	0	19	4	0	0	0	0	0	0	0	0	0	0	0	0	0	0	0	0	4	11	0	0	0	0	0	0	0	0	0	0	0	0	0	0	0	0	0	0	0	0	1	0
ACG3991	97-100%	Hybotidae	Oedalea	Oedalea sp. ACG3991	24	0	0	0	0	0	0	0	0	0	0	0	0	0	0	0	0	0	0	0	0	0	0	0	0	0	0	0	0	0	0	0	0	0	0	0	0	0	0	0	0	0	0	0	0
ACE1385	97-100%	Hybotidae	Oedalea	Oedalea stigmatella	77	0	0	0	0	0	0	0	0	0	0	0	34	0	0	0	0	0	0	0	0	0	0	0	0	0	0	0	0	0	0	0	0	0	0	0	0	0	0	0	0	0	0	0	0
ACB3110	97-100%	Hybotidae	Oedalea	Oedalea zetterstedti	474	0	2	0	45	1	0	0	0	0	0	145	93	0	5	0	0	0	0	0	0	0	0	0	0	0	0	0	0	0	0	0	0	0	0	0	0	0	0	0	0	0	0	1	0
ACE1585	97-100%	Hybotidae	Platypalpus	Platypalpus agilis	27	0	0	0	0	0	0	0	0	0	0	25	0	0	0	0	0	0	0	0	0	0	0	0	0	0	0	0	0	0	0	2	0	0	0	0	0	0	0	0	0	0	0	0	0
ACD3011	97-100%	Hybotidae	Platypalpus	Platypalpus albocapillatus	11	0	0	0	0	0	0	0	0	0	0	0	0	0	0	0	0	0	0	0	0	0	0	0	0	0	0	0	0	0	0	0	0	0	0	0	0	0	0	0	0	0	0	0	0
ACJ8426	97-100%	Hybotidae	Platypalpus	Platypalpus aristatus	71	0	0	0	0	0	0	0	0	0	0	26	19	0	2	0	0	0	0	0	0	0	0	0	0	0	0	0	0	0	0	10	14	0	0	0	0	0	0	0	0	0	0	0	0
ACE8835	97-100%	Hybotidae	Platypalpus	Platypalpus brachystylus	49	0	0	0	5	0	0	0	0	3	0	7	0	0	0	0	0	0	0	17	0	0	0	0	0	0	0	0	0	0	0	5	0	0	0	1	0	0	0	0	0	0	0	0	0
ACC5903	97-100%	Hybotidae	Platypalpus	Platypalpus ciliaris	521	0	4	1	12	5	0	45	24	0	0	0	1	0	3	0	0	0	4	150	103	0	0	0	0	0	1	37	0	0	0	0	0	0	0	0	0	0	0	0	0	0	0	15	3
ACB4421	97-100%	Hybotidae	Platypalpus	Platypalpus luteicornis	215	0	1	0	33	16	0	0	0	0	0	0	0	0	0	0	0	0	0	0	0	0	0	0	0	3	0	0	0	0	0	0	0	0	0	0	0	0	0	0	0	0	14	85	9
ACB4166	97-100%	Hybotidae	Platypalpus	Platypalpus luteus	59	0	0	0	0	0	0	0	0	0	0	0	8	0	0	0	0	0	0	0	0	0	0	0	0	0	0	0	0	0	0	0	0	0	0	0	0	0	0	0	0	0	0	0	0
ACB3389	97-100%	Hybotidae	Platypalpus	Platypalpus nigritarsis	125	0	0	1	15	0	5	4	19	55	0	0	0	0	0	0	0	0	0	0	0	0	0	0	0	0	0	0	0	0	0	0	0	0	0	0	0	0	0	0	0	0	0	0	1
AAF9772	97-100%	Hybotidae	Platypalpus	Platypalpus sp. AAF9772	31	0	0	0	0	0	0	0	0	0	0	0	19	1	11	0	0	0	0	0	0	0	0	0	0	0	0	0	0	0	0	0	0	0	0	0	0	0	0	0	0	0	0	0	0
ACG6314	97-100%	Hybotidae	Platypalpus	Platypalpus sp. ACG6314	34	0	0	0	6	0	0	0	0	0	0	0	0	0	0	0	0	0	0	0	0	0	0	0	0	2	0	0	0	0	0	0	0	0	0	0	0	0	0	0	0	0	0	0	0
ACJ8919	97-100%	Hybotidae	Platypalpus	Platypalpus stroblii	17	0	0	0	0	9	3	0	0	0	0	0	0	0	0	0	0	0	0	0	0	0	0	0	0	0	3	0	0	0	0	0	0	0	0	0	0	0	0	0	0	0	0	0	0
ACJ8184	97-100%	Hybotidae	Tachydromia	Tachydromia sp. ACJ8184	54	0	0	0	0	0	0	0	0	0	0	0	0	0	0	0	0	54	0	0	0	0	0	0	0	0	0	0	0	0	0	0	0	0	0	0	0	0	0	0	0	0	0	0	0
AAH2937	97-100%	Hybotidae	Tachypeza	Tachypeza nubila	1140	0	1	3	48	4	2	26	12	211	45	0	0	0	0	0	0	0	25	147	261	0	0	0	1	4	19	63	0	1	2	1	0	0	1	0	0	0	3	2	0	0	9	26	6
ACB9912	97-100%	Hybotidae	Trichina	Trichina bilobata	24	0	0	0	0	0	0	0	0	0	0	0	19	1	0	0	0	0	0	0	0	0	0	0	0	0	0	0	0	0	0	0	0	0	0	0	0	0	0	0	0	0	0	1	3
ACD2988	97-100%	Hybotidae	Trichina	Trichina elongata	117	0	0	0	0	0	0	0	0	0	0	7	6	0	5	0	3	43	12	0	0	0	0	0	0	0	0	22	0	0	0	0	7	0	0	0	0	0	3	0	0	0	0	0	0
ACB2026	97-100%	Keroplatidae	0	KeroIntGen spACB2026	57	0	0	0	0	0	0	0	0	0	0	0	0	0	2	0	0	0	10	34	0	0	0	0	0	0	0	0	0	0	0	0	0	0	0	0	0	0	5	6	0	0	0	0	0
ACG3535	97-100%	Keroplatidae	0	KeroIntGen spACG5335	108	0	0	0	0	0	0	0	0	0	0	0	0	0	0	0	0	0	0	0	0	0	0	0	6	0	0	0	0	0	0	0	0	0	0	0	0	0	0	0	0	0	0	0	0
ACV0036	97-100%	Keroplatidae	Keroplatus	Keroplatus testaceus	202	0	0	0	0	0	0	0	0	0	0	0	0	0	0	0	0	0	0	0	0	0	0	0	89	38	0	0	0	0	70	0	0	0	0	0	0	0	0	0	0	0	0	0	0
ACB2124	97-100%	Keroplatidae	Macrocera	Macrocera angulata	61	0	0	0	0	0	0	0	0	0	0	0	0	0	8	0	0	0	0	0	0	0	0	23	14	5	0	0	0	0	0	0	0	0	0	0	0	0	0	0	0	0	0	0	0
ACV0037	97-100%	Keroplatidae	Macrocera	Macrocera fasciata	590	0	0	0	0	0	0	0	0	590	0	0	0	0	0	0	0	0	0	0	0	0	0	0	0	0	0	0	0	0	0	0	0	0	0	0	0	0	0	0	0	0	0	0	0
ACF6391	97-100%	Keroplatidae	Macrocera	Macrocera sp. ACF6391	50	0	0	3	0	0	0	0	0	0	0	0	0	0	0	0	0	0	0	0	0	0	0	0	0	0	0	0	0	0	0	0	0	0	0	0	0	0	0	0	0	0	0	0	0
ACG2851	97-100%	Keroplatidae	Macrocera	Macrocera sp. ACG2851	166	0	0	20	0	0	0	0	0	0	0	0	0	0	0	0	0	0	0	0	0	0	0	0	1	0	0	0	0	0	0	0	0	0	0	0	0	0	0	0	0	0	0	0	0
ACB2125	97-100%	Keroplatidae	Macrocera	Macrocera stigmoides	56	0	0	0	0	0	0	0	0	0	0	0	0	0	0	0	0	0	0	0	0	0	0	0	0	0	0	0	0	0	0	0	0	0	0	0	0	0	0	0	0	0	0	0	0
ACJ2682	97-100%	Keroplatidae	Macrorrhyncha	Macrorrhyncha collarti	16	0	0	0	0	0	0	0	0	0	0	0	0	0	0	0	0	0	0	0	0	0	0	0	0	0	0	0	0	9	0	0	0	0	0	0	0	0	0	0	0	0	0	0	0
AAY8366	97-100%	Keroplatidae	Macrorrhyncha	Macrorrhyncha flava	17	0	0	0	0	0	0	0	0	0	0	0	0	3	0	0	0	0	0	0	0	0	0	0	0	0	0	0	0	0	0	0	0	1	3	0	0	0	0	0	0	0	0	0	0
ACC5977	97-100%	Keroplatidae	Neoplatyura	Neoplatyura flava	465	0	0	0	0	0	0	0	0	1	0	0	0	0	0	0	0	0	0	0	0	0	0	0	0	0	188	262	0	0	0	0	0	0	0	0	0	0	0	0	0	0	0	0	0
ACP7560	97-100%	Keroplatidae	Neoplatyura	Neoplatyura nigricauda	21	0	0	0	0	0	2	0	0	0	0	0	0	0	0	0	0	19	0	0	0	0	0	0	0	0	0	0	0	0	0	0	0	0	0	0	0	0	0	0	0	0	0	0	0
ACJ7389	97-100%	Keroplatidae	Orfelia	Orfelia boreoalpina	105	0	0	0	0	0	0	0	0	0	0	0	0	0	0	0	0	0	0	0	0	0	0	0	0	0	0	0	0	0	0	0	0	0	0	0	0	0	0	12	0	0	0	0	0
AAP2528	97-100%	Keroplatidae	Orfelia	Orfelia nemoralis	11	0	0	0	0	0	0	0	1	0	0	0	6	0	0	0	0	0	0	0	0	0	1	0	0	0	0	0	0	0	0	0	1	0	0	0	0	0	0	0	0	0	2	0	0
ACG2852	97-100%	Keroplatidae	Orfelia	Orfelia unicolor	26	0	0	0	0	0	12	0	0	0	0	0	0	0	0	0	0	0	0	0	0	0	0	0	1	5	0	0	0	0	0	0	0	0	0	0	0	0	0	0	0	0	0	0	4
ACF6392	97-100%	Keroplatidae	Platyura	Platyura marginata	622	0	0	0	0	0	0	0	0	0	0	14	0	0	23	0	0	0	0	0	0	0	0	0	11	0	0	0	0	0	0	0	0	0	0	0	0	0	0	0	0	0	195	95	0
ABX3096	97-100%	Lauxaniidae	0	Lauxint1 sp. ABX3096	4398	0	0	0	17	1	0	0	0	0	1	315	714	288	58	0	245	363	616	288	43	0	0	0	0	0	0	0	0	0	0	0	0	0	2	0	2	1	0	0	0	0	0	0	4
ACP8933	97-100%	Lauxaniidae	Calliopum	Calliopum simillimum	287	0	0	0	0	0	0	0	0	0	0	0	0	0	0	0	0	0	0	0	0	0	0	0	0	0	0	0	0	0	0	1	18	0	0	52	14	0	39	126	0	0	0	0	0
ACB3224	97-100%	Lauxaniidae	Cnemacantha	Cnemacantha muscaria	13	0	0	0	0	0	0	0	0	0	0	1	0	0	0	0	0	0	0	0	0	0	0	0	0	0	0	0	0	0	0	5	3	0	1	0	3	0	0	0	0	0	0	0	0
ABV5643	97-100%	Lauxaniidae	Lauxania	Lauxania cylindricornis	11	0	0	0	0	0	0	0	0	0	0	0	0	0	0	0	0	0	0	0	0	0	0	0	0	0	0	0	0	0	0	0	0	0	0	0	0	0	0	0	0	0	0	5	3
AAQ0774	97-100%	Lauxaniidae	Lyciella	Lyciella rorida	37	0	0	0	0	0	0	0	0	0	0	0	0	0	0	0	0	0	19	7	0	0	0	0	0	0	0	0	0	0	0	0	0	0	0	2	0	0	0	3	0	0	0	0	0
ABV5710	97-100%	Lauxaniidae	Meiosimyza	Meiosimyza decempunctata	215	0	0	0	0	0	0	0	0	0	0	0	0	0	0	0	0	0	0	0	0	0	0	0	0	0	0	0	0	0	0	0	14	0	0	33	0	90	40	37	0	0	0	0	0
ACR0546	97-100%	Lauxaniidae	Minettia	Minettia longipennis	258	0	0	0	0	0	0	0	0	0	0	0	0	0	0	0	0	0	0	0	0	0	0	0	5	0	0	0	0	0	0	1	0	0	48	10	41	94	59	0	0	0	0	0	0
ACR8647	97-100%	Lauxaniidae	Minettia	Minettia lupulina	279	0	0	0	14	0	6	0	0	54	0	0	0	0	0	0	0	0	0	0	0	0	0	0	0	0	0	0	0	0	0	0	0	0	0	0	0	0	0	0	0	0	0	55	81
ACR6164	97-100%	Lauxaniidae	Peplomyza	Peplomyza litura	1435	0	0	0	0	0	0	0	0	0	0	0	0	22	11	0	12	1	441	838	86	0	0	0	0	0	0	0	0	0	0	0	8	0	7	3	0	1	0	0	0	0	0	0	0
ACR0762	97-100%	Lauxaniidae	Sapromyza	Sapromyza sp. ACR0762	44	0	0	0	0	0	0	0	0	0	0	0	0	0	9	0	0	0	0	0	0	0	0	0	0	0	0	0	0	0	0	0	0	0	3	0	5	0	0	0	0	0	0	0	0
ACN5464	97-100%	Lauxaniidae	Sapromyza	Sapromyza zetterstedti	50	0	0	0	0	0	0	0	0	0	0	0	0	0	0	0	0	0	0	0	0	0	0	0	0	0	0	0	0	0	0	0	0	0	0	2	25	0	23	0	0	0	0	0	0
ACR1561	97-100%	Lauxaniidae	Tricholauxania	Tricholauxania praeusta	37	0	0	0	0	0	0	0	0	0	0	0	0	0	0	0	0	0	0	0	0	0	0	0	0	0	0	0	0	0	0	2	0	6	0	0	16	0	10	3	0	0	0	0	0
ACU8891	97-100%	Limoniidae	0	Limint2 sp. ACU8891	1299	0	3	14	0	0	0	0	0	0	0	0	0	0	0	1	0	0	0	0	0	282	546	151	1	0	0	0	0	0	0	0	0	0	0	0	0	0	0	0	0	0	0	0	0
ACV0749	97-100%	Limoniidae	0	Limint5 sp. ACV0749	58	0	0	0	0	0	0	0	0	0	0	0	52	0	2	0	0	0	0	0	0	0	0	0	0	0	0	0	0	0	0	0	2	0	0	0	0	0	0	0	0	0	0	0	0
ACV1594	97-100%	Limoniidae	0	Limint7 sp. ACV1594	60	0	0	0	0	0	14	0	0	0	0	0	0	0	0	0	0	0	0	0	0	0	0	0	0	0	0	0	0	0	0	0	0	0	0	0	0	0	0	0	0	0	0	0	0
ABA3927	97-100%	Limoniidae	0	LimonIntGen spABA3927	12	0	0	0	0	0	0	0	0	0	0	0	0	0	0	0	0	0	0	0	0	0	0	0	0	0	0	0	0	0	0	0	0	0	0	0	0	0	0	0	0	0	0	0	0
ABW0000	97-100%	Limoniidae	0	LimonIntGen spABW0000	80	0	0	0	0	0	0	0	0	0	0	0	6	20	0	0	33	18	0	0	0	0	0	0	0	0	0	0	0	0	0	0	0	0	0	0	0	0	0	0	0	0	0	0	0
ACV1337	97-100%	Limoniidae	0	LimonIntGen spACV1337	112	0	0	0	0	0	0	0	0	0	0	0	0	0	0	0	0	0	0	0	0	0	0	0	0	0	0	0	0	0	0	0	45	22	26	10	9	0	0	0	0	0	0	0	0
ACV1397	97-100%	Limoniidae	0	LimonIntGen spACV1397	1054	0	0	0	0	0	0	157	875	0	0	0	0	0	0	0	0	0	0	0	0	0	0	0	0	0	0	0	0	0	0	0	0	0	0	0	0	0	0	0	0	0	0	0	0
ACR1669	97-100%	Limoniidae	Austrolimnophila	Austrolimnophila ochracea	374	0	0	0	0	0	0	0	0	0	0	0	38	0	25	0	0	0	47	81	0	0	0	0	0	0	0	0	0	0	0	0	67	0	0	2	0	0	0	0	0	0	0	0	0
ABV4106	97-100%	Limoniidae	Cheilotrichia	Cheilotrichia cinerascens	195	0	0	0	0	0	0	0	0	0	0	45	22	0	1	0	3	24	17	26	0	0	0	0	0	0	0	0	0	0	0	14	4	0	0	2	0	12	0	0	0	0	0	0	0
ABV3908	97-100%	Limoniidae	Dicranomyia	Dicranomyia caledonica	10	0	0	0	0	0	0	0	0	0	0	0	0	0	0	0	0	0	0	0	0	0	0	0	0	0	0	0	0	0	0	0	0	0	0	0	0	0	0	0	0	0	0	0	0
ABV9498	97-100%	Limoniidae	Dicranomyia	Dicranomyia cf. mitis	268	0	1	0	0	0	0	0	0	0	0	16	11	0	0	0	0	0	0	0	0	0	0	1	0	0	0	0	0	0	0	18	144	0	0	0	0	0	0	0	0	1	0	0	0
AAI1352	97-100%	Limoniidae	Dicranomyia	Dicranomyia modesta	1243	0	0	0	0	0	0	0	2	20	0	0	0	0	0	0	4	1	782	111	288	0	0	0	0	0	0	1	0	0	0	0	0	0	0	4	7	0	7	0	0	0	0	0	0
ABU9992	97-100%	Limoniidae	Dicranomyia	Dicranomyia sp. ABU9992	12	0	0	0	0	0	0	0	0	0	0	0	0	0	0	0	0	0	12	0	0	0	0	0	0	0	0	0	0	0	0	0	0	0	0	0	0	0	0	0	0	0	0	0	0
ACU8492	97-100%	Limoniidae	Dicranomyia	Dicranomyia sp. ACU8492	11	0	0	0	0	0	0	0	0	0	0	0	6	0	0	0	0	0	0	0	0	0	0	0	0	0	0	0	0	0	0	0	0	0	0	0	0	0	0	0	0	0	0	0	0
ACJ3517	97-100%	Limoniidae	Discobola	Discobola annulata	87	0	0	0	0	0	0	0	0	2	0	0	0	0	0	0	0	0	0	0	0	0	0	0	0	0	72	0	0	0	5	0	0	0	0	0	0	0	0	0	0	0	0	0	0
AAI5280	97-100%	Limoniidae	Eloeophila	Eloeophila submarmorata	76	0	0	0	0	0	0	0	0	0	0	1	27	0	0	0	0	0	0	0	0	0	0	0	0	0	0	0	0	0	0	0	0	0	0	0	0	0	0	0	0	0	0	0	0
AAF0125	97-100%	Limoniidae	Epiphragma	Epiphragma ocellare	1367	0	0	0	0	0	0	0	0	0	0	22	389	0	16	0	0	0	0	0	0	0	0	92	85	0	0	0	0	0	0	8	444	95	0	0	0	0	0	0	0	0	0	27	0
ABV1045	97-100%	Limoniidae	Euphylidorea	Euphylidorea dispar	789	0	0	1	49	4	0	71	0	0	0	0	0	0	0	0	0	0	0	0	0	0	0	4	80	191	277	0	0	0	0	0	0	0	1	0	0	0	0	0	0	0	0	0	0
ABV5792	97-100%	Limoniidae	Limonia	Limonia macrostigma	17	0	0	0	0	0	0	0	0	0	0	0	0	0	0	0	0	0	0	13	0	0	0	0	0	0	0	0	0	0	0	0	0	0	0	0	0	0	0	0	0	0	0	0	0
AAG8508	97-100%	Limoniidae	Limonia	Limonia nubeculosa	20	0	0	0	0	0	0	0	0	0	0	1	0	0	0	0	16	0	0	0	0	0	0	0	0	0	0	0	0	0	0	0	1	0	0	0	1	0	0	0	0	0	0	0	0
ABA7544	97-100%	Limoniidae	Metalimnobia	Metalimnobia bifasciata	4246	0	0	0	0	0	0	0	0	0	6	0	0	103	0	0	263	1	571	3299	0	0	0	0	0	0	1	2	0	0	0	0	0	0	0	0	0	0	0	0	0	0	0	0	0
AAX5093	97-100%	Limoniidae	Metalimnobia	Metalimnobia quadrimaculata	380	0	0	0	0	0	0	0	0	0	0	0	0	0	0	0	0	0	0	0	0	0	0	0	0	0	0	0	0	0	0	0	0	0	0	0	0	0	0	0	0	0	0	0	0
AAB3507	97-100%	Limoniidae	Metalimnobia	Metalimnobia quadrinotata	241	0	0	0	0	0	0	0	0	0	0	0	0	0	0	0	0	0	0	189	0	0	0	0	0	0	0	0	0	0	0	0	0	0	0	0	0	0	0	0	0	0	19	0	0
ABA7397	97-100%	Limoniidae	Metalimnobia	Metalimnobia zetterstedti	190	0	0	0	0	0	0	0	0	0	0	0	0	0	0	0	0	0	0	0	0	0	0	0	0	0	0	0	0	0	0	0	0	0	0	0	0	0	0	0	0	0	0	0	0
ABV9684	97-100%	Limoniidae	Molophilus	Molophilus corniger	2011	0	0	0	0	0	0	0	0	0	0	0	27	117	18	0	133	747	427	60	0	0	0	0	0	0	0	0	0	0	0	0	2	0	0	0	3	0	0	0	0	0	0	0	0
ACG3410	97-100%	Limoniidae	Molophilus	Molophilus sp. ACG3410	373	0	0	0	0	0	0	0	0	0	0	0	0	0	0	0	0	33	0	0	0	0	0	0	0	0	0	0	0	0	0	0	0	0	0	0	0	0	0	0	0	0	0	0	3
ABU9976	97-100%	Limoniidae	Neolimnophila	Neolimnophila carteri	94	0	0	6	34	0	5	0	0	0	0	0	16	0	0	0	0	0	0	0	0	0	0	0	2	1	7	0	0	0	0	0	4	11	1	0	0	0	0	0	0	0	0	0	0
ABV5347	97-100%	Limoniidae	Neolimonia	Neolimonia dumetorum	3072	0	0	0	47	0	0	0	2	0	0	17	369	16	82	0	59	184	543	332	2	0	0	0	0	0	0	0	0	0	0	0	1	0	143	0	31	23	0	103	0	0	59	126	379
ADK7756	97-100%	Limoniidae	Ormosia	Ormosia lineata	216	0	0	0	0	0	0	0	0	0	0	136	14	0	0	0	0	0	0	0	0	0	0	0	0	0	0	0	0	0	0	0	0	0	0	0	0	0	0	0	0	2	0	0	0
ABV9669	97-100%	Limoniidae	Ormosia	Ormosia ruficauda	881	0	0	1	26	2	0	18	0	15	0	0	0	0	0	0	0	1	0	0	0	4	5	5	18	19	318	200	0	2	26	0	0	0	0	0	0	0	0	0	0	0	0	12	19
ACR5044	97-100%	Limoniidae	Ormosia	Ormosia sp. ACR5044	26	0	0	0	0	0	0	0	0	0	0	0	0	0	1	0	7	17	0	0	0	0	0	0	0	0	1	0	0	0	0	0	0	0	0	0	0	0	0	0	0	0	0	0	0
ACV1582	97-100%	Limoniidae	Ormosia	Ormosia sp. ACV1582	138	0	0	0	0	0	0	0	0	0	0	0	0	0	0	0	0	0	0	0	0	0	0	0	0	0	0	0	0	0	0	0	0	0	0	0	0	0	0	0	0	0	0	0	0
ABW5056	97-100%	Limoniidae	Paradelphomyia	Paradelphomyia fuscula	618	0	0	0	0	0	0	0	0	0	0	0	0	0	0	0	0	0	0	178	194	0	0	0	0	0	0	0	0	0	0	0	0	0	0	0	0	0	0	0	0	0	0	0	0
ACF6388	97-100%	Limoniidae	Prionolabis	Prionolabis sp. ACF6388	267	0	0	0	2	0	0	0	0	0	0	26	0	0	0	0	0	0	0	0	0	3	2	31	4	0	26	0	0	0	0	0	0	0	0	0	0	0	0	0	0	8	108	10	0
AAF9059	97-100%	Limoniidae	Rhipidia	Rhipidia maculata	21	0	0	0	0	0	0	3	0	0	0	0	0	0	0	0	5	0	3	2	0	0	0	0	0	0	0	0	0	0	0	0	0	0	0	0	0	0	0	0	0	0	0	0	0
ABW9206	97-100%	Limoniidae	Tasiocera	Tasiocera exigua	144	0	0	0	0	0	0	0	0	0	0	0	92	0	1	0	0	0	0	0	0	0	0	0	0	0	0	0	0	0	0	0	0	0	0	0	0	0	0	0	0	0	0	0	0
ACR6020	97-100%	Lonchaeidae	0	LonchIntGen spACR6020	14	0	0	0	0	0	0	0	0	0	0	0	3	0	0	0	0	0	0	0	0	0	0	0	0	0	0	0	0	0	0	0	11	0	0	0	0	0	0	0	0	0	0	0	0
ACP5970	97-100%	Lonchaeidae	Lonchaea	Lonchaea postica	10	0	0	0	0	0	0	0	0	0	0	0	0	0	0	0	0	0	0	0	0	0	0	0	0	0	0	0	0	0	0	0	0	0	0	0	0	0	0	0	0	0	0	0	0
ACU9372	97-100%	Lonchaeidae	Lonchaea	Lonchaea sp. ACU9372	43	0	0	0	0	0	0	0	0	0	0	0	0	0	0	0	0	0	0	0	0	0	0	0	0	0	0	0	0	0	0	0	0	0	0	0	0	0	0	0	0	0	0	0	0
ACU9529	97-100%	Lonchaeidae	Lonchaea	Lonchaea sylvatica	19	0	0	0	0	0	0	0	0	0	0	0	0	0	0	0	0	0	0	0	0	0	0	0	0	0	0	0	0	0	0	0	0	0	0	0	0	0	14	0	0	0	0	0	0
ACQ9578	97-100%	Lonchaeidae	Setisquamalonchaea	Setisquamalonchaea fumosa	31	0	0	0	0	0	0	0	0	0	0	0	0	5	0	0	0	0	0	0	0	0	0	0	0	0	0	0	0	0	0	0	0	0	15	0	0	0	0	11	0	0	0	0	0
ABX0277	97-100%	Lonchopteridae	Lonchoptera	Lonchoptera lutea	30	0	0	3	2	1	0	0	0	0	0	0	0	0	0	0	0	0	0	9	0	0	0	2	0	0	0	0	0	0	0	0	0	0	0	0	0	0	0	0	0	0	0	0	0
ACQ8516	97-100%	Milichiidae	Neophyllomyza	Neophyllomyza acyglossa	12	0	0	0	0	0	12	0	0	0	0	0	0	0	0	0	0	0	0	0	0	0	0	0	0	0	0	0	0	0	0	0	0	0	0	0	0	0	0	0	0	0	0	0	0
ACE1123	97-100%	Muscidae	0	MuscidaeIntGen36 sp. ACE1123	103	0	0	0	0	0	13	0	0	0	0	0	0	0	0	0	0	0	0	0	0	0	0	0	0	32	0	0	0	0	0	0	0	0	0	0	0	0	0	0	0	0	0	0	0
ACR3383	97-100%	Muscidae	0	MuscidaeIntGen51 sp. ACR3383	83	0	0	15	0	0	0	0	0	0	0	0	0	0	0	0	0	0	0	0	0	0	0	0	0	0	0	0	0	0	0	0	0	0	0	0	0	0	0	0	0	0	0	0	0
AAX5256	97-100%	Muscidae	0	MuscidaeIntGen7 sp. AAX5256	176	0	0	0	0	0	0	0	0	0	0	0	176	0	0	0	0	0	0	0	0	0	0	0	0	0	0	0	0	0	0	0	0	0	0	0	0	0	0	0	0	0	0	0	0
ABW0130	97-100%	Muscidae	0	MuscIntGen spABW0103	20	0	0	0	0	0	0	14	0	0	0	0	0	0	0	0	0	0	0	0	0	0	0	0	0	0	0	0	0	0	0	0	0	0	0	0	0	0	0	0	0	0	0	0	0
ACR1913	97-100%	Muscidae	0	MuscIntGen spACR1913	255	0	0	0	0	0	0	0	0	0	0	1	69	0	0	0	29	13	0	3	96	0	0	0	0	0	0	0	0	0	0	0	18	0	0	8	0	0	0	0	0	0	0	0	0
ACB3245	97-100%	Muscidae	Azelia	Azelia nebulosa	381	11	0	5	0	0	0	0	0	0	0	61	0	0	0	0	16	0	0	0	0	0	0	0	0	18	0	0	138	0	0	0	0	0	0	0	0	11	0	0	0	0	0	0	0
ACR3782	97-100%	Muscidae	Coenosia	Coenosia agromyzina	424	0	0	0	0	0	0	0	0	0	0	2	28	10	41	0	64	96	10	0	25	0	0	2	0	0	0	0	0	0	0	1	0	2	2	0	0	17	37	15	0	0	0	0	1
ACR4033	97-100%	Muscidae	Coenosia	Coenosia albicornis	1255	0	1	44	55	8	0	0	0	0	0	16	685	14	83	0	0	21	25	91	0	0	0	41	0	0	0	0	0	0	0	6	17	0	0	0	0	0	0	0	0	0	11	12	10
ACF6039	97-100%	Muscidae	Coenosia	Coenosia emiliea	112	0	0	0	0	0	0	0	0	0	0	0	0	0	0	0	0	0	0	0	0	0	0	0	31	24	54	0	0	0	0	0	0	0	0	0	0	0	0	0	0	0	0	0	0
ACG3360	97-100%	Muscidae	Coenosia	Coenosia infantula	20	0	1	0	15	0	0	0	0	0	0	0	0	0	0	0	0	0	0	0	0	0	0	0	0	0	0	0	0	0	0	4	0	0	0	0	0	0	0	0	0	0	0	0	0
ACG3538	97-100%	Muscidae	Coenosia	Coenosia lineatipes	116	0	0	0	0	0	0	0	0	75	0	0	0	0	0	0	0	0	0	0	0	0	0	0	0	0	0	0	0	0	0	0	0	0	0	0	0	0	0	0	0	0	0	0	18
ACD2113	97-100%	Muscidae	Coenosia	Coenosia means	11677	0	0	0	4479	2542	823	379	0	0	0	0	0	0	0	1	1	2	0	0	0	0	0	0	0	0	167	0	0	0	47	1	0	0	0	0	0	0	0	0	0	0	0	323	465
ACD2056	97-100%	Muscidae	Coenosia	Coenosia pudorosa	715	0	0	0	0	0	0	0	0	0	0	0	0	0	0	0	0	0	0	0	0	0	0	2	0	0	0	0	0	0	0	0	0	0	0	0	0	1	0	0	0	0	17	8	0
ACS4383	97-100%	Muscidae	Coenosia	Coenosia rufipalpis	25	0	0	0	0	0	0	0	0	0	0	0	0	0	0	0	0	0	23	0	0	0	0	0	0	0	0	0	0	0	0	0	0	0	0	0	0	0	0	0	0	0	0	0	0
ACR4672	97-100%	Muscidae	Coenosia	Coenosia testacea	116	0	0	0	0	0	0	0	0	0	0	0	0	0	0	0	0	0	0	0	0	0	0	0	0	0	0	0	0	0	0	18	77	0	0	0	0	0	0	21	0	0	0	0	0
AAB5609	97-100%	Muscidae	Coenosia	Coenosia tigrina	384	0	0	0	0	0	0	0	0	0	0	0	0	0	0	0	0	0	0	248	0	0	0	0	0	0	0	0	0	0	0	0	11	0	0	0	29	0	15	81	0	0	0	0	0
ABZ1424	97-100%	Muscidae	Dasyphora	Dasyphora cyanicolor	34	0	0	0	0	0	0	0	0	0	0	0	0	0	0	0	0	0	0	0	0	0	0	0	0	0	0	0	0	0	0	0	0	0	0	3	0	0	5	22	0	0	0	3	0
ACT2446	97-100%	Muscidae	Dasyphora	Dasyphora zimini	59	0	0	0	18	0	0	0	0	0	0	0	0	0	0	0	0	0	0	0	0	0	0	0	0	0	0	0	0	0	0	0	0	0	0	0	0	0	0	0	0	1	0	0	0
AAY1819	97-100%	Muscidae	Haematobosca	Haematobosca stimulans	147	0	0	0	0	0	0	0	0	0	0	0	0	0	0	0	0	0	0	0	0	0	0	0	8	0	139	0	0	0	0	0	0	0	0	0	0	0	0	0	0	0	0	0	0
ACB6690	97-100%	Muscidae	Hebecnema	Hebecnema nigra	3578	0	0	0	0	0	0	0	0	0	0	6	0	61	52	0	809	1370	791	95	309	0	0	0	0	38	2	1	0	0	0	0	0	0	0	0	0	0	0	0	0	0	0	0	0
ACP8763	97-100%	Muscidae	Hebecnema	Hebecnema umbratica	18	0	0	0	0	0	0	0	0	0	0	0	0	0	0	0	0	0	0	0	0	0	0	0	0	0	0	0	0	0	0	0	0	0	0	0	0	0	0	0	0	0	0	0	0
AAE3133	97-100%	Muscidae	Helina	Helina evecta	1284	0	0	0	0	0	0	0	0	0	0	0	0	0	0	0	0	0	0	0	0	0	0	0	0	0	0	0	0	0	0	0	0	0	0	0	0	0	11	450	0	12	0	0	0
ADB5997	97-100%	Muscidae	Helina	Helina evecta	2556	0	0	0	0	0	0	929	0	0	0	0	0	0	0	0	1	0	346	0	0	0	0	0	40	0	0	0	0	334	0	0	0	0	0	0	0	0	0	0	0	0	107	147	17
AAX1493	97-100%	Muscidae	Helina	Helina impuncta	938	0	0	0	430	302	12	0	0	0	0	0	0	0	0	0	0	0	0	0	0	0	0	0	0	0	0	0	0	0	0	0	0	0	0	0	0	0	19	6	0	0	0	31	0
AAI6961	97-100%	Muscidae	Helina	Helina lasiophthalma	243	0	0	0	0	0	0	0	0	0	0	0	0	28	0	0	0	0	0	0	0	0	0	0	0	0	0	0	0	0	0	0	0	0	0	0	0	0	0	0	0	0	0	0	0
ACC4838	97-100%	Muscidae	Helina	Helina pubiseta	293	0	0	0	0	11	0	0	0	0	0	0	0	0	0	0	0	0	0	0	0	0	0	0	0	0	0	0	0	0	0	0	0	0	0	0	0	0	0	0	0	0	0	0	0
ACB4396	97-100%	Muscidae	Helina	Helina quadrum	60	0	0	0	0	0	2	58	0	0	0	0	0	0	0	0	0	0	0	0	0	0	0	0	0	0	0	0	0	0	0	0	0	0	0	0	0	0	0	0	0	0	0	0	0
AAI8769	97-100%	Muscidae	Hydrotaea	Hydrotaea dentipes	10	0	0	0	0	0	1	1	1	1	0	0	0	0	0	0	1	1	0	0	0	0	0	0	0	0	0	0	0	0	0	0	0	0	0	0	0	0	0	0	0	0	0	0	0
ABW3765	97-100%	Muscidae	Hydrotaea	Hydrotaea ignava	471	0	0	0	0	0	0	4	1	3	2	0	0	0	0	0	293	1	133	1	2	0	0	0	0	0	2	1	0	0	2	0	0	0	0	0	0	2	2	0	4	0	0	0	0
ACR3983	97-100%	Muscidae	Limnophora	Limnophora triangula	282	0	0	0	0	0	0	0	0	0	0	0	0	0	0	0	28	204	7	38	0	0	0	0	0	0	0	0	0	0	0	0	0	0	0	0	0	0	1	0	0	0	0	0	0
ACB4680	97-100%	Muscidae	Lispocephala	Lispocephala alma	262	0	1	0	0	0	0	0	0	69	0	0	0	0	0	0	0	0	0	0	0	43	85	5	10	0	0	0	0	0	0	0	0	0	0	0	0	0	0	0	0	22	1	0	0
AAA3187	97-100%	Muscidae	Musca	Musca autumnalis	17	0	0	0	0	0	8	1	0	0	0	0	0	0	0	0	0	0	0	0	0	0	0	0	0	0	0	0	0	0	0	0	0	0	0	0	0	0	0	1	0	0	0	0	0
AAB8817	97-100%	Muscidae	Muscina	Muscina levida	1294	0	0	0	0	0	0	1	1	1	2	0	0	0	0	0	632	4	146	1	1	0	0	0	0	0	4	0	0	0	0	0	0	0	24	0	45	181	6	48	0	0	0	0	0
AAG1714	97-100%	Muscidae	Muscina	Muscina pascuorum	1137	0	0	0	0	302	0	0	0	0	0	0	0	0	0	0	0	0	0	0	0	0	0	0	0	215	0	0	0	0	45	11	0	0	0	0	12	302	102	1	0	1	0	0	0
AAX3222	97-100%	Muscidae	Mydaea	Mydaea ancilla	146	0	0	0	0	0	0	0	2	0	0	0	0	0	0	0	4	0	140	0	0	0	0	0	0	0	0	0	0	0	0	0	0	0	0	0	0	0	0	0	0	0	0	0	0
ACE1344	97-100%	Muscidae	Mydaea	Mydaea corni	145	0	0	0	0	0	0	0	0	0	0	0	0	138	0	0	0	0	0	0	0	0	0	0	0	0	0	0	0	0	0	0	0	0	0	0	0	0	0	0	0	0	0	0	0
AAE0058	97-100%	Muscidae	Mydaea	Mydaea humeralis	451	0	0	0	0	0	0	0	0	0	0	0	0	0	0	0	35	161	0	123	0	0	0	0	13	0	1	0	0	0	0	0	0	0	0	0	0	0	0	0	0	0	0	0	0
ACB9959	97-100%	Muscidae	Mydaea	Mydaea nebulosa	2500	0	0	0	0	0	0	0	0	0	0	0	128	102	0	0	177	347	99	267	683	0	0	27	22	0	128	0	0	0	307	0	0	0	0	0	31	0	0	13	0	0	0	0	0
ACA9303	97-100%	Muscidae	Mydaea	Mydaea sootryeni	191	1	0	0	0	0	0	0	0	0	0	0	0	0	0	0	0	0	0	0	0	50	85	0	0	0	0	0	0	0	0	0	0	0	0	0	0	0	0	0	0	0	0	0	0
ACC4848	97-100%	Muscidae	Mydaea	Mydaea urbana	293	0	0	0	0	0	0	0	0	0	0	0	107	18	0	0	0	0	0	0	0	0	0	0	0	0	0	0	0	0	0	0	0	0	0	0	0	0	0	0	0	0	0	0	0
ACC4867	97-100%	Muscidae	Phaonia	Phaonia errans	497	0	0	0	0	0	0	0	0	0	0	27	0	0	0	0	140	0	0	0	0	0	0	0	1	1	0	0	0	0	0	0	0	1	1	0	0	0	0	0	0	0	61	63	2
ACB5198	97-100%	Muscidae	Phaonia	Phaonia fuscata	16	0	0	0	0	0	0	0	0	0	0	0	0	0	0	0	0	0	0	0	0	0	0	0	0	0	0	0	0	0	0	0	0	16	0	0	0	0	0	0	0	0	0	0	0
ACT2543	97-100%	Muscidae	Phaonia	Phaonia liliputa	46	0	0	0	0	0	0	0	0	0	0	0	0	0	0	0	0	0	46	0	0	0	0	0	0	0	0	0	0	0	0	0	0	0	0	0	0	0	0	0	0	0	0	0	0
ABU8931	97-100%	Muscidae	Phaonia	Phaonia meigeni	796	0	17	0	84	0	0	0	0	0	0	0	0	1	0	0	0	0	0	0	0	33	63	0	0	0	0	0	0	0	0	0	0	0	0	0	0	0	0	0	0	0	0	0	0
ABW3852	97-100%	Muscidae	Phaonia	Phaonia pallida	1426	0	0	0	0	11	0	0	0	0	0	0	0	81	41	0	0	0	0	0	0	0	0	0	0	0	0	0	0	0	0	0	0	0	0	14	0	0	0	0	0	0	0	0	0
ABW1816	97-100%	Muscidae	Phaonia	Phaonia rufiventris	711	0	0	0	0	0	0	0	0	0	0	35	0	0	0	0	0	0	0	0	509	0	0	0	0	0	0	0	0	57	0	0	0	0	0	0	0	0	29	0	0	0	0	0	0
AAC0888	97-100%	Muscidae	Phaonia	Phaonia serva	438	0	0	105	232	77	0	0	0	0	0	0	0	0	0	0	0	0	0	0	0	0	0	0	21	0	0	0	0	0	0	0	0	0	0	0	0	0	0	0	0	0	0	0	0
ACR2310	97-100%	Muscidae	Phaonia	Phaonia sp. ACR2310	447	0	0	26	0	0	0	0	0	0	0	0	0	0	0	0	0	0	337	0	0	0	1	0	0	0	0	0	0	0	0	0	0	0	0	0	0	0	0	0	0	0	0	54	0
AAG7029	97-100%	Muscidae	Phaonia	Phaonia subventa	1353	0	0	0	0	0	0	0	0	0	0	344	0	84	0	0	0	0	0	255	0	0	0	0	0	0	0	3	0	0	0	0	0	0	0	0	0	0	0	0	0	0	0	0	0
ABX8484	97-100%	Muscidae	Phaonia	Phaonia trimaculata	15	0	0	0	0	0	0	0	0	0	0	0	0	0	0	0	0	0	0	0	0	0	0	0	0	0	0	0	0	0	0	0	0	0	0	0	0	0	0	0	0	0	0	0	0
ACP9934	97-100%	Muscidae	Phaonia	Phaonia valida	1380	0	0	0	0	0	0	1	0	0	0	0	0	0	0	0	88	0	1	0	1284	0	0	0	0	0	0	0	0	0	0	0	0	0	0	0	0	0	0	0	0	0	0	0	0
AAY2766	97-100%	Muscidae	Polietes	Polietes lardarius	3303	0	0	0	0	0	0	0	0	0	0	0	0	0	0	0	0	0	0	295	0	0	0	0	117	0	0	0	0	0	0	0	84	0	0	0	0	0	0	0	0	1	0	0	0
ACQ0523	97-100%	Muscidae	Potamia	Potamia littoralis	342	0	0	0	0	0	0	0	0	0	0	0	37	0	0	0	28	99	38	140	0	0	0	0	0	0	0	0	0	0	0	0	0	0	0	0	0	0	0	0	0	0	0	0	0
AAK1780	97-100%	Muscidae	Thricops	Thricops cunctans	181	0	0	0	53	27	41	0	0	0	0	0	0	0	0	0	0	0	0	0	0	0	0	0	11	0	0	0	0	0	0	0	0	0	0	0	0	0	0	0	0	0	0	0	0
AAG1710	97-100%	Muscidae	Thricops	Thricops diaphanus	93	0	0	0	0	0	0	0	0	0	0	0	0	0	0	0	0	0	0	0	0	0	0	0	0	0	0	0	0	70	0	0	0	0	0	0	0	0	0	0	0	0	0	0	0
ABV4563	97-100%	Muscidae	Thricops	Thricops semicinereus	36	0	0	0	0	0	0	0	0	0	0	0	0	0	0	0	0	0	0	0	0	0	0	0	0	0	36	0	0	0	0	0	0	0	0	0	0	0	0	0	0	0	0	0	0
ACJ2989	97-100%	Mycetophilidae	0	ChiroIntGen spACJ2989	279	0	0	0	0	0	2	11	30	39	0	0	0	0	0	0	0	0	0	2	0	0	0	0	0	0	12	0	12	0	12	0	0	0	0	0	0	0	0	0	0	0	0	0	0
ACG3761	97-100%	Mycetophilidae	0	MyceoIntGen sp. ACG3761	216	0	0	3	57	6	0	0	44	0	0	0	0	0	0	0	0	0	0	0	0	0	0	0	3	0	2	33	0	0	0	0	0	0	0	0	0	0	0	0	0	0	0	0	0
ACY9464	97-100%	Mycetophilidae	0	MyceoIntGen10 sp ACY9464	53	0	0	0	0	0	0	0	0	0	39	0	0	0	0	0	0	0	0	0	0	0	0	0	0	0	0	0	0	0	0	0	0	0	0	0	0	0	0	0	0	0	0	0	0
ACZ0332	97-100%	Mycetophilidae	0	MyceoIntGen15 sp ACZ0332	697	69	3	38	4	0	0	0	0	0	0	0	0	0	0	1	0	0	0	0	0	0	0	0	0	0	0	0	0	0	0	0	0	0	0	0	0	0	0	0	0	0	0	0	0
ACZ8795	97-100%	Mycetophilidae	0	MyceoIntGen21 sp ACZ8795	285	0	0	0	0	0	0	0	0	0	0	0	0	0	0	0	0	29	0	37	180	0	0	0	0	0	0	0	0	0	0	0	0	0	0	1	14	0	5	1	0	0	0	0	0
ACG7432	97-100%	Mycetophilidae	0	MyceoIntGen3 sp ACG7432	206	0	0	0	0	0	0	0	0	0	0	0	0	0	4	0	1	56	0	0	6	0	0	0	0	38	24	0	36	0	20	0	0	0	0	0	0	0	0	0	0	0	0	0	0
ADA0647	97-100%	Mycetophilidae	0	MyceoIntGen31 sp ADA0647	22	0	0	0	0	0	0	0	0	0	0	0	0	0	0	0	0	0	0	0	0	0	0	0	0	0	0	0	0	0	0	0	0	0	0	0	0	0	0	0	0	0	0	0	0
ACU7727	97-100%	Mycetophilidae	0	MyceoIntGen5 sp ACU7727	2866	0	0	0	0	0	0	0	0	0	0	1	16	47	79	0	13	159	1079	936	531	0	0	0	0	0	1	3	0	0	0	0	0	0	0	0	0	0	0	0	0	0	0	0	0
ACU8111	97-100%	Mycetophilidae	0	MyceoIntGen5 sp ACU8111	103	0	0	0	6	2	0	0	0	0	0	0	0	0	0	0	2	0	0	0	0	0	0	0	0	0	0	0	0	0	0	0	0	0	0	0	0	0	0	0	0	0	0	0	0
ABA3392	97-100%	Mycetophilidae	0	MycetoIntGen spABA3392	12	0	0	0	0	0	0	0	0	0	0	0	0	0	0	0	0	0	0	0	0	0	0	0	0	0	0	0	0	0	12	0	0	0	0	0	0	0	0	0	0	0	0	0	0
ACP9774	97-100%	Mycetophilidae	0	MycetoIntGen spACP9774	62	0	0	0	0	0	0	0	0	8	0	0	0	0	0	0	0	0	0	0	0	0	0	0	0	0	0	0	0	25	0	0	0	0	0	0	0	0	0	0	0	0	0	0	0
ADH0072	97-100%	Mycetophilidae	0	MycetoIntGen spADH0072	133	0	0	0	0	0	0	0	0	0	11	0	0	0	0	0	0	0	0	10	1	0	0	0	0	0	0	0	62	39	1	0	0	0	0	0	0	0	0	0	0	0	0	0	0
AAY5351	97-100%	Mycetophilidae	Acnemia	Acnemia nitidicollis	1785	0	1	0	0	3	20	127	473	234	9	0	8	1	2	0	8	6	11	26	30	0	0	0	0	3	21	21	0	4	0	1	1	0	3	1	6	0	2	0	0	48	3	0	8
ABA3402	97-100%	Mycetophilidae	Allodia	Allodia lugens	23	0	0	0	0	0	0	0	0	0	1	0	0	0	0	0	0	0	0	0	0	0	0	0	0	0	0	0	0	0	0	0	0	0	0	0	0	0	0	0	0	0	0	0	0
AAY8425	97-100%	Mycetophilidae	Allodia	Allodia sp.	37	0	0	0	0	0	0	0	0	0	0	0	0	0	0	0	0	0	0	0	37	0	0	0	0	0	0	0	0	0	0	0	0	0	0	0	0	0	0	0	0	0	0	0	0
ABA7174	97-100%	Mycetophilidae	Allodia	Allodia zaitzevi	60	0	0	0	0	0	0	0	0	0	0	0	0	0	0	0	0	0	0	0	0	0	0	0	0	2	0	0	13	15	0	0	0	0	0	0	0	0	0	0	0	0	0	0	0
ACA4328	97-100%	Mycetophilidae	Allodiopsis	Allodiopsis domestica	86	0	0	0	0	0	0	0	0	0	81	0	0	0	0	0	0	0	0	0	0	0	0	0	0	0	0	0	0	0	0	0	0	0	0	0	0	0	0	0	0	0	0	0	0
AAY8329	97-100%	Mycetophilidae	Apolephthisa	Apolephthisa subincana	89	0	0	0	0	0	0	0	0	0	0	0	0	0	0	0	0	0	0	0	0	0	0	0	0	0	0	0	0	0	0	1	0	0	0	0	0	0	0	0	0	0	0	0	0
ABA1458	97-100%	Mycetophilidae	Boletina	Boletina basalis	98	0	0	0	6	0	0	0	0	0	0	1	0	0	0	0	0	0	0	0	0	0	0	0	0	0	0	0	0	0	0	0	0	0	0	0	0	0	0	0	0	0	0	0	0
AAY5580	97-100%	Mycetophilidae	Boletina	Boletina dispecta	47	0	0	0	0	0	0	0	0	0	0	0	0	0	0	0	0	0	0	31	0	0	0	0	0	0	0	0	0	0	0	0	2	3	0	0	7	0	0	0	0	0	0	0	0
ACJ2651	97-100%	Mycetophilidae	Boletina	Boletina pallidula	22	0	0	0	0	0	0	0	0	0	0	0	0	0	0	0	0	0	0	0	0	0	0	0	0	0	0	0	0	0	0	0	0	0	0	0	0	0	0	0	0	0	0	0	0
ABU6853	97-100%	Mycetophilidae	Boletina	Boletina plana	543	0	0	0	2	0	0	0	0	0	458	0	29	0	0	0	0	0	0	0	0	0	0	28	2	0	0	0	0	0	0	0	0	0	0	0	0	0	0	0	0	0	0	0	0
AAI8810	97-100%	Mycetophilidae	Boletina	Boletina sciarina	61	0	0	0	0	0	0	0	0	0	0	0	0	6	2	0	0	0	21	28	0	0	0	0	0	0	0	0	0	0	0	0	0	0	4	0	0	0	0	0	0	0	0	0	0
AAI8805	97-100%	Mycetophilidae	Boletina	Boletina sp AAI8805	11	0	0	0	0	0	0	0	0	0	0	0	0	0	0	0	0	0	0	0	0	0	0	0	0	0	0	0	0	0	0	0	0	0	0	0	0	0	0	0	0	0	0	0	0
ACZ9039	97-100%	Mycetophilidae	Brachycampta	Brachycampta pistillata	27	0	0	0	0	0	0	0	0	0	0	0	0	0	0	0	0	0	0	0	0	0	0	0	0	0	0	27	0	0	0	0	0	0	0	0	0	0	0	0	0	0	0	0	0
AAM8957	97-100%	Mycetophilidae	Brevicornu	Brevicornu fuscipenne	168	0	0	0	0	0	1	13	0	32	71	0	0	0	0	0	0	0	14	0	0	0	0	0	0	0	0	0	0	0	0	0	0	0	0	0	0	0	0	0	0	1	2	0	0
ACU9474	97-100%	Mycetophilidae	Brevicornu	Brevicornu griseicolle	48	0	0	0	0	0	0	0	0	0	0	0	0	0	0	0	0	23	0	0	0	0	0	0	0	0	0	0	0	0	0	0	0	0	0	0	0	5	12	8	0	0	0	0	0
AAY8187	97-100%	Mycetophilidae	Brevicornu	Brevicornu serenum	20	0	0	0	0	0	0	0	0	0	0	0	0	0	0	0	0	0	0	0	0	0	0	0	0	0	0	0	0	0	0	0	0	0	0	0	0	0	0	0	0	0	0	0	0
AAY6368	97-100%	Mycetophilidae	Brevicornu	Brevicornu sericoma	80	0	0	0	0	0	1	20	0	0	0	0	1	0	0	0	1	15	0	0	0	0	0	0	0	0	0	0	0	0	0	0	0	0	0	0	1	0	0	0	0	0	0	0	0
ABA1564	97-100%	Mycetophilidae	Brevicornu	Brevicornu sericoma	173	0	0	1	7	1	0	0	0	11	0	0	0	0	0	0	0	0	0	0	0	0	1	0	2	0	0	0	0	0	0	0	0	0	0	0	0	0	0	0	0	13	0	0	7
ACT2586	97-100%	Mycetophilidae	Brevicornu	Brevicornu sp. ACT2586	18	0	0	0	0	0	0	0	0	0	0	0	0	0	0	0	0	0	0	0	0	0	0	0	0	0	0	0	0	0	0	0	0	0	0	0	0	0	0	0	0	0	0	1	0
ACR0892	97-100%	Mycetophilidae	Brevicornu	Brevicornu verralli	32	0	0	1	0	0	0	0	0	30	0	0	0	0	0	0	0	0	0	0	0	0	0	0	0	0	0	0	0	0	0	0	0	0	0	0	0	0	0	0	0	0	1	0	0
ACJ0721	97-100%	Mycetophilidae	Coelophthinia	Coelophthinia thoracica	324	0	1	0	0	15	2	0	0	0	0	0	0	0	3	0	10	0	0	0	0	4	14	0	0	0	6	0	184	9	0	0	1	0	0	0	0	0	0	0	0	0	0	0	0
ACJ6363	97-100%	Mycetophilidae	Coelosia	Coelosia silvatica	381	0	0	0	1	1	0	0	0	0	0	0	0	0	0	0	0	0	0	0	0	0	0	0	0	0	0	0	0	0	0	0	0	0	0	0	0	0	0	0	0	0	0	0	0
AAY5643	97-100%	Mycetophilidae	Cordyla	Cordyla crassicornis	102	0	1	0	0	0	0	0	0	0	0	0	3	1	4	0	0	5	2	11	29	0	0	0	0	0	0	0	0	0	0	1	0	0	0	0	0	0	0	0	0	0	0	0	3
AAJ5766	97-100%	Mycetophilidae	Cordyla	Cordyla fusca	197	0	0	0	0	0	1	23	59	71	25	0	0	0	0	0	0	0	0	0	0	0	0	0	0	0	0	0	0	0	0	0	0	0	0	0	0	0	0	0	0	0	0	0	0
ACD9635	97-100%	Mycetophilidae	Cordyla	Cordyla semiflava	7000	0	0	0	1	0	16	425	754	3106	2362	0	0	0	0	0	0	0	1	1	1	0	0	0	0	1	14	12	12	7	0	0	0	0	0	0	0	0	0	0	0	0	0	0	1
AAG4899	97-100%	Mycetophilidae	Cordyla	Cordyla sp AAG4899	325	0	0	0	0	0	1	4	0	3	31	0	0	4	4	0	66	101	11	28	62	0	0	0	0	0	0	0	0	0	0	0	0	0	0	0	0	0	0	0	0	0	0	0	0
ACI8126	97-100%	Mycetophilidae	Cordyla	Cordyla sp. ACI8126	68	0	0	0	0	0	0	0	0	0	0	0	0	0	0	0	0	0	0	0	0	0	0	0	0	0	11	0	0	0	0	0	0	0	0	0	20	0	0	33	0	0	0	0	0
ACJ2562	97-100%	Mycetophilidae	Cordyla	Cordyla sp. ACJ2562	576	0	0	0	0	0	0	0	2	9	9	0	0	0	0	0	0	10	230	211	37	0	0	0	0	0	23	2	7	11	0	0	0	0	0	0	2	0	1	1	0	0	0	0	0
ACR0474	97-100%	Mycetophilidae	Cordyla	Cordyla sp. ACR0474	38	0	0	0	0	0	0	0	0	0	0	1	4	0	0	0	0	0	0	0	0	0	0	0	0	0	0	0	0	0	0	0	0	0	0	0	0	0	0	0	0	0	0	0	0
ACR1239	97-100%	Mycetophilidae	Docosia	Docosia fuscipes	18	0	0	0	0	0	0	0	0	0	0	7	0	0	0	0	0	0	0	0	0	0	0	0	0	0	0	0	0	0	0	1	0	0	0	0	0	0	0	0	0	0	0	0	0
AAY7807	97-100%	Mycetophilidae	Docosia	Docosia gilvipes	116	0	0	0	0	8	1	1	7	16	3	0	0	0	0	0	3	14	0	37	0	0	0	0	0	0	0	0	0	0	0	0	0	0	0	0	0	0	0	2	0	0	0	0	0
AAN8593	97-100%	Mycetophilidae	Dynatosoma	Dynatosoma fuscicorne	115	0	0	0	0	0	0	0	0	0	0	0	0	1	0	0	0	0	0	102	0	0	0	0	0	0	0	0	0	0	0	0	0	0	0	0	0	0	0	0	0	0	0	0	0
ACC1239	97-100%	Mycetophilidae	Ectrepesthoneura	Ectrepesthoneura hirta	2981	0	9	21	59	5	0	132	532	212	0	1	0	0	0	0	1	18	67	202	0	4	9	0	3	10	34	236	0	55	174	4	0	0	0	1	0	0	33	12	0	116	61	62	7
ABA0602	97-100%	Mycetophilidae	Ectrepesthoneura	Ectrepesthoneura referta	132	0	1	12	30	3	0	0	0	0	0	0	0	0	0	0	0	0	0	0	0	2	9	7	0	0	0	0	0	0	0	0	0	0	0	0	0	0	0	0	0	0	0	0	0
AAP8159	97-100%	Mycetophilidae	Exechia	Exechia contaminata	182	0	0	0	0	0	0	0	0	0	0	0	0	0	0	0	0	0	0	0	0	0	0	0	0	0	34	0	98	45	0	0	0	0	0	0	0	0	0	0	0	0	0	0	0
ACI4210	97-100%	Mycetophilidae	Exechia	Exechia cornuta	84	0	0	0	0	0	0	4	21	4	0	0	0	0	0	0	0	0	0	0	0	0	0	0	0	0	13	0	18	1	0	0	0	0	0	0	0	0	0	0	0	0	0	0	0
AAL5088	97-100%	Mycetophilidae	Exechia	Exechia fusca	381	0	0	0	2	0	1	0	0	12	0	0	0	0	0	0	0	0	0	0	8	0	0	0	0	1	16	21	205	23	15	0	0	0	0	0	0	0	0	0	0	0	0	0	0
ACB1546	97-100%	Mycetophilidae	Exechia	Exechia nigroscutellata	67	0	0	0	0	0	0	0	0	0	0	0	0	0	0	0	0	0	0	0	0	0	0	0	0	0	0	0	52	0	13	0	0	0	0	0	0	0	0	0	0	0	0	0	0
ACJ4957	97-100%	Mycetophilidae	Exechia	Exechia parva	82	0	0	0	0	0	0	0	0	0	0	0	0	0	0	0	0	0	0	0	0	0	0	0	0	0	0	0	58	4	0	0	0	0	0	0	0	0	0	0	0	0	0	0	0
ACH3001	97-100%	Mycetophilidae	Exechia	Exechia sp. ACH3001	23	0	0	0	0	0	0	0	0	0	0	0	0	0	0	0	0	0	0	0	0	0	0	0	0	0	0	18	0	0	0	0	0	0	0	0	5	0	0	0	0	0	0	0	0
ACS3592	97-100%	Mycetophilidae	Exechiopsis	Exechiopsis clypeata	208	0	0	0	4	0	2	0	4	14	0	0	0	0	0	0	0	0	0	0	0	0	0	0	0	0	0	69	14	4	6	0	0	0	0	0	0	0	0	0	0	0	0	0	3
ACI8213	97-100%	Mycetophilidae	Exechiopsis	Exechiopsis subulata	51	0	0	0	0	0	0	0	0	0	0	0	0	0	0	0	0	0	0	0	0	0	0	0	0	0	22	3	9	0	0	0	0	0	0	0	0	0	0	0	0	0	0	0	0
AAY7720	97-100%	Mycetophilidae	Leia	Leia bilineata	48	0	0	0	0	0	0	0	0	0	0	0	0	0	0	0	0	0	0	0	0	0	0	0	0	0	0	0	0	0	0	0	0	0	0	0	0	0	0	0	0	0	0	0	0
AAK8058	97-100%	Mycetophilidae	Leia	Leia cylindrica	306	0	0	0	0	0	0	0	0	0	0	0	0	51	0	0	8	0	0	217	0	0	0	0	0	0	0	0	0	0	0	0	0	0	0	11	0	0	0	0	0	0	0	0	0
ACP5961	97-100%	Mycetophilidae	Leia	Leia picta	189	0	0	0	0	0	0	0	0	0	0	0	10	0	0	0	0	0	0	0	0	0	0	0	0	3	0	0	0	0	0	0	0	0	0	0	0	0	0	0	0	0	0	0	0
ABW9506	97-100%	Mycetophilidae	Leia	Leia subfasciata	363	0	0	0	71	12	0	0	0	0	0	0	0	0	0	0	0	0	0	0	0	0	0	0	0	7	0	0	0	0	0	0	0	0	0	0	0	0	0	0	0	0	0	1	9
AAG4898	97-100%	Mycetophilidae	Leia	Leia winthemii	38	0	0	0	0	0	0	0	0	0	0	0	0	0	0	0	0	0	0	0	0	0	0	2	0	0	0	0	0	0	0	0	0	0	0	0	0	0	0	0	0	0	0	0	0
ACJ3410	97-100%	Mycetophilidae	Leptomorphus	Leptomorphus walkeri	108	0	0	0	0	28	0	0	0	0	0	0	0	0	0	0	0	3	32	0	0	0	0	0	0	0	0	0	0	0	0	0	0	14	0	0	0	0	0	0	0	0	0	12	5
ACJ3281	97-100%	Mycetophilidae	Macrobrachius	Macrobrachius kowarzii	72	0	0	0	0	0	0	0	0	0	0	0	0	0	0	0	0	0	0	0	0	0	2	0	0	0	0	0	59	5	0	0	0	0	0	0	0	0	0	0	0	0	0	0	0
AAY5298	97-100%	Mycetophilidae	Megalopelma	Megalopelma nigroclavatum	911	0	0	0	1	2	17	3	321	239	198	0	0	0	0	0	0	0	0	0	0	0	0	0	0	3	0	0	0	0	0	0	0	0	0	0	0	0	1	0	0	0	0	0	2
AAY8348	97-100%	Mycetophilidae	Monoclona	Monoclona rufilatera	111	0	0	0	0	0	0	0	0	0	0	0	0	3	0	0	1	29	33	8	0	0	0	0	0	0	0	0	0	0	0	0	0	3	3	0	3	7	8	0	0	0	0	0	0
ACG6740	97-100%	Mycetophilidae	Monoclona	Monoclona sp1	1505	0	0	0	6	0	0	3	277	0	131	0	0	0	0	0	0	0	0	0	1	0	0	5	2	0	244	0	138	64	0	0	0	0	0	0	0	0	0	0	0	0	2	2	0
ADA0364	97-100%	Mycetophilidae	MyceoIntGen29	MyceoIntGen29 sp ADA0364	89	0	0	0	0	0	0	0	0	0	0	0	0	0	0	0	0	0	0	0	0	0	0	0	0	6	0	17	0	0	25	0	0	0	0	0	0	0	0	0	0	0	0	0	0
ADA0534	97-100%	Mycetophilidae	MyceoIntGen29	MyceoIntGen29 sp ADA0534	22	0	0	0	1	4	4	2	0	0	0	0	0	0	0	0	0	0	0	0	0	0	0	0	0	0	0	0	0	0	0	0	0	0	0	0	0	0	0	0	0	0	0	0	0
ABV5739	97-100%	Mycetophilidae	Mycetophila	Mycetophila abiecta	44	0	0	0	0	0	1	5	0	5	0	0	0	0	0	0	0	0	0	0	0	0	0	0	0	0	1	10	0	6	7	0	0	0	0	0	0	0	0	0	0	0	0	0	0
ACZ9175	97-100%	Mycetophilidae	Mycetophila	Mycetophila alea	1554	0	0	0	0	0	0	0	0	265	209	0	0	1	0	0	0	0	0	162	1	0	0	0	0	0	0	0	0	37	15	0	0	0	0	0	0	0	0	0	0	0	0	0	0
ACF6387	97-100%	Mycetophilidae	Mycetophila	Mycetophila attonsa	146	0	0	0	0	0	0	0	109	0	0	0	0	0	0	0	0	0	0	0	0	0	0	0	0	0	0	9	0	0	0	0	0	0	0	0	0	0	0	0	0	0	0	0	2
ACB2137	97-100%	Mycetophilidae	Mycetophila	Mycetophila blanda	141	0	0	0	0	0	17	0	116	8	0	0	0	0	0	0	0	0	0	0	0	0	0	0	0	0	0	0	0	0	0	0	0	0	0	0	0	0	0	0	0	0	0	0	0
ABW6637	97-100%	Mycetophilidae	Mycetophila	Mycetophila bohemica	400	0	0	0	0	0	7	5	52	3	0	0	0	0	0	0	0	0	0	0	0	1	1	0	0	4	59	56	20	43	42	0	0	0	0	0	0	0	0	0	0	0	0	0	0
AAI3260	97-100%	Mycetophilidae	Mycetophila	Mycetophila caudata	898	0	0	0	0	8	54	77	44	115	0	0	0	0	0	0	0	0	64	3	1	0	0	0	0	0	0	107	0	15	179	0	0	0	0	0	0	0	0	0	0	0	0	0	0
AAY5455	97-100%	Mycetophilidae	Mycetophila	Mycetophila curviseta	89	0	0	0	0	0	0	0	0	0	0	0	0	0	8	0	0	6	0	4	0	0	0	0	1	1	0	0	0	16	14	0	2	0	2	0	0	0	3	3	0	0	0	0	0
ACG3992	97-100%	Mycetophilidae	Mycetophila	Mycetophila dentata	104	0	0	0	0	0	0	0	0	0	0	0	0	0	92	0	0	0	0	11	0	0	0	0	0	0	0	0	0	0	0	0	0	0	0	0	0	0	0	0	0	0	0	0	0
ACG8141	97-100%	Mycetophilidae	Mycetophila	Mycetophila finlandica	22	0	0	0	0	0	0	0	0	0	0	0	0	0	0	0	0	0	0	0	0	0	0	0	0	0	5	0	13	0	0	0	0	0	0	0	0	0	0	0	0	0	0	0	0
AAY8340	97-100%	Mycetophilidae	Mycetophila	Mycetophila flava	16	0	0	0	0	0	0	0	0	0	0	0	0	0	0	0	0	0	0	0	0	0	0	0	0	0	0	0	0	0	0	0	0	0	0	0	0	6	0	10	0	0	0	0	0
ACG5496	97-100%	Mycetophilidae	Mycetophila	Mycetophila forcipata	145	0	0	0	0	0	1	57	0	9	59	0	0	0	0	0	0	0	0	0	0	3	9	0	0	0	0	0	0	0	0	0	0	0	0	0	0	0	0	0	0	0	0	0	0
ABU7342	97-100%	Mycetophilidae	Mycetophila	Mycetophila fungorum	1165	0	0	0	0	34	187	61	273	101	15	0	0	0	0	0	8	4	25	28	7	0	0	0	0	5	22	24	0	6	0	1	0	0	2	2	0	2	0	0	0	0	0	0	0
ACJ2585	97-100%	Mycetophilidae	Mycetophila	Mycetophila ichneumonea	1191	0	0	0	0	4	98	2	81	22	31	0	0	1	0	0	0	0	31	0	18	0	0	0	0	5	124	76	61	29	108	0	0	0	0	0	0	0	0	0	0	0	0	0	0
AAU4986	97-100%	Mycetophilidae	Mycetophila	Mycetophila laeta	258	0	0	0	0	0	0	0	0	50	0	0	0	0	0	0	0	0	0	0	0	0	0	0	0	0	0	0	0	0	0	0	0	0	0	0	0	0	0	0	0	0	0	0	0
AAG3628	97-100%	Mycetophilidae	Mycetophila	Mycetophila luctuosa	239	0	0	0	2	17	15	28	17	20	0	0	0	0	1	0	0	0	19	35	0	0	0	0	0	0	9	0	9	20	15	0	0	1	0	0	0	4	0	0	0	0	0	0	0
AAY8339	97-100%	Mycetophilidae	Mycetophila	Mycetophila marginata	225	0	0	0	0	3	2	4	68	22	42	0	0	0	0	0	0	0	1	0	0	0	0	0	0	0	0	0	0	14	5	0	0	0	0	0	0	0	0	0	0	0	0	0	0
ABU8760	97-100%	Mycetophilidae	Mycetophila	Mycetophila ocellus	85	0	0	0	0	0	0	0	0	5	0	0	0	0	0	0	0	0	0	14	20	0	0	0	0	0	4	7	4	0	0	0	0	0	0	0	0	0	0	0	0	0	0	0	0
ACJ6199	97-100%	Mycetophilidae	Mycetophila	Mycetophila ornata	1090	0	0	3	43	35	20	92	133	183	437	0	0	0	0	0	0	0	0	0	0	0	0	0	0	0	0	0	0	0	0	0	0	0	0	0	0	0	0	0	0	0	0	0	0
AAG4872	97-100%	Mycetophilidae	Mycetophila	Mycetophila perpallida	12588	0	0	0	0	332	1071	865	1696	1172	221	0	0	21	0	0	83	217	134	933	2258	0	0	0	0	34	653	225	365	154	72	0	6	52	5	3	18	29	16	10	0	0	0	0	0
ACJ4960	97-100%	Mycetophilidae	Mycetophila	Mycetophila rudis	208	0	0	0	0	0	0	0	0	110	58	0	0	0	0	0	0	0	0	12	0	0	0	0	0	0	0	0	0	0	4	0	0	0	0	0	0	0	0	0	0	0	0	0	0
ACG4137	97-100%	Mycetophilidae	Mycetophila	Mycetophila sp. ACG4137	443	0	0	0	0	0	0	3	0	0	0	0	0	0	0	0	0	0	0	2	0	0	0	0	0	6	111	112	0	60	51	0	0	0	0	0	0	0	0	0	0	0	0	0	0
ACQ8258	97-100%	Mycetophilidae	Mycetophila	Mycetophila sp. ACQ8258	18	0	0	0	0	0	2	0	0	0	0	0	0	0	0	0	0	4	0	0	0	0	0	0	0	0	0	0	0	0	0	0	0	0	0	0	0	0	0	6	0	0	0	0	0
AAY8337	97-100%	Mycetophilidae	Mycetophila	Mycetophila stolida	21	0	0	0	0	0	0	0	0	0	0	0	0	0	0	0	0	0	0	20	0	0	0	0	0	0	0	0	0	0	0	0	0	0	0	0	0	0	0	1	0	0	0	0	0
AAG4922	97-100%	Mycetophilidae	Mycetophila	Mycetophila strigatoides	65	0	0	0	0	0	30	3	16	0	1	0	0	4	0	0	1	0	0	0	0	0	0	0	0	0	0	0	0	0	0	0	0	0	0	0	4	0	0	0	0	0	0	1	0
ACB1763	97-100%	Mycetophilidae	Mycetophila	Mycetophila stylata	307	0	0	0	0	1	17	20	0	0	0	0	0	0	0	0	1	3	0	0	0	0	0	2	3	4	168	12	0	6	6	0	0	0	0	0	0	0	0	0	0	0	0	0	1
AAY6369	97-100%	Mycetophilidae	Mycetophila	Mycetophila trinotata	522	0	0	0	4	4	8	16	369	65	0	1	0	0	2	0	0	10	0	0	0	0	0	0	2	0	0	0	0	0	0	0	1	0	0	0	0	5	2	6	0	0	0	1	0
AAH3510	97-100%	Mycetophilidae	Mycomya	Mycomya annulata	1856	0	0	0	0	0	0	0	0	0	0	0	0	0	0	0	0	40	0	0	0	0	0	0	0	0	0	0	1462	324	21	0	0	0	0	0	0	0	0	2	0	0	0	0	0
ACC6515	97-100%	Mycetophilidae	Mycomya	Mycomya cinerascens	508	0	0	0	0	0	11	7	0	0	216	0	0	0	0	0	3	0	0	0	0	0	0	0	0	0	0	0	39	0	54	0	0	0	0	0	3	0	0	0	0	0	0	0	0
ACJ5307	97-100%	Mycetophilidae	Mycomya	Mycomya circumdata	35	0	0	0	0	0	0	0	0	0	0	0	0	0	0	0	1	0	14	0	0	0	0	0	0	0	0	0	0	0	0	0	0	0	0	0	0	0	0	0	0	0	0	0	0
ACG7131	97-100%	Mycetophilidae	Mycomya	Mycomya dziedzickii	22	0	0	0	2	0	0	0	0	0	0	0	0	0	0	0	0	0	0	0	0	0	0	0	0	0	0	0	0	0	0	0	0	0	0	0	0	0	0	0	0	0	0	3	1
ABA3579	97-100%	Mycetophilidae	Mycomya	Mycomya fimbriata	68	0	0	0	0	0	0	0	0	0	0	0	0	3	7	0	0	26	26	0	0	0	0	0	0	0	0	0	0	3	0	0	0	0	0	0	0	0	0	0	0	0	0	0	0
ACR1321	97-100%	Mycetophilidae	Mycomya	Mycomya marginata	158	0	0	0	0	0	0	0	0	19	0	0	0	0	0	0	0	0	0	18	121	0	0	0	0	0	0	0	0	0	0	0	0	0	0	0	0	0	0	0	0	0	0	0	0
AAY8346	97-100%	Mycetophilidae	Mycomya	Mycomya occultans	13	0	0	0	0	0	0	0	0	0	0	0	0	0	0	0	0	13	0	0	0	0	0	0	0	0	0	0	0	0	0	0	0	0	0	0	0	0	0	0	0	0	0	0	0
ACF6960	97-100%	Mycetophilidae	Mycomya	Mycomya ruficollis	646	0	2	102	80	1	0	0	0	0	0	0	0	0	0	0	0	0	0	0	0	0	2	12	0	0	0	0	0	0	0	0	0	0	0	0	0	0	0	0	0	0	0	1	0
ACG6928	97-100%	Mycetophilidae	Mycomya	Mycomya trivittata	15	0	0	0	0	0	0	0	0	0	0	0	0	0	0	0	0	0	0	0	0	0	0	0	0	4	0	0	0	0	0	0	0	0	0	0	0	0	0	0	0	0	0	0	0
ACF6390	97-100%	Mycetophilidae	Mycomya	Mycomya tumida	59	0	1	1	5	0	0	0	33	0	0	0	0	0	0	0	0	0	0	0	0	0	6	0	0	0	0	0	0	0	0	0	0	0	0	0	0	0	0	0	0	0	4	0	0
AAY8344	97-100%	Mycetophilidae	Mycomya	Mycomya winnertzi	144	0	0	0	0	0	2	0	0	0	66	0	0	0	0	0	0	57	0	10	6	0	0	0	0	0	0	0	0	0	0	0	0	0	0	0	0	0	0	0	0	0	0	0	0
AAY5663	97-100%	Mycetophilidae	Neoempheria	Neoempheria bimaculata	60	0	0	0	0	0	0	0	0	0	0	0	0	0	0	0	2	0	47	0	0	0	0	0	0	0	0	0	0	0	0	0	0	0	0	0	1	3	4	0	0	0	0	0	0
ACJ2824	97-100%	Mycetophilidae	Neoempheria	Neoempheria pictipennis	135	0	0	0	0	0	0	0	0	0	0	0	0	0	0	0	6	0	41	13	0	0	0	0	0	0	2	0	22	0	0	0	0	0	0	0	0	0	0	0	0	0	0	0	0
ACI0822	97-100%	Mycetophilidae	Palaeodocosia	Palaeodocosia vittata	52	0	0	0	0	0	0	0	0	0	0	0	0	0	0	0	0	13	0	0	0	0	0	0	0	0	26	0	0	0	0	0	0	0	0	0	0	0	0	0	0	0	0	0	1
AAY6367	97-100%	Mycetophilidae	Phronia	Phronia biarcuata	161	0	0	0	0	0	1	0	0	4	0	0	0	0	0	0	0	8	0	0	0	0	2	0	0	0	8	0	0	3	3	0	0	1	1	0	0	0	0	0	0	1	0	2	0
ABA3506	97-100%	Mycetophilidae	Phronia	Phronia bicolor	63	0	0	0	0	3	0	0	0	0	0	0	0	0	0	0	0	0	0	0	0	0	0	0	0	0	0	0	0	0	0	0	0	0	0	0	0	0	0	0	0	0	0	0	0
ABA3501	97-100%	Mycetophilidae	Phronia	Phronia braueri	402	0	0	0	0	0	0	0	0	0	0	0	0	0	0	0	0	0	0	0	0	0	0	0	0	2	0	43	0	0	174	0	0	0	0	0	0	0	0	0	0	0	0	0	0
ABA1328	97-100%	Mycetophilidae	Phronia	Phronia caliginosa	20	0	0	0	0	0	0	0	0	0	0	0	0	0	0	0	0	0	0	0	0	0	0	0	0	0	5	0	8	0	7	0	0	0	0	0	0	0	0	0	0	0	0	0	0
ABA2656	97-100%	Mycetophilidae	Phronia	Phronia cinerascens	30	0	0	0	2	0	0	0	0	0	0	0	0	0	0	0	0	0	0	0	0	0	3	0	0	0	0	0	5	0	0	0	0	0	0	0	0	0	0	0	0	0	0	0	0
ACJ2889	97-100%	Mycetophilidae	Phronia	Phronia elegantula	311	0	0	0	0	0	2	0	0	0	0	0	0	0	0	0	0	0	2	0	0	0	0	0	0	0	14	90	130	26	7	0	0	0	0	0	0	0	1	0	0	0	0	0	0
ABA3003	97-100%	Mycetophilidae	Phronia	Phronia forcipata	98	0	0	0	0	0	2	2	0	13	14	0	0	0	0	0	0	0	0	0	4	0	0	0	0	0	3	6	3	4	1	0	0	0	0	0	0	4	0	0	0	0	0	0	0
ABU7059	97-100%	Mycetophilidae	Phronia	Phronia humeralis	36	0	0	0	1	0	0	0	0	0	14	0	0	0	0	0	0	0	0	0	0	0	0	0	0	0	0	0	15	0	0	0	0	0	0	0	0	0	0	0	0	0	0	0	0
ABA3510	97-100%	Mycetophilidae	Phronia	Phronia nigricornis	64	0	0	0	0	0	0	0	0	0	0	0	0	0	0	0	0	0	0	8	0	0	0	0	0	0	4	9	13	1	3	0	0	0	0	0	0	0	0	0	0	0	0	0	0
ACB2159	97-100%	Mycetophilidae	Phronia	Phronia nitidiventris	153	0	0	0	0	0	0	0	0	0	0	0	0	0	0	0	0	0	0	0	120	0	0	0	0	0	0	0	20	0	0	0	0	0	0	0	0	0	0	0	0	0	0	0	0
ACB1651	97-100%	Mycetophilidae	Phronia	Phronia obtusa	31	0	0	0	0	0	0	0	0	0	0	0	0	0	0	0	0	0	0	0	31	0	0	0	0	0	0	0	0	0	0	0	0	0	0	0	0	0	0	0	0	0	0	0	0
AAL4862	97-100%	Mycetophilidae	Phronia	Phronia petulans	88	0	0	0	0	0	0	0	0	0	0	0	0	0	0	0	0	0	0	0	0	0	0	0	0	0	8	7	27	4	1	0	0	0	0	0	0	0	0	0	0	0	0	0	0
ACB9955	97-100%	Mycetophilidae	Phronia	Phronia siebeckii	50	0	0	0	0	0	0	0	0	0	1	0	0	0	0	0	0	0	0	0	1	0	0	0	0	0	0	12	28	0	1	0	0	0	0	0	0	0	0	0	0	0	0	0	0
ACJ2991	97-100%	Mycetophilidae	Phronia	Phronia sp. ACJ2991	31	0	0	0	0	0	0	0	0	0	0	0	0	0	0	0	0	0	0	0	0	0	0	0	0	0	26	0	0	0	0	0	0	0	0	0	0	0	0	0	0	0	0	0	0
ACR0705	97-100%	Mycetophilidae	Phronia	Phronia sp. ACR0705	1152	0	0	0	1	0	0	0	0	0	0	465	79	10	392	0	3	4	3	16	17	0	0	0	0	0	0	0	0	0	0	4	11	0	0	0	0	1	0	0	0	0	0	0	0
ABA1330	97-100%	Mycetophilidae	Phronia	Phronia strenua	1122	0	0	0	1	0	10	0	74	122	0	0	0	0	0	0	0	0	0	0	0	0	0	6	0	8	277	61	10	132	122	0	0	0	0	0	0	0	0	0	0	0	0	0	0
ACF6717	97-100%	Mycetophilidae	Phthinia	Phthinia mira	181	0	0	0	0	0	0	2	13	0	0	0	6	0	0	0	0	0	17	18	33	4	2	6	2	0	1	0	0	4	10	0	1	0	0	0	0	0	0	0	0	1	5	3	2
ACI4115	97-100%	Mycetophilidae	Platurocypta	Platurocypta punctum	401	0	0	0	0	1	34	22	0	0	0	0	0	0	0	0	3	34	2	2	74	0	0	0	0	2	43	23	0	3	65	0	0	0	0	1	0	0	0	0	0	0	0	0	0
ACF9393	97-100%	Mycetophilidae	Platurocypta	Platurocypta testata	2280	0	0	0	0	0	15	6	123	91	0	0	0	0	0	0	20	84	39	38	57	0	0	0	0	4	478	598	48	64	203	0	0	0	1	2	0	0	0	2	0	0	0	0	0
ACB2068	97-100%	Mycetophilidae	Polylepta	Polylepta guttiventris	32	0	0	0	3	0	0	6	0	0	0	0	0	0	0	0	0	0	0	0	0	2	8	0	0	0	0	0	0	0	0	0	0	0	0	0	0	0	0	0	0	0	0	0	0
ACI9513	97-100%	Mycetophilidae	Rymosia	Rymosia bifida	158	0	0	0	0	0	0	0	0	0	99	0	0	0	0	0	0	0	1	0	0	0	0	0	0	0	0	0	0	0	0	0	0	0	0	0	0	0	0	0	0	0	0	0	0
ACJ5208	97-100%	Mycetophilidae	Rymosia	Rymosia virens	45	0	0	0	0	0	0	0	0	0	0	0	0	0	0	0	0	0	0	0	0	0	0	0	0	0	0	0	26	0	0	0	0	0	0	0	0	0	0	0	0	0	0	4	0
ACP8177	97-100%	Mycetophilidae	Sceptonia	Sceptonia sp. ACP8177	24	0	0	0	0	0	0	0	0	0	0	0	1	0	0	0	0	0	0	0	0	0	0	0	0	0	0	0	0	0	0	0	0	1	0	1	0	18	2	1	0	0	0	0	0
AAY7973	97-100%	Mycetophilidae	Sciophila	Sciophila altaica	1578	0	2	0	13	0	0	97	512	460	0	0	0	0	0	0	0	0	0	0	0	1	2	76	6	0	0	0	0	49	0	0	0	0	0	0	0	0	0	0	0	0	2	70	0
AAY7972	97-100%	Mycetophilidae	Sciophila	Sciophila hirta	58	0	0	0	0	0	0	0	0	0	0	0	0	0	0	0	0	0	0	0	0	0	0	0	0	0	0	0	0	0	0	0	0	0	0	0	0	0	0	0	0	0	0	0	0
AAN8583	97-100%	Mycetophilidae	Sciophila	Sciophila lutea	17	0	0	0	0	0	0	0	0	0	0	0	0	0	0	0	0	0	0	0	0	0	0	0	0	0	0	0	0	0	0	0	0	0	0	0	0	9	1	4	0	0	0	0	0
AAY7922	97-100%	Mycetophilidae	Synapha	Synapha vitripennis	245	0	0	7	55	14	3	6	5	0	0	0	4	0	0	0	0	0	0	1	11	0	0	0	0	0	0	0	0	0	0	0	0	0	0	0	0	0	0	0	0	0	12	12	1
ABW6600	97-100%	Mycetophilidae	Syntemna	Syntemna sp ABW6600	75	0	0	0	0	0	0	0	0	0	0	0	0	0	0	0	0	0	0	0	0	0	0	0	0	0	59	0	0	10	0	0	0	0	0	0	0	0	0	0	0	0	0	0	0
ABW8792	97-100%	Mycetophilidae	Tarnania	Tarnania tarnanii	96	0	0	0	0	0	0	0	0	0	0	0	0	0	0	0	0	0	0	0	0	0	0	0	0	0	0	0	45	0	51	0	0	0	0	0	0	0	0	0	0	0	0	0	0
AAG4900	97-100%	Mycetophilidae	Tetragoneura	Tetragoneura sylvatica	2792	0	0	1	0	0	0	0	0	0	1	560	284	10	16	0	1	168	767	735	91	0	0	0	0	1	0	0	12	0	0	0	0	0	0	0	0	0	2	0	0	0	1	15	0
ACZ8954	97-100%	Mycetophilidae	Trichonta	Trichonta conjungens	108	0	0	0	0	0	2	0	0	0	0	0	0	0	0	0	0	0	0	0	0	0	1	0	0	0	0	0	39	0	0	0	0	0	0	0	0	0	0	0	0	4	0	1	0
ABA1597	97-100%	Mycetophilidae	Trichonta	Trichonta hamata	55	0	0	3	1	0	0	0	0	0	0	0	0	0	0	0	0	0	0	0	0	0	0	0	0	4	0	0	0	5	0	0	0	0	0	0	0	0	0	0	0	0	0	0	0
ABU5984	97-100%	Mycetophilidae	Trichonta	Trichonta melanura	747	0	0	1	3	7	70	75	75	0	0	0	0	0	0	0	0	10	46	2	0	0	0	0	0	1	15	0	73	4	0	0	0	0	0	0	0	0	0	2	2	0	0	0	0
AAH8078	97-100%	Mycetophilidae	Trichonta	Trichonta subfusca	209	0	0	0	0	0	2	0	0	0	13	0	0	1	0	0	0	46	0	22	123	0	0	0	0	0	0	0	0	0	0	0	0	0	0	0	0	0	0	0	0	0	0	0	0
ACJ2631	97-100%	Mycetophilidae	Trichonta	Trichonta vitta	143	0	0	0	2	0	3	5	0	0	0	0	0	0	0	0	5	8	0	14	8	0	0	0	0	0	1	0	7	5	26	0	0	1	2	0	0	0	0	0	0	0	0	0	0
ACJ0624	97-100%	Mycetophilidae	Xenexechia	Xenexechia seducta	36	0	0	0	0	0	0	0	0	0	0	0	0	1	0	0	0	0	0	0	0	0	0	0	0	0	0	12	0	18	0	0	0	0	0	0	0	0	0	0	0	0	0	0	0
AAY5527	97-100%	Mycetophilidae	Zygomyia	Zygomyia angusta	66	0	0	1	1	1	8	0	0	14	0	0	3	0	1	0	0	0	0	0	0	1	5	2	0	0	0	0	0	0	0	0	0	0	0	0	0	0	0	0	0	0	3	0	0
AAY6371	97-100%	Mycetophilidae	Zygomyia	Zygomyia humeralis	105	0	0	0	0	3	0	0	0	0	0	0	0	1	0	0	4	27	13	35	0	0	0	0	0	0	0	0	0	0	0	0	0	0	0	0	1	0	5	0	0	0	0	0	0
ABW9283	97-100%	Mycetophilidae	Zygomyia	Zygomyia notata	60	0	0	0	0	0	2	0	26	0	0	0	0	0	0	0	0	0	0	0	0	0	0	0	0	0	0	0	0	0	0	0	0	0	0	0	0	0	0	0	0	0	0	0	0
ACQ8661	97-100%	Mycetophilidae	Zygomyia	Zygomyia sp. ACQ8661	14	0	0	0	0	0	0	0	0	11	0	0	0	0	0	0	0	0	0	0	0	0	0	0	0	0	0	0	0	0	0	0	0	0	0	0	0	0	0	0	0	0	0	0	0
AAY5526	97-100%	Mycetophilidae	Zygomyia	Zygomyia valida	49	0	0	0	0	0	0	9	0	0	0	0	0	0	1	0	0	0	0	0	17	0	0	0	0	0	0	0	0	0	0	0	0	0	0	0	0	0	0	0	0	0	0	0	0
ABW0168	97-100%	Mycetophilidae	Zygomyia	Zygomyia valida	262	0	0	0	0	0	0	0	1	0	0	0	0	9	0	0	2	64	10	36	140	0	0	0	0	0	0	0	0	0	0	0	0	0	0	0	0	0	0	0	0	0	0	0	0
AAY8079	97-100%	Mycetophilidae	Zygomyia	Zygomyia vara	45	0	0	1	0	0	0	0	0	0	0	0	0	0	0	0	0	0	0	0	0	0	0	0	0	0	1	7	0	0	0	0	0	0	0	0	0	0	2	0	0	0	0	0	0
ADL5995	97-100%	Opetiidae	Opetia	Opetia nigra	95	0	0	0	0	0	0	0	0	0	0	0	0	0	0	0	0	0	0	0	0	0	0	5	7	9	0	0	9	27	38	0	0	0	0	0	0	0	0	0	0	0	0	0	0
AAG3914	97-100%	Opomyzidae	Opomyza	Opomyza germinationis	117	0	0	0	0	0	0	0	0	0	0	0	0	0	0	0	0	0	0	0	0	0	0	0	0	0	0	0	0	0	0	0	0	0	5	0	0	43	0	0	0	0	0	0	1
ACD2986	97-100%	Opomyzidae	Opomyza	Opomyza punctata	169	0	0	0	0	1	2	0	0	0	110	0	0	0	0	0	0	0	0	0	0	0	0	0	0	0	13	0	0	12	0	0	0	0	0	0	0	0	0	0	0	0	0	0	3
ABA7460	97-100%	Pediciidae	Tricyphona	Tricyphona alticola	83	0	0	0	2	0	0	0	0	0	0	0	12	0	0	0	4	26	0	2	0	0	0	0	0	0	0	0	0	0	3	0	0	0	0	0	0	0	0	0	0	0	0	0	1
AAH7939	97-100%	Pediciidae	Tricyphona	Tricyphona immaculata	158	0	0	0	0	1	0	0	0	0	0	6	0	0	4	0	0	0	0	0	54	0	0	0	8	0	0	0	0	0	0	2	0	0	0	0	0	0	0	0	0	0	2	0	0
ABU5990	97-100%	Pediciidae	Tricyphona	Tricyphona schummeli	170	0	0	0	0	0	0	0	0	0	0	0	0	0	0	0	0	0	0	0	0	0	0	8	104	47	8	0	0	0	0	0	0	0	0	0	0	0	0	0	0	0	0	0	0
ABA7462	97-100%	Pediciidae	Ula	Ula mixta	17	0	0	0	0	0	0	0	0	0	0	0	0	0	0	0	0	0	0	0	0	0	0	0	0	0	0	0	0	0	0	0	0	0	0	0	0	0	0	0	0	0	0	0	0
AAG3268	97-100%	Phoridae	0	PhorIntGen spAAG3268	344	0	0	0	0	1	0	32	31	0	0	2	0	0	6	0	3	25	42	10	98	0	0	0	0	1	5	0	0	0	0	2	10	2	0	2	2	0	3	1	0	0	0	3	2
AAG3359	97-100%	Phoridae	0	PhorIntGen spAAG3359	104	0	0	0	0	1	0	0	1	0	0	1	0	0	0	0	0	0	0	0	0	0	0	1	0	0	1	10	0	2	7	3	0	0	0	0	0	0	0	0	0	22	14	1	0
AAG7022	97-100%	Phoridae	0	PhorIntGen spAAG7022	3796	0	0	1	47	24	438	76	277	219	313	0	0	2	0	0	0	1	1	1	0	0	0	9	35	40	168	581	292	215	167	0	0	1	0	0	0	1	0	0	0	0	0	36	35
AAL9075	97-100%	Phoridae	0	PhorIntGen spAAL9075	270	0	0	0	2	0	2	108	78	19	12	0	0	0	0	0	0	0	0	0	0	0	0	0	0	0	0	0	0	0	0	1	0	0	0	0	0	0	0	0	0	3	1	0	2
ACB0987	97-100%	Phoridae	0	PhorIntGen spACB0987	13	0	0	0	0	0	0	0	0	0	0	0	0	0	0	0	0	0	0	5	0	0	0	0	0	0	0	0	0	0	0	0	0	0	0	0	0	0	0	0	0	0	0	0	0
ACB5786	97-100%	Phoridae	0	PhorIntGen spACB5786	13	0	0	0	0	0	0	0	0	0	0	0	0	4	0	0	0	0	0	0	0	0	0	0	0	0	0	0	0	0	0	0	0	0	0	0	0	0	0	0	0	0	0	0	0
ACB9822	97-100%	Phoridae	0	PhorIntGen spACB9822	166	0	0	0	0	0	0	0	0	0	0	0	0	0	0	0	6	17	6	6	0	0	0	0	0	3	8	0	0	4	1	5	0	0	3	1	8	0	16	4	0	0	1	0	2
ACF7950	97-100%	Phoridae	0	PhorIntGen spACF7950	49	0	0	0	0	0	0	0	0	0	0	0	0	0	0	0	0	0	0	0	0	0	0	0	0	0	0	0	0	0	1	0	0	0	0	0	0	0	0	0	0	0	0	0	0
ACF8506	97-100%	Phoridae	0	PhorIntGen spACF8506	31	0	0	0	0	0	0	0	0	0	0	0	0	1	4	0	0	0	0	0	0	0	0	0	0	2	8	0	0	0	0	0	0	0	0	0	0	0	0	0	0	0	0	0	0
ACG2941	97-100%	Phoridae	0	PhorIntGen spACG2941	19	0	0	0	0	1	0	0	1	0	0	0	0	0	0	0	0	0	0	0	0	0	0	0	0	0	0	0	0	0	2	1	0	0	0	0	0	0	0	0	0	2	1	0	0
ACG7431	97-100%	Phoridae	0	PhorIntGen spACG7431	15	0	0	0	0	0	0	8	0	0	0	0	0	0	0	0	0	0	0	0	0	0	0	0	0	0	0	0	0	0	0	0	0	0	0	0	0	0	0	0	0	0	0	0	0
ACH1922	97-100%	Phoridae	0	PhorIntGen spACH1922	42	0	0	0	4	0	0	7	2	0	0	0	0	0	0	0	0	0	0	0	0	0	1	1	2	0	0	0	0	0	3	0	0	0	0	0	0	0	0	0	0	0	3	1	5
ACQ4629	97-100%	Phoridae	0	PhorIntGen spACQ4629	218	0	0	0	0	6	0	0	0	0	0	0	0	0	0	0	14	0	0	0	135	0	0	0	0	0	0	0	0	0	0	0	15	2	1	4	18	0	8	3	0	0	0	0	8
ACE2643	97-100%	Phoridae	0	PhorIntGen1 sp. ACE2643	272	0	1	0	0	0	0	0	0	0	0	1	0	0	0	0	0	0	0	0	0	0	0	0	1	0	0	0	0	0	0	0	0	0	0	0	0	0	0	0	0	2	1	0	0
ACF7863	97-100%	Phoridae	0	PhorIntGen11 sp. ACF7863	15	0	0	0	0	0	0	0	0	0	0	0	0	1	0	0	2	0	0	0	0	0	0	0	0	0	0	0	0	0	0	0	0	2	0	0	2	0	6	0	0	2	0	0	0
ACG3435	97-100%	Phoridae	0	PhorIntGen12 sp. ACG3435	29	0	0	0	0	0	0	0	0	0	0	0	0	0	0	0	0	0	0	0	0	0	0	0	0	0	0	0	0	0	0	0	0	0	0	0	0	0	0	0	0	0	0	0	0
ACG3978	97-100%	Phoridae	0	PhorIntGen13 sp. ACG3978	97	0	0	1	7	0	2	10	3	38	6	5	5	0	1	0	0	0	0	0	0	0	0	0	0	0	0	0	0	0	0	0	0	0	0	0	0	0	1	2	0	0	0	0	0
ACG4325	97-100%	Phoridae	0	PhorIntGen14 sp. ACG4325	15	0	0	0	0	0	0	0	0	0	0	0	0	0	0	0	0	0	0	0	0	0	0	0	1	2	2	0	0	0	0	0	0	0	0	0	0	0	0	0	0	0	0	0	0
ACG7931	97-100%	Phoridae	0	PhorIntGen17 ACG7931	404	0	0	0	0	0	0	0	0	0	0	0	0	0	0	0	0	0	0	0	0	0	0	0	2	1	0	0	0	0	0	0	0	0	0	0	0	0	0	0	0	0	0	0	0
ACG8228	97-100%	Phoridae	0	PhorIntGen18 sp. ACG8228	10	0	0	0	0	0	0	0	6	0	0	0	0	0	0	0	0	0	0	0	0	0	0	0	0	0	0	0	0	0	0	0	0	0	0	0	0	0	0	0	0	0	0	1	0
ACB9833	97-100%	Phoridae	0	PhorIntGen2 sp. ACB9833	14	0	0	0	0	0	0	0	0	0	0	0	0	0	0	0	0	0	0	0	0	0	0	0	0	0	0	0	0	0	2	0	0	0	0	0	0	0	0	0	0	0	0	0	0
ACI8200	97-100%	Phoridae	0	PhorIntGen20 sp. ACI8200	120	0	0	0	0	0	0	0	0	0	0	0	0	0	0	0	0	0	0	0	0	0	0	0	0	25	70	20	0	0	5	0	0	0	0	0	0	0	0	0	0	0	0	0	0
ACH9333	97-100%	Phoridae	0	PhorIntGen22 sp. ACH9333	156	0	0	0	0	0	0	0	0	0	0	0	0	0	0	0	0	0	0	0	0	0	0	0	0	0	0	0	0	0	0	0	0	0	0	0	0	0	0	0	0	0	0	0	0
ACI8210	97-100%	Phoridae	0	PhorIntGen25 sp. ACI8210	328	0	0	0	0	0	0	24	184	50	0	0	0	0	0	0	0	0	0	0	0	0	0	0	0	0	0	0	0	0	31	0	0	0	0	0	0	0	0	0	0	0	0	0	0
ADF8082	97-100%	Phoridae	0	PhorIntGen26 sp. ADF8082	175	0	0	0	3	0	5	51	0	0	0	0	0	0	0	0	0	0	0	0	0	0	0	0	0	0	0	0	0	0	0	0	0	0	0	0	0	0	0	0	0	0	0	0	0
ACI9730	97-100%	Phoridae	0	PhorIntGen30 sp. ACI9730	23	0	0	0	0	0	0	0	0	5	0	0	0	0	0	0	0	0	0	0	0	0	0	0	0	0	3	3	0	1	6	0	0	0	0	0	0	0	0	0	0	0	0	0	0
ACJ3378	97-100%	Phoridae	0	PhorIntGen33 sp. ACJ3378	10	0	0	0	0	0	0	0	0	0	0	0	0	0	0	0	0	0	2	0	0	0	0	0	0	0	0	0	0	0	0	0	0	0	0	0	0	0	0	0	0	0	0	0	0
ACJ3463	97-100%	Phoridae	0	PhorIntGen34 sp. ACJ3463	19	0	0	0	0	0	0	0	0	0	0	0	0	0	0	0	0	11	0	0	0	0	0	0	0	0	0	0	0	0	0	0	0	0	0	0	0	0	0	0	0	0	0	0	0
ACC7545	97-100%	Phoridae	0	PhorIntGen35 sp. ACC7545	133	0	0	0	0	0	0	1	0	35	0	0	0	0	0	0	0	0	0	0	0	0	0	0	0	0	0	0	0	0	0	0	0	0	0	0	0	0	0	0	0	0	0	0	0
ACP3075	97-100%	Phoridae	0	PhorIntGen46 sp. ACP3075	42	0	0	0	0	0	0	0	0	0	0	0	0	0	0	0	0	0	0	0	0	0	0	0	0	0	0	0	0	0	0	2	4	13	4	3	9	5	0	2	0	0	0	0	0
ACP4479	97-100%	Phoridae	0	PhorIntGen47 sp. ACP4479	10	0	0	0	0	0	0	0	0	0	0	0	0	0	0	0	0	0	0	0	0	0	0	0	0	0	0	0	0	0	0	0	0	1	0	0	1	0	6	2	0	0	0	0	0
ACP8559	97-100%	Phoridae	0	PhorIntGen50 sp. ACP8559	25	0	0	0	0	0	0	0	0	11	0	0	0	0	0	0	0	0	0	0	0	0	0	0	0	0	0	0	0	0	0	0	0	10	1	0	0	0	0	0	0	0	0	0	0
ACQ8620	97-100%	Phoridae	0	PhorIntGen52 sp. ACQ8620	23	0	0	0	0	0	0	0	0	0	0	0	0	0	0	0	0	0	14	3	0	0	0	0	0	0	0	0	0	0	0	0	0	0	0	0	1	0	0	0	0	1	0	0	0
ACQ8645	97-100%	Phoridae	0	PhorIntGen53 sp. ACQ8645	14	0	0	0	0	0	0	0	0	0	0	0	0	0	0	0	0	0	0	0	0	0	0	0	0	0	0	0	0	0	0	1	0	6	0	7	0	0	0	0	0	0	0	0	0
ACQ9655	97-100%	Phoridae	0	PhorIntGen56 sp. ACQ9655	108	0	0	0	6	0	0	0	0	0	0	6	15	0	0	0	0	0	41	0	0	0	0	0	0	0	0	0	0	0	0	1	2	3	0	0	0	10	6	0	0	0	4	0	1
ACF6985	97-100%	Phoridae	0	PhorIntGen6 sp. ACF6985	60	0	0	0	0	0	0	0	0	0	0	0	0	0	0	0	0	0	0	0	0	0	0	1	0	0	0	0	0	0	0	0	0	0	0	0	0	0	0	0	0	0	24	29	1
ACR1942	97-100%	Phoridae	0	PhorIntGen66 sp. ACR1942	11	0	0	1	0	0	0	0	0	0	0	0	0	0	0	0	0	0	0	0	0	0	0	0	0	0	0	0	0	0	0	2	0	0	0	0	0	0	0	0	0	4	0	0	0
ACR1992	97-100%	Phoridae	0	PhorIntGen67 sp. ACR1992	76	0	0	0	0	0	0	0	0	0	0	5	6	0	0	0	0	0	0	0	0	0	0	0	0	0	0	0	0	0	0	44	19	1	1	0	0	0	0	0	0	0	0	0	0
ACF7264	97-100%	Phoridae	0	PhorIntGen7 sp. ACF7264	358	0	0	0	0	0	0	0	0	0	0	143	81	11	5	0	38	0	0	0	0	0	0	19	29	27	0	0	0	0	0	1	3	0	0	0	0	0	0	0	0	0	0	0	0
ACR4289	97-100%	Phoridae	0	PhorIntGen73 sp. ACR4289	159	0	0	0	0	0	0	0	0	0	0	0	0	0	0	0	0	0	24	0	0	0	0	0	0	0	0	0	0	0	9	0	0	0	0	0	0	12	22	80	0	0	0	0	0
ACH2960	97-100%	Phoridae	0	PhorIntGen8 sp. ACH2960	11	0	0	0	0	0	0	4	0	1	3	0	0	0	0	0	0	0	0	0	0	0	0	0	0	0	0	0	0	0	0	0	0	0	0	0	0	0	0	0	0	0	0	0	0
ACQ3921	97-100%	Phoridae	0	PhorIntGen93 sp. ACQ3921	45	0	0	0	0	0	0	0	0	0	0	0	0	0	0	0	0	0	0	0	0	0	0	0	0	0	0	28	0	0	0	0	0	0	0	0	0	0	0	0	0	0	0	0	0
ACB3871	97-100%	Phoridae	Aenigmatias	Aenigmatias lubbockii	15	0	0	0	0	0	0	0	0	0	0	0	0	0	0	0	0	0	0	0	0	0	0	0	0	0	0	0	0	0	0	0	0	0	0	0	15	0	0	0	0	0	0	0	0
ABA6986	97-100%	Phoridae	Anevrina	Anevrina thoracica	258	0	2	15	19	3	0	4	0	0	0	9	12	3	0	0	0	16	33	0	0	0	0	0	0	3	0	0	0	0	0	0	3	0	0	0	0	0	0	0	0	33	2	2	2
ADA0451	97-100%	Phoridae	Borophaga	Borophaga femorata	30	0	0	0	0	0	0	0	0	0	0	0	0	0	0	0	0	0	0	0	0	2	2	0	0	0	0	0	0	0	0	0	1	0	0	0	10	0	6	0	0	0	0	0	0
ACB3401	97-100%	Phoridae	Chaetopleurophora	Chaetopleurophora erythronota	72	0	0	0	0	0	0	0	0	1	0	0	10	19	4	0	14	14	0	0	0	0	0	0	0	0	0	0	0	0	0	0	4	3	0	0	0	0	0	0	0	0	0	0	0
ACE2645	97-100%	Phoridae	Conicera	Conicera floricola	132	0	2	0	6	3	2	3	4	9	0	8	17	3	0	0	1	2	0	0	0	0	0	1	0	0	0	0	0	0	0	2	7	0	0	0	2	0	0	0	0	0	16	7	3
ACJ1099	97-100%	Phoridae	Conicera	Conicera schnittmanni	17	0	0	0	0	2	0	6	5	3	0	0	0	0	0	0	1	0	0	0	0	0	0	0	0	0	0	0	0	0	0	0	0	0	0	0	0	0	0	0	0	0	0	0	0
ACF8494	97-100%	Phoridae	Conicera	Conicera similis	32	0	0	0	0	0	0	0	2	0	0	0	0	0	0	0	1	0	0	6	0	0	0	0	0	0	1	0	0	0	0	0	3	0	1	2	2	2	3	3	0	0	1	0	0
ACE2642	97-100%	Phoridae	Conicera	Conicera tarsalis	416	0	4	0	1	0	0	0	0	0	0	20	20	0	0	0	0	0	0	0	0	0	0	1	1	0	0	0	0	0	0	2	0	0	0	0	0	0	0	0	0	17	6	1	0
ABA6985	97-100%	Phoridae	Diplonevra	Diplonevra florea	53	0	0	0	0	0	0	0	0	0	0	0	0	0	0	0	0	32	4	11	0	0	0	0	0	0	0	0	0	0	0	0	0	1	0	0	0	0	0	4	0	0	0	0	0
ACB3653	97-100%	Phoridae	Diplonevra	Diplonevra funebris	132	0	0	0	0	0	0	3	0	0	95	0	0	0	0	0	0	0	0	0	0	0	0	0	0	0	22	0	0	0	2	0	0	0	0	0	0	0	0	5	0	0	0	0	0
ACD2444	97-100%	Phoridae	Hypocera	Hypocera mordellaria	250	0	0	0	0	0	0	0	0	0	0	0	33	0	0	0	0	0	0	0	0	0	0	0	0	0	0	0	0	0	0	0	97	0	14	0	0	0	0	0	0	0	78	16	12
ACF8764	97-100%	Phoridae	Megaselia	Megaselia abdita	32	0	0	0	5	1	0	0	0	1	0	0	0	0	0	0	2	0	0	0	0	0	0	0	0	0	0	0	0	0	0	5	0	3	0	2	0	0	4	0	0	3	0	1	0
ABA6996	97-100%	Phoridae	Megaselia	Megaselia altifrons	269	0	0	1	0	0	0	5	0	0	1	3	0	0	0	0	0	7	0	0	0	4	5	0	0	2	79	19	1	0	2	4	4	0	0	0	0	0	0	0	0	12	8	1	0
ACF9392	97-100%	Phoridae	Megaselia	Megaselia angusta	13	0	0	2	0	0	0	0	0	0	0	0	0	0	0	0	0	0	0	0	0	0	2	1	3	0	0	0	0	0	0	0	0	0	0	0	0	0	0	0	0	0	0	0	0
ADA3072	97-100%	Phoridae	Megaselia	Megaselia arcticae	18	0	0	0	0	0	0	0	0	0	0	0	0	3	0	0	0	0	0	1	0	0	0	0	0	0	0	0	0	0	0	0	0	0	0	0	0	0	0	0	0	0	0	0	0
ACG4586	97-100%	Phoridae	Megaselia	Megaselia brevior	71	0	0	0	0	0	0	0	1	0	0	0	0	0	0	0	0	0	0	0	0	0	0	0	0	0	0	0	0	0	0	3	16	4	7	3	16	0	2	19	0	0	0	0	0
ACF7263	97-100%	Phoridae	Megaselia	Megaselia campestris	69	0	0	0	0	0	0	0	0	0	0	0	0	0	0	0	0	0	0	0	0	2	6	11	3	2	40	0	0	0	1	0	0	0	0	0	0	0	0	0	0	0	1	1	0
AAG3259	97-100%	Phoridae	Megaselia	Megaselia cf. Largifrontalis	22	0	0	0	0	0	0	1	0	0	0	0	0	0	0	0	0	0	0	0	0	0	0	0	0	0	0	0	0	0	0	2	7	1	0	0	0	0	0	0	0	0	0	1	1
ACE2214	97-100%	Phoridae	Megaselia	Megaselia ciliata	307	0	0	0	0	0	2	0	0	19	0	0	0	1	0	0	4	26	7	62	0	0	0	0	0	0	0	0	40	3	4	0	0	0	0	0	0	0	0	1	0	0	1	0	0
ACX1476	97-100%	Phoridae	Megaselia	Megaselia consetigera	58	0	0	0	0	0	0	0	0	0	0	0	0	0	0	0	0	0	11	0	0	0	0	0	6	1	0	2	0	11	5	0	0	0	0	0	0	0	5	5	0	0	0	7	0
ACG7013	97-100%	Phoridae	Megaselia	Megaselia discreta	11	0	0	0	0	0	0	0	0	0	0	0	0	0	0	0	0	0	0	0	0	0	0	0	0	0	0	7	0	0	0	0	0	0	0	0	0	0	0	0	0	0	0	0	0
AAG3250	97-100%	Phoridae	Megaselia	Megaselia eccoptomera	33	0	1	0	3	0	0	0	0	0	0	0	0	0	0	0	0	0	0	0	0	1	1	0	0	0	0	0	0	0	0	0	0	0	0	0	0	0	0	0	0	0	0	0	1
ABA7003	97-100%	Phoridae	Megaselia	Megaselia emarginata	358	0	0	1	7	1	8	7	27	13	0	4	0	1	0	0	2	0	2	0	0	0	0	0	2	1	65	3	0	0	4	6	18	9	16	14	5	6	1	0	0	0	8	7	14
ACG3263	97-100%	Phoridae	Megaselia	Megaselia frameata	30	0	0	0	0	0	0	0	0	0	0	0	0	0	0	0	1	5	0	4	0	0	0	0	0	0	0	0	11	3	0	0	0	0	0	0	0	0	0	0	0	0	0	0	0
AAM9346	97-100%	Phoridae	Megaselia	Megaselia fungivora	474	0	0	0	0	0	0	0	0	30	0	0	7	0	0	0	2	0	0	0	0	0	0	0	0	0	0	0	0	21	0	0	0	0	0	0	0	0	0	0	0	0	0	0	0
ACF6036	97-100%	Phoridae	Megaselia	Megaselia fuscovariana	96	0	0	0	0	0	2	9	0	9	0	0	0	0	0	0	0	0	0	0	0	0	0	0	2	0	6	2	0	1	7	0	0	0	0	0	1	0	0	0	0	0	5	9	2
AAL9079	97-100%	Phoridae	Megaselia	Megaselia giraudii	37	0	0	0	0	0	0	0	0	0	0	0	0	0	0	0	0	0	0	0	0	0	0	0	0	0	0	0	0	0	0	0	0	0	0	0	0	0	0	0	0	2	0	0	0
ACG3433	97-100%	Phoridae	Megaselia	Megaselia glabrifrons	260	0	0	0	1	0	1	7	14	9	90	0	0	5	0	0	2	6	0	8	0	0	0	0	0	0	0	0	2	0	0	0	0	0	1	1	0	2	0	0	0	2	1	0	0
ACE2298	97-100%	Phoridae	Megaselia	Megaselia haraldlundi	58	0	0	0	0	0	0	0	0	0	0	0	0	0	0	0	0	0	0	0	0	0	0	0	0	0	0	0	0	0	0	0	0	0	0	0	0	0	0	0	0	0	0	0	0
ACC5625	97-100%	Phoridae	Megaselia	Megaselia ignobilis	23	0	0	0	0	0	0	0	0	0	0	3	0	0	0	0	0	0	1	1	0	0	0	0	0	0	1	0	0	0	0	1	2	1	0	0	0	0	1	3	0	0	0	0	2
ACG8242	97-100%	Phoridae	Megaselia	Megaselia infraposita	101	0	0	0	0	0	5	4	0	0	0	0	0	0	0	0	0	0	0	0	0	0	0	0	0	2	15	49	0	1	6	0	0	0	0	0	0	0	0	0	0	0	0	0	0
AAG3264	97-100%	Phoridae	Megaselia	Megaselia lata	591	0	0	0	1	0	12	18	9	13	74	1	0	1	0	0	0	11	3	7	0	0	0	0	0	0	13	99	46	34	20	1	1	0	0	0	2	0	0	0	0	0	0	0	0
AAG3263	97-100%	Phoridae	Megaselia	Megaselia longicostalis	28	0	0	0	0	0	0	0	0	0	3	0	3	0	0	0	0	4	0	6	7	0	0	0	0	0	0	0	0	0	0	0	3	0	0	0	1	0	0	0	0	0	0	0	0
AAG7025	97-100%	Phoridae	Megaselia	Megaselia longicostalis	917	0	0	2	5	2	4	21	65	122	62	2	2	0	4	0	6	74	1	43	84	0	0	2	0	0	42	59	57	67	4	1	0	4	0	0	2	0	0	0	2	0	0	2	0
ADA4916	97-100%	Phoridae	Megaselia	Megaselia longicostalis	119	0	0	2	1	0	0	7	1	0	0	0	0	0	1	0	0	0	0	0	0	0	0	0	0	0	0	0	0	0	0	0	0	1	0	0	0	0	0	0	0	0	0	0	0
ADA4621	97-100%	Phoridae	Megaselia	Megaselia lucifrons	599	0	6	15	83	0	14	10	28	1	8	1	0	7	1	0	3	10	3	12	0	0	0	0	0	1	0	49	0	0	0	36	12	19	8	3	19	2	10	12	0	0	3	2	0
AAG3351	97-100%	Phoridae	Megaselia	Megaselia lutea	289	0	0	0	0	0	0	0	0	0	0	0	0	9	0	0	14	0	17	69	157	0	0	0	0	0	0	0	0	0	0	0	0	0	0	0	0	0	0	0	0	0	0	0	0
ACG3608	97-100%	Phoridae	Megaselia	Megaselia lutea	35	0	0	0	0	0	0	0	0	0	0	0	0	0	0	0	0	2	2	0	0	0	0	0	0	0	0	25	0	0	0	0	0	0	0	0	0	0	3	0	0	0	0	0	0
ACF8865	97-100%	Phoridae	Megaselia	Megaselia obscuripennis	332	0	1	9	0	0	11	4	3	12	19	0	0	0	0	0	0	0	0	0	0	0	0	0	1	0	88	37	0	42	5	0	0	0	0	0	0	0	0	0	0	1	3	9	0
ABA6993	97-100%	Phoridae	Megaselia	Megaselia pleuralis	1311	0	0	5	134	69	10	11	208	266	183	5	4	0	1	0	7	0	1	10	0	0	0	0	0	0	0	0	0	0	0	3	2	0	0	5	10	0	0	3	0	0	10	51	7
AAP4698	97-100%	Phoridae	Megaselia	Megaselia pulicaria complex	101	0	0	0	0	1	1	2	0	0	0	0	0	0	0	0	0	0	0	0	0	0	2	0	0	0	0	8	0	0	0	2	9	0	0	0	0	0	0	0	0	2	2	0	2
ACC0903	97-100%	Phoridae	Megaselia	Megaselia pumila	461	0	1	2	26	7	110	122	14	18	95	0	0	0	0	0	0	0	0	0	0	0	0	0	0	1	0	0	0	0	0	0	0	0	0	0	1	4	0	0	0	14	6	5	12
ACE2646	97-100%	Phoridae	Megaselia	Megaselia quadriseta	216	0	0	0	0	0	0	0	0	0	0	0	0	0	0	0	0	0	0	0	0	2	10	0	0	0	0	0	0	0	0	0	0	0	0	0	0	0	0	0	0	5	2	0	0
ACH9331	97-100%	Phoridae	Megaselia	Megaselia rubella	254	0	0	0	0	0	0	2	0	0	0	0	10	1	3	0	67	104	8	50	4	0	0	0	0	0	0	0	0	0	0	0	4	0	0	1	0	0	0	0	0	0	0	0	0
ACD9573	97-100%	Phoridae	Megaselia	Megaselia rufa	5767	0	16	33	107	7	110	744	1228	416	648	0	0	0	0	0	0	0	3	7	0	12	23	45	29	12	550	318	0	7	58	0	0	0	0	0	0	0	0	0	0	4	12	5	0
ACD9606	97-100%	Phoridae	Megaselia	Megaselia rufa	2163	0	1	0	0	0	9	5	13	7	0	0	0	0	0	1	1	0	0	0	0	35	73	16	10	65	760	658	16	18	232	0	0	0	0	0	0	0	0	1	0	15	2	2	0
ACF7708	97-100%	Phoridae	Megaselia	Megaselia ruficornis	91	0	0	0	1	5	2	0	4	0	0	4	0	0	0	0	0	0	0	0	0	0	0	0	0	0	0	0	0	0	0	5	6	1	0	0	0	0	2	0	0	0	2	0	0
ACG4585	97-100%	Phoridae	Megaselia	Megaselia ruficornis	12	0	0	0	0	0	0	0	0	0	0	0	0	0	0	0	0	0	0	0	0	0	0	0	1	0	0	0	0	0	0	0	0	0	0	0	0	0	0	0	0	0	0	0	0
ACG6973	97-100%	Phoridae	Megaselia	Megaselia rufifrons	44	0	0	0	0	0	0	0	0	0	0	0	0	0	0	0	10	17	11	6	0	0	0	0	0	0	0	0	0	0	0	0	0	0	0	0	0	0	0	0	0	0	0	0	0
ACG3334	97-100%	Phoridae	Megaselia	Megaselia rufipes	22	0	0	0	0	0	1	0	0	0	0	0	18	0	0	0	1	0	0	0	0	0	0	0	0	0	0	0	0	0	0	0	0	0	0	0	0	0	0	0	0	0	0	0	0
ACA8452	97-100%	Phoridae	Megaselia	Megaselia simulans	10	0	0	0	0	0	0	0	0	0	0	0	0	0	0	0	0	0	0	0	0	0	0	0	0	0	0	0	0	0	0	0	0	0	0	0	0	0	0	0	0	0	0	0	0
AAG3255	97-100%	Phoridae	Megaselia	Megaselia sp. AAG3255	159	0	0	0	0	0	0	0	124	19	0	0	0	0	0	0	0	0	0	0	0	0	0	0	0	0	0	0	0	0	0	0	0	0	0	0	0	0	0	0	0	0	0	0	0
AAP2490	97-100%	Phoridae	Megaselia	Megaselia sp. AAP2490	69	0	0	0	0	0	7	0	0	3	6	0	0	0	0	0	0	0	0	0	0	0	0	0	0	0	0	10	0	0	0	0	0	0	0	0	0	0	0	0	0	0	0	0	1
AAP9858	97-100%	Phoridae	Megaselia	Megaselia sp. AAP9858	45	0	0	0	4	0	2	0	0	0	0	0	0	2	0	0	0	12	0	1	0	0	0	0	0	0	0	0	0	0	0	2	0	0	1	0	6	2	4	0	0	0	0	0	0
AAP9862	97-100%	Phoridae	Megaselia	Megaselia sp. AAP9862	138	0	0	0	0	0	0	0	0	0	0	0	0	0	0	0	0	0	0	0	0	0	0	0	0	8	75	55	0	0	0	0	0	0	0	0	0	0	0	0	0	0	0	0	0
ABX8608	97-100%	Phoridae	Megaselia	Megaselia sp. ABX8608	53	0	0	0	0	0	0	0	0	0	0	0	0	0	0	0	0	0	0	14	0	0	0	0	0	0	0	0	0	0	0	0	0	0	0	0	0	0	0	2	0	0	0	0	1
ACB0989	97-100%	Phoridae	Megaselia	Megaselia sp. ACB0989	23	0	0	0	0	0	0	0	0	0	0	0	0	0	0	0	0	0	0	0	0	0	0	0	0	0	0	0	0	10	10	0	0	0	0	0	0	0	0	0	0	0	0	0	0
ACC1682	97-100%	Phoridae	Megaselia	Megaselia sp. ACC1682	118	0	0	0	0	0	0	16	71	0	0	0	0	0	0	0	0	0	0	0	0	0	0	0	0	0	0	0	0	0	0	0	0	0	0	0	0	0	0	0	0	0	0	0	0
ACC5402	97-100%	Phoridae	Megaselia	Megaselia sp. ACC5402	16	0	0	0	0	0	0	0	0	0	0	0	0	2	0	0	0	8	1	0	0	0	0	0	0	0	0	0	0	0	0	0	0	0	0	0	0	0	0	0	0	0	0	0	0
ACC5701	97-100%	Phoridae	Megaselia	Megaselia sp. ACC5701	22	0	0	0	0	0	0	0	0	0	0	0	0	0	0	0	0	0	0	0	0	0	0	0	0	2	0	14	0	0	0	0	0	0	0	0	0	0	0	0	0	0	0	0	0
ACD9634	97-100%	Phoridae	Megaselia	Megaselia sp. ACD9634	146	0	0	0	0	0	0	0	0	0	0	3	0	0	0	0	0	0	0	0	0	0	1	0	0	0	0	0	0	0	0	0	0	0	0	0	0	0	0	0	0	15	0	0	0
ACG5397	97-100%	Phoridae	Megaselia	Megaselia sp. ACG5397	371	0	0	0	0	0	0	0	0	0	0	0	0	2	0	0	4	16	0	0	3	0	1	0	0	0	0	0	0	0	0	24	9	14	23	8	37	9	157	8	0	0	5	0	2
ACJ2823	97-100%	Phoridae	Megaselia	Megaselia sp. ACJ2823	125	0	0	0	0	0	0	5	37	52	0	0	0	0	0	0	0	0	0	0	0	0	0	0	0	0	0	0	0	0	0	0	0	0	0	0	0	0	0	0	0	0	0	0	0
ACJ5572	97-100%	Phoridae	Megaselia	Megaselia sp. ACJ5572	29	0	0	0	0	0	0	0	0	0	0	0	0	0	0	0	0	0	0	0	0	0	0	0	0	0	8	0	0	0	0	0	0	0	0	0	0	0	0	0	0	0	0	0	0
ACN5814	97-100%	Phoridae	Megaselia	Megaselia sp. ACN5814	15	0	0	0	0	0	0	0	0	0	0	0	0	3	0	0	0	2	2	3	0	0	0	0	0	0	0	0	0	0	0	0	0	0	0	1	0	0	0	0	0	3	1	0	0
ACU4097	97-100%	Phoridae	Megaselia	Megaselia sp. ACU4097	16	0	0	0	0	0	0	0	0	0	0	1	0	0	0	0	0	1	1	10	0	0	0	0	0	0	0	0	0	0	0	1	0	0	0	1	0	0	1	0	0	0	0	0	0
ACX6055	97-100%	Phoridae	Megaselia	Megaselia sp. ACX6055	227	0	0	2	9	5	11	30	14	43	21	0	0	0	0	0	3	0	0	0	0	0	0	0	0	0	41	3	14	0	0	0	0	0	0	0	0	6	4	2	0	0	0	0	0
ACZ4314	97-100%	Phoridae	Megaselia	Megaselia sp. ACZ4314	14	0	0	0	0	0	0	0	0	0	0	0	0	0	0	0	0	0	0	0	0	0	0	0	0	0	0	0	0	0	0	0	0	0	0	0	0	0	0	0	0	0	0	0	0
ACG5293	97-100%	Phoridae	Megaselia	Megaselia speiseri	542	0	0	0	0	1	0	0	0	0	0	0	0	0	0	0	0	0	0	0	0	0	0	0	0	17	502	0	0	3	0	0	0	0	0	0	0	0	0	0	0	0	0	0	0
ABA6992	97-100%	Phoridae	Megaselia	Megaselia spinigera	212	0	2	11	5	0	0	0	0	0	0	0	0	0	0	0	0	0	0	0	0	27	35	12	3	0	0	0	0	0	0	0	0	0	0	0	0	0	0	0	0	1	3	0	0
ACF2341	97-100%	Phoridae	Megaselia	Megaselia subfuscipes	19	0	0	0	1	0	0	0	0	0	0	0	0	0	0	0	0	0	0	0	0	1	3	2	0	0	1	0	0	0	0	0	0	0	0	0	0	0	0	0	0	3	0	0	1
ACD7791	97-100%	Phoridae	Megaselia	Megaselia subtumida	195	0	0	0	0	0	0	0	0	2	0	5	15	2	2	0	15	51	3	10	0	0	0	0	0	0	6	9	0	0	1	1	0	1	0	2	0	2	2	8	0	0	0	0	0
ACC0351	97-100%	Phoridae	Megaselia	Megaselia tarsalis	32	0	0	0	0	0	0	0	0	0	0	0	0	0	0	0	0	3	8	2	12	0	0	0	0	0	0	0	0	0	0	0	0	0	0	0	0	0	0	0	0	0	0	0	0
ACF7226	97-100%	Phoridae	Megaselia	Megaselia tarsella	38	0	0	0	0	0	0	0	0	0	0	0	0	0	0	0	0	0	0	0	0	0	0	0	0	0	0	0	0	0	0	0	0	0	0	0	0	0	0	0	0	0	0	0	0
ACG7419	97-100%	Phoridae	Megaselia	Megaselia tenebricola	145	0	0	0	0	0	0	0	0	0	0	0	2	0	1	0	0	0	8	94	0	0	0	0	0	0	0	0	0	5	0	0	0	3	1	0	2	0	0	0	0	0	0	0	0
AAZ6701	97-100%	Phoridae	Megaselia	Megaselia variana	59	0	0	1	0	0	0	0	0	2	0	0	1	0	0	0	0	4	0	15	1	0	0	0	0	0	3	0	0	3	0	0	0	0	0	0	0	0	0	0	0	0	0	0	0
ACG3434	97-100%	Phoridae	Megaselia	Megaselia verralli	80	0	0	0	0	0	2	13	9	3	0	0	0	0	0	0	0	0	0	0	0	0	0	0	0	0	1	0	0	0	1	4	11	1	2	2	0	8	7	3	0	0	0	0	1
ABA6997	97-100%	Phoridae	Megaselia	Megaselia vestita	235	0	0	0	2	0	8	48	0	0	0	3	0	0	3	0	0	13	0	0	0	0	4	0	0	0	8	0	0	0	0	25	19	1	3	5	0	0	1	0	0	34	8	3	0
ACI4791	97-100%	Phoridae	Menozziola	Menozziola obscuripes	108	0	0	0	33	1	0	0	0	0	0	0	0	0	0	0	0	0	0	0	0	4	5	0	18	0	0	0	0	0	0	0	14	8	0	0	0	0	0	0	0	0	0	1	23
ACG6991	97-100%	Phoridae	Metopina	Metopina braueri	23	0	0	0	0	0	0	0	0	0	0	0	0	2	6	0	0	6	1	3	0	0	0	0	0	0	0	0	0	0	0	0	5	0	0	0	0	0	0	0	0	0	0	0	0
ACF4704	97-100%	Phoridae	Metopina	Metopina oligoneura	13	0	0	0	0	0	0	0	0	2	1	0	0	0	0	0	0	0	0	0	0	0	0	0	0	0	0	0	0	0	0	1	0	0	0	0	0	0	0	0	0	0	0	0	0
ACF6067	97-100%	Phoridae	Phora	Phora artifrons	618	23	0	2	25	0	0	0	0	0	0	0	0	0	0	0	0	0	0	0	0	1	2	0	0	0	0	0	0	0	0	0	0	0	0	0	0	0	0	0	0	8	0	0	0
AAM9376	97-100%	Phoridae	Phora	Phora sp. AAM9376	35	0	0	0	0	0	0	0	0	0	0	0	0	0	0	0	0	0	0	0	0	0	0	0	0	0	0	0	0	0	0	1	3	5	3	0	2	0	4	1	0	0	5	1	0
ABA7002	97-100%	Phoridae	Phora	Phora tincta	627	0	19	51	18	2	0	2	0	0	0	3	41	13	4	0	21	0	0	2	0	10	18	16	5	0	27	18	0	0	0	0	0	1	0	0	0	0	0	0	0	39	14	7	2
ACD6444	97-100%	Phoridae	Spiniphora	Spiniphora bergenstammi	111	0	0	0	0	0	0	0	0	0	0	0	4	1	0	0	2	0	17	3	0	0	0	0	0	0	0	0	0	0	0	0	58	0	6	0	4	0	11	4	0	0	0	0	0
ACQ8905	97-100%	Phoridae	Triphleba	Triphleba antricola	13	0	0	0	0	0	0	0	0	0	0	0	0	0	0	0	0	0	0	0	0	0	0	0	0	0	0	0	0	0	0	2	8	3	0	0	0	0	0	0	0	0	0	0	0
ACF0365	97-100%	Phoridae	Triphleba	Triphleba bicornuta	13	0	0	0	0	0	0	0	1	9	0	0	0	0	0	0	0	0	0	0	0	0	0	0	0	0	0	0	0	0	0	0	0	0	0	0	0	0	0	0	0	0	0	0	0
ACF8062	97-100%	Phoridae	Triphleba	Triphleba hyalinata	69	0	0	0	0	0	0	0	0	0	0	0	0	0	0	0	0	0	0	0	0	0	0	0	0	0	0	0	0	0	0	0	0	0	0	0	0	0	0	0	0	26	13	2	0
ACI9559	97-100%	Phoridae	Triphleba	Triphleba luteifemorata	17	0	0	0	0	0	0	0	0	0	0	0	0	0	0	0	0	0	0	0	0	0	0	0	0	0	0	0	0	5	0	0	0	0	0	0	0	0	0	0	0	0	0	0	0
ACR0598	97-100%	Phoridae	Triphleba	Triphleba sp. ACR0598	14	0	0	0	0	0	0	0	0	0	0	0	0	0	0	0	0	0	0	0	0	0	0	0	0	0	0	0	0	0	0	0	0	0	0	0	0	0	0	0	0	0	0	0	0
ACR0791	97-100%	Phoridae	Triphleba	Triphleba sp. ACR0791	86	0	0	0	0	0	0	0	0	0	0	0	0	0	0	0	0	0	9	0	0	0	0	0	0	0	0	0	25	0	0	0	0	0	0	0	0	0	0	0	0	0	0	0	0
AAP9864	97-100%	Phoridae	Triphleba	Triphleba subcompleta	11	0	0	0	0	0	0	0	0	0	0	0	0	0	0	0	0	0	0	0	0	0	0	0	0	0	7	0	0	0	0	0	0	0	0	0	0	0	0	0	0	0	0	0	0
ACR3260	97-100%	Piophilidae	0	PiophilIntGen1 sp. ACR3260	198	0	0	0	0	0	0	0	0	0	0	0	0	0	0	0	0	0	0	0	0	0	0	0	0	0	0	0	0	0	0	0	0	0	0	0	0	0	0	0	0	0	0	0	0
AAP8546	97-100%	Piophilidae	Allopiophila	Allopiophila luteata	59	0	0	0	59	0	0	0	0	0	0	0	0	0	0	0	0	0	0	0	0	0	0	0	0	0	0	0	0	0	0	0	0	0	0	0	0	0	0	0	0	0	0	0	0
AAG1787	97-100%	Piophilidae	Allopiophila	Allopiophila vulgaris	13	0	0	0	9	0	0	0	0	0	0	0	0	0	0	0	3	0	0	0	0	0	0	0	0	0	0	0	0	0	0	0	0	0	0	0	0	0	0	0	0	0	0	0	0
AAG1789	97-100%	Piophilidae	Liopiophila	Liopiophila varipes	28	0	0	0	0	0	0	0	0	0	0	0	0	0	0	0	17	2	0	0	0	0	0	0	0	0	1	0	4	0	0	0	0	0	0	0	0	0	0	0	0	0	0	0	0
AAF6352	97-100%	Piophilidae	Protopiophila	Protopiophila latipes	15	0	0	0	0	0	0	0	0	1	0	0	0	0	0	0	13	0	0	0	0	0	0	0	0	0	0	0	0	0	0	0	0	0	0	0	0	0	0	0	0	0	0	0	0
ACD2643	97-100%	Pipunculidae	Cephalops	Cephalops carinatus	22	0	0	0	0	0	0	0	0	0	0	0	0	0	0	0	0	0	0	0	0	0	0	0	0	0	0	0	0	0	0	0	0	0	0	0	0	0	0	0	0	0	0	0	0
AAG1658	97-100%	Pipunculidae	Cephalops	Cephalops vittipes	21	0	0	3	0	0	0	0	0	0	0	0	0	0	0	0	0	0	0	0	0	0	0	0	0	0	0	0	0	0	0	0	0	0	0	0	0	0	0	0	0	0	2	5	11
ACG4022	97-100%	Pipunculidae	Chalarus	Chalarus sp. ACG4022	25	0	0	0	0	0	0	0	0	0	0	0	0	0	0	0	0	11	0	3	0	0	0	0	0	0	0	0	0	0	0	0	0	0	0	0	0	0	0	0	0	0	0	0	0
ACD2546	97-100%	Pipunculidae	Chalarus	Chalarus spurius	40	0	0	0	0	0	0	0	0	0	0	0	0	0	5	0	0	2	0	6	0	0	0	0	0	0	0	0	0	0	0	0	0	0	0	0	0	0	5	22	0	0	0	0	0
ACF6301	97-100%	Pipunculidae	Dorylomorpha	Dorylomorpha albitarsis	25	0	4	7	7	0	0	0	0	0	0	0	0	0	0	0	0	0	0	0	0	0	0	0	0	0	0	0	0	0	0	0	0	0	0	0	0	0	0	0	0	0	1	0	0
AAI6128	97-100%	Pipunculidae	Dorylomorpha	Dorylomorpha xanthocera	30	0	0	0	0	0	0	0	0	0	0	0	0	0	0	0	0	0	0	0	0	0	0	0	2	0	0	0	0	0	0	0	0	0	0	0	0	0	0	0	0	0	0	0	0
ACD2184	97-100%	Pipunculidae	Eudorylas	Eudorylas subfascipes	69	12	12	2	2	0	0	0	0	0	0	0	0	0	0	0	0	0	0	0	0	0	0	0	0	0	0	0	0	0	0	0	0	0	0	0	0	0	0	0	0	11	26	2	2
ACP3585	97-100%	Pipunculidae	Eudorylas	Eudorylas zermattensis	25	0	0	0	0	0	0	0	0	0	0	0	0	0	0	0	0	0	0	0	0	0	0	0	0	0	0	0	0	0	0	0	0	0	0	0	1	1	10	13	0	0	0	0	0
AAD0917	97-100%	Pipunculidae	Pipunculus	Pipunculus sp. AAD0917	317	0	0	2	3	0	0	0	0	62	0	0	0	0	0	0	0	0	0	0	0	0	0	0	0	0	0	0	0	0	0	0	0	0	0	0	0	0	20	0	0	0	41	5	25
AAO4252	97-100%	Pipunculidae	Pipunculus	Pipunculus tenuirostris	15	0	0	0	0	0	0	0	0	0	0	0	0	0	0	0	0	0	0	0	0	0	0	0	0	0	0	0	0	0	0	0	0	0	0	0	0	0	0	0	0	0	0	0	3
ADF3906	97-100%	Pipunculidae	Tomosvaryella	Tomosvaryella cilitarsis	28	0	0	0	0	0	0	0	0	0	0	0	0	0	0	0	0	0	0	0	0	0	0	0	0	0	0	0	0	0	7	0	0	0	0	0	0	0	0	0	0	0	0	0	0
ACD8703	97-100%	Pipunculidae	Tomosvaryella	Tomosvaryella geniculata	12	0	0	0	0	0	0	0	0	0	0	0	0	0	0	0	0	0	0	0	0	0	0	0	0	0	0	0	0	0	0	0	0	0	0	0	0	12	0	0	0	0	0	0	0
AAG1660	97-100%	Pipunculidae	Tomosvaryella	Tomosvaryella sylvatica	299	0	0	5	26	15	2	38	193	11	6	0	0	0	0	0	0	0	0	0	0	0	0	0	0	0	0	0	0	0	0	0	0	0	0	0	0	0	0	0	0	0	0	1	2
ACZ9287	97-100%	Psilidae	0	PsilIntGen spACZ9287	544	0	0	0	414	36	3	0	0	0	0	0	0	0	0	0	0	0	0	0	0	0	0	0	0	0	0	0	0	90	0	0	0	0	0	0	0	0	0	0	0	0	0	0	0
ACB3236	97-100%	Psilidae	Loxocera	Loxocera sylvatica	201	0	8	6	15	0	0	0	0	0	0	0	24	0	0	0	0	0	27	0	0	0	0	0	0	0	0	0	0	0	0	1	0	0	0	0	0	0	0	0	0	0	0	0	0
ACG3216	97-100%	Psychodidae	0	PsIint2 sp. ACG3216	324	0	0	0	0	0	0	0	0	0	0	0	0	9	0	0	7	34	60	29	110	0	0	0	0	0	0	4	15	6	5	0	0	0	0	0	0	0	0	0	0	0	0	0	0
ACG4180	97-100%	Psychodidae	0	PsychIntGen spACG4148	207	0	0	0	0	0	0	0	0	0	0	10	21	2	5	0	11	31	5	37	58	0	0	0	0	0	0	0	7	0	0	0	0	1	0	0	0	2	5	1	0	0	0	0	0
AAP9909	97-100%	Psychodidae	0	PsyInt1 sp.AAP9909	276	0	0	0	1	0	12	5	54	8	0	0	0	2	0	0	4	16	8	18	0	0	0	1	0	1	25	33	0	4	6	0	0	0	0	0	0	0	0	0	0	0	0	0	0
ACR0042	97-100%	Psychodidae	0	PsyInt11 sp.ACR0042	64	0	0	0	0	0	0	4	0	1	0	0	0	0	0	0	0	0	4	0	0	0	0	0	0	0	0	0	0	0	0	0	0	0	0	0	0	0	0	0	0	0	0	0	0
ACG6331	97-100%	Psychodidae	0	PsyInt3 sp. ACG6331	108	0	0	0	0	0	0	0	0	0	0	0	0	0	0	0	0	0	0	12	84	0	0	0	0	0	0	0	0	0	0	0	0	0	0	0	0	0	0	0	0	0	0	0	0
ABA8472	97-100%	Psychodidae	Clytocerus	Clytocerus ocellaris	328	0	0	0	0	0	0	0	0	0	0	17	0	2	0	0	15	0	5	27	12	0	0	0	0	0	0	0	0	0	0	0	0	0	0	0	0	0	0	0	0	0	0	0	0
ABA0881	97-100%	Psychodidae	Pericoma	Pericoma rivularis	37	0	0	0	0	0	0	0	0	0	0	0	0	0	0	0	0	0	0	0	0	0	0	0	0	0	0	0	0	0	0	1	0	0	0	0	0	0	0	0	0	0	0	1	0
ABA0882	97-100%	Psychodidae	Philosepedon	Philosepedon humeralis	73	0	0	0	0	0	0	0	0	0	0	1	0	0	0	0	5	25	9	0	0	0	0	0	0	0	0	0	0	0	0	4	6	0	4	4	4	4	7	0	0	0	0	0	0
ACF3563	97-100%	Psychodidae	Pneumia	Pneumia gracilis	2614	0	0	0	0	0	0	0	0	0	3	356	2	0	0	0	58	324	670	93	0	0	0	0	0	0	0	0	0	0	0	0	0	0	0	0	0	0	0	0	0	0	0	0	0
ABA0880	97-100%	Psychodidae	Pneumia	Pneumia mutua	748	0	0	0	4	0	0	0	0	0	0	28	44	0	11	0	0	0	0	0	0	0	0	0	0	0	0	0	0	0	0	0	0	0	0	0	0	0	0	0	0	0	0	2	0
ACG1619	97-100%	Psychodidae	Pneumia	Pneumia trivialis	640	0	0	0	0	0	0	0	0	0	0	4	0	11	26	0	10	15	51	51	69	0	0	0	0	0	0	0	0	0	0	0	0	0	0	0	0	0	0	2	0	0	0	0	0
AAL7819	97-100%	Psychodidae	Psychoda	Psychoda albipennis	356	0	0	0	2	0	2	0	0	0	0	71	41	46	128	0	12	25	0	2	0	0	0	0	0	0	0	0	0	0	0	0	10	0	0	0	0	0	0	0	0	0	1	1	0
AAF9306	97-100%	Psychodidae	Psychoda	Psychoda alternata	214	0	0	0	0	0	0	2	0	2	0	0	3	65	5	0	21	17	33	0	32	0	0	0	0	0	0	3	0	0	0	0	0	0	0	0	3	1	0	0	0	0	0	0	0
ACG1924	97-100%	Psychodidae	Psychoda	Psychoda cf. satchelli	35	0	0	0	1	0	0	2	1	0	0	0	0	0	0	0	0	7	0	0	2	0	0	0	0	0	0	0	0	2	0	0	0	0	0	0	0	0	0	0	0	0	0	0	0
ACG1764	97-100%	Psychodidae	Psychoda	Psychoda erminea	18	0	0	0	0	0	0	0	0	0	0	0	0	0	0	0	0	0	1	2	12	0	0	0	0	0	0	0	0	0	0	0	0	0	0	0	0	0	0	0	0	0	0	0	0
ACR3941	97-100%	Psychodidae	Psychoda	Psychoda gemina	363	0	0	0	0	0	1	0	0	0	0	1	2	12	1	0	11	36	50	18	33	0	0	0	0	0	2	0	0	0	0	0	1	0	9	4	26	17	59	9	0	0	0	0	1
AAM9202	97-100%	Psychodidae	Psychoda	Psychoda grisescens	92	0	0	0	2	0	2	6	1	5	2	2	2	0	0	0	0	0	0	0	0	0	0	0	0	0	0	0	0	0	0	0	0	0	0	0	0	0	0	0	0	0	0	0	0
ABA0877	97-100%	Psychodidae	Psychoda	Psychoda lobata	1842	0	0	0	11	6	20	62	176	296	307	0	0	6	2	0	11	3	11	18	66	0	0	0	0	2	40	29	23	23	6	0	3	6	1	0	1	0	0	2	0	0	0	1	1
AAF9314	97-100%	Psychodidae	Psychoda	Psychoda minuta	327	0	0	1	1	0	0	7	29	33	36	1	2	3	3	0	27	31	14	15	23	0	0	0	0	0	3	3	2	0	3	1	2	1	1	0	3	2	8	6	0	1	0	0	1
ABA0876	97-100%	Psychodidae	Psychoda	Psychoda nr. albipennis	49	0	0	2	1	0	1	3	10	15	4	0	0	0	0	0	0	0	0	1	0	0	0	0	0	0	0	0	1	4	0	0	0	0	0	0	0	0	0	0	0	0	0	0	1
ACN5049	97-100%	Psychodidae	Psychoda	Psychoda nr. albipennis	77	0	0	0	7	1	5	3	30	6	18	0	0	0	0	0	0	0	0	0	0	0	0	0	0	0	0	0	1	0	0	0	0	0	0	0	0	0	0	0	0	0	0	0	0
AAF9317	97-100%	Psychodidae	Psychoda	Psychoda phalaenoides	783	0	0	0	4	0	1	56	42	45	70	0	0	1	0	0	6	7	0	0	0	0	0	0	0	0	4	29	3	28	3	0	0	0	0	0	1	0	0	0	0	0	0	0	0
AAF9311	97-100%	Psychodidae	Psychoda	Psychoda satchelli	13	0	0	0	0	0	0	0	0	0	0	0	0	0	0	0	0	0	0	2	5	0	0	0	0	0	0	0	0	2	0	0	0	0	0	0	0	1	0	0	0	0	0	0	0
ACF7862	97-100%	Psychodidae	Psychoda	Psychoda setigera	10	0	0	0	0	0	0	0	3	0	0	0	0	0	0	0	0	0	0	0	0	0	0	0	0	0	2	0	0	4	0	0	0	0	0	0	0	0	0	0	0	0	0	0	0
ABA0874	97-100%	Psychodidae	Psychoda	Psychoda sp.ABA0874	13	0	0	0	0	0	0	0	0	0	0	0	0	0	0	0	0	0	0	0	0	0	0	0	0	0	0	0	0	0	0	0	0	0	0	0	0	0	0	0	0	0	0	0	0
AAN8770	97-100%	Psychodidae	Psychoda	Psychoda trinodulosa	14	0	0	0	0	0	0	0	0	1	0	0	0	0	0	0	0	0	0	0	4	0	0	0	0	0	0	4	0	0	2	0	0	0	0	0	0	3	0	0	0	0	0	0	0
ACM7618	97-100%	Psychodidae	Trichopsychoda	Trichopsychoda hirtella	33	0	0	0	0	0	0	0	0	0	0	0	0	2	0	0	2	6	17	0	0	0	0	0	0	0	0	0	0	0	0	0	0	0	0	0	0	0	2	4	0	0	0	0	0
ACR1572	97-100%	Rhagionidae	Chrysopilus	Chrysopilus sp. ACR1572	673	0	0	0	0	0	1	0	0	0	0	0	0	102	0	0	393	177	0	0	0	0	0	0	0	0	0	0	0	0	0	0	0	0	0	0	0	0	0	0	0	0	0	0	0
ACJ2828	97-100%	Rhagionidae	Rhagio	Rhagio conspicuus	8278	0	0	0	0	6	256	374	196	0	0	0	0	0	0	0	0	0	0	1	0	0	0	0	0	0	0	0	0	0	0	0	0	0	0	0	0	0	0	0	0	0	0	0	78
AAZ5903	97-100%	Rhagionidae	Rhagio	Rhagio lineola	73	0	0	0	0	0	0	0	0	0	0	0	0	0	0	0	0	0	0	0	0	0	0	0	0	0	0	0	0	0	0	0	0	0	0	0	0	0	0	0	0	0	0	0	0
ACI4789	97-100%	Rhagionidae	Rhagio	Rhagio scolopaceus	569	0	0	0	0	1	0	0	0	0	0	0	0	0	0	0	0	0	0	0	0	0	0	0	0	0	0	0	0	0	0	0	0	0	0	0	0	0	0	0	0	0	159	34	232
AAH2953	97-100%	Rhagionidae	Rhagio	Rhagio tringarius	160	0	0	0	0	0	0	0	0	0	0	0	0	0	0	0	0	0	0	0	0	0	0	0	0	0	0	0	0	0	0	0	0	0	0	0	0	0	0	0	0	0	0	0	0
ACD9526	97-100%	Rhinophoridae	Rhinomorinia	Rhinomorinia sarcophagina	148	0	0	0	0	0	0	0	0	0	0	0	0	0	0	0	0	0	0	0	0	0	0	0	79	0	0	0	0	0	0	0	0	0	0	0	0	0	0	0	0	1	23	44	1
ACG3259	97-100%	Rhinophoridae	Rhinomorinia	Rhinomorinia sarcophagina	651	0	0	0	0	0	0	0	0	0	0	0	0	0	0	0	0	0	0	0	0	0	0	25	101	10	0	0	0	0	0	0	6	0	0	0	0	0	0	0	0	5	41	370	27
ABU9667	97-100%	Rhinophoridae	Rhinophora	Rhinophora lepida	18	0	0	0	0	0	0	0	0	0	0	0	0	0	0	0	0	0	0	0	0	0	0	0	0	0	0	0	0	0	0	0	0	0	0	0	0	0	18	0	0	0	0	0	0
ACQ9508	97-100%	Sarcophagidae	0	SarcIntGen spACQ9508	1730	0	0	0	23	0	46	0	0	272	0	36	0	0	0	0	0	0	0	0	0	0	0	0	0	0	0	0	0	0	0	10	201	29	72	33	123	689	155	9	0	0	0	0	32
AAG2171	97-100%	Sarcophagidae	Brachicoma	Brachicoma devia	136	0	0	0	0	0	0	0	0	0	0	17	0	0	0	0	0	0	0	0	0	0	0	0	43	25	0	0	0	0	0	0	0	0	17	25	0	0	0	0	0	0	0	0	0
ABW9466	97-100%	Sarcophagidae	Metopia	Metopia argyrocephala	26	0	0	0	0	0	0	0	0	0	0	0	0	0	0	0	0	0	0	0	0	0	0	0	0	0	0	0	0	0	0	0	0	0	10	0	0	0	14	2	0	0	0	0	0
ACZ2803	97-100%	Sarcophagidae	Metopia	Metopia campestris	1073	0	0	0	0	0	0	0	625	0	0	0	0	0	0	0	0	0	0	0	0	0	0	0	0	0	0	0	0	0	0	25	0	35	74	9	19	117	54	0	0	0	0	0	0
ABZ2577	97-100%	Sarcophagidae	Sarcophaga	Sarcophaga caerulescens	49	0	0	0	0	0	0	0	0	0	0	0	0	0	0	0	0	0	0	0	0	0	0	0	0	0	0	0	0	0	0	0	0	0	0	0	49	0	0	0	0	0	0	0	0
AAX9423	97-100%	Sarcophagidae	Sarcophaga	Sarcophaga carnaria	6653	0	18	0	0	0	0	994	542	2	0	11	0	89	55	0	157	0	982	127	0	79	176	121	0	1	1	1	0	2	0	83	72	52	0	177	449	141	370	52	0	6	589	58	2
ADK0952	97-100%	Sarcophagidae	Sarcophaga	Sarcophaga depressifrons	190	0	0	0	0	0	0	0	0	0	0	0	0	0	0	0	0	0	0	0	0	0	0	0	0	0	0	0	0	0	0	0	22	0	0	1	0	0	42	125	0	0	0	0	0
ACB5628	97-100%	Sarcophagidae	Sarcophaga	Sarcophaga noverca	15	0	0	0	0	0	0	0	0	0	0	0	0	0	0	0	0	0	0	0	0	0	0	0	0	0	0	0	0	0	0	2	0	0	0	0	8	0	0	5	0	0	0	0	0
ACB5710	97-100%	Sarcophagidae	Sarcophaga	Sarcophaga rosellei	22	0	0	0	0	0	0	0	0	0	0	0	0	0	0	0	0	0	0	0	0	0	0	0	0	0	0	0	0	0	0	20	1	0	1	0	0	0	0	0	0	0	0	0	0
ACB6031	97-100%	Sarcophagidae	Sarcophaga	Sarcophaga schineri	717	0	0	0	0	0	0	0	0	0	0	0	0	0	0	0	0	0	0	0	0	0	0	0	0	0	0	0	0	0	0	0	242	0	0	106	55	0	267	5	0	0	0	0	8
AAG6743	97-100%	Sarcophagidae	Sarcophaga	Sarcophaga subvicina	334	0	0	0	0	0	0	16	0	0	0	0	0	0	5	0	161	0	7	2	0	3	2	10	0	0	0	0	0	0	1	0	0	0	0	4	0	0	3	0	0	0	28	0	0
ACB4533	97-100%	Sarcophagidae	Sarcophaga	Sarcophaga vagans	37	0	0	0	0	0	0	0	0	0	0	0	0	17	0	0	0	0	0	0	0	0	0	0	0	0	0	0	0	0	0	0	0	0	0	0	0	0	0	0	0	0	0	0	20
AAZ0264	97-100%	Sarcophagidae	Sarcophaga	Sarcophaga variegata	15450	1	1	12	10	0	299	978	3	0	0	304	176	0	56	0	367	1	982	732	1	77	166	303	1	0	184	0	0	1	19	103	243	158	251	476	750	2426	831	66	0	1	620	76	4
ACF6113	97-100%	Scatopsidae	0	ScatopsIntGen spACF6113	79	0	2	2	2	13	2	5	42	2	0	0	0	0	0	0	0	0	0	0	0	0	0	0	0	0	0	0	0	0	0	0	0	0	0	0	0	0	0	0	0	0	3	0	0
AAZ4923	97-100%	Scatopsidae	Thripomorpha	Thripomorpha halteratum	24	0	0	0	0	2	3	7	0	0	0	0	0	0	0	0	0	0	0	0	0	0	0	0	0	0	0	0	0	0	0	0	0	0	0	0	0	0	0	0	0	0	0	0	0
AAM9243	97-100%	Sciaridae	0	SciaIntGen spAAM9243	95	0	4	0	0	0	0	1	14	31	2	0	0	0	0	0	0	0	0	0	0	1	0	0	0	0	0	0	0	0	0	0	0	0	0	0	0	0	0	0	0	0	4	0	0
ABA5293	97-100%	Sciaridae	0	SciaIntGen spABA5293	138	0	0	0	1	1	3	11	0	23	42	0	0	0	0	0	0	0	0	1	0	0	0	0	0	0	0	3	3	2	0	0	0	0	0	0	0	0	0	0	0	0	0	0	0
ACB7851	97-100%	Sciaridae	0	SciaIntGen spACB7851	107	0	0	0	0	0	0	0	0	0	0	0	0	0	0	0	0	0	0	0	0	0	3	0	0	0	0	0	0	0	0	0	0	0	0	0	0	0	0	0	0	0	0	0	0
ACB9879	97-100%	Sciaridae	0	SciaIntGen spACB9879	18	0	0	0	0	0	0	3	0	0	3	0	0	0	0	0	0	0	0	0	0	0	0	0	0	0	0	0	0	0	0	0	0	0	0	0	0	0	0	0	0	0	0	0	0
ACE2217	97-100%	Sciaridae	0	SciaIntGen spACE2217	235	0	4	0	0	0	0	0	0	0	0	0	0	0	0	0	0	0	0	0	0	7	16	0	0	1	0	0	0	0	0	0	0	0	0	0	0	0	0	0	0	0	0	0	0
ACF4471	97-100%	Sciaridae	0	SciaIntGen spACF4471	52	0	0	0	0	0	0	0	0	0	0	0	0	0	0	0	0	0	0	0	0	0	0	0	0	0	0	0	0	0	0	0	0	0	0	0	0	0	0	0	0	0	0	0	0
ACF7227	97-100%	Sciaridae	0	SciaIntGen spACF7227	93	0	0	0	0	0	0	0	0	0	0	0	0	0	0	0	0	0	0	0	0	0	0	0	0	0	0	0	0	0	0	0	0	0	0	0	0	0	0	0	0	0	0	3	0
ACF7676	97-100%	Sciaridae	0	SciaIntGen spACF7676	29	0	0	0	0	0	0	2	0	2	1	0	0	0	0	0	1	0	0	0	0	0	0	0	0	0	2	1	0	0	0	0	0	0	0	0	0	0	0	0	0	1	7	0	0
ACF9360	97-100%	Sciaridae	0	SciaIntGen spACF9360	24	0	0	0	0	0	0	0	0	0	0	0	0	0	0	0	0	0	0	0	0	1	3	1	0	0	0	0	0	0	0	0	0	0	0	0	0	0	0	0	0	0	0	0	0
ACG3537	97-100%	Sciaridae	0	SciaIntGen spACG3537	10	0	0	0	0	0	0	0	0	0	0	0	0	0	0	0	0	0	0	0	0	0	0	0	0	0	0	0	0	0	0	0	0	0	0	0	0	0	0	0	0	0	0	0	0
ACG4607	97-100%	Sciaridae	0	SciaIntGen spACG4607	21	0	0	0	0	0	0	21	0	0	0	0	0	0	0	0	0	0	0	0	0	0	0	0	0	0	0	0	0	0	0	0	0	0	0	0	0	0	0	0	0	0	0	0	0
ACG4621	97-100%	Sciaridae	0	SciaIntGen spACG4621	220	0	0	0	0	0	0	0	40	10	45	4	0	0	0	0	0	0	0	0	0	0	0	0	0	0	2	0	0	0	0	0	0	0	0	0	0	0	0	0	0	1	0	0	0
ACH9332	97-100%	Sciaridae	0	SciaIntGen spACH9332	118	0	0	0	0	0	17	2	10	0	0	0	0	0	0	0	0	0	0	0	0	0	0	0	0	1	37	1	0	0	0	0	0	0	0	0	0	0	0	0	0	0	0	0	0
ACI9562	97-100%	Sciaridae	0	SciaIntGen spACI9562	18	0	0	0	0	0	0	2	0	0	0	2	0	0	0	0	0	0	1	0	0	0	0	0	0	0	0	0	0	0	0	0	0	1	1	0	0	2	4	1	0	0	3	0	0
ACJ0681	97-100%	Sciaridae	0	SciaIntGen spACJ0681	10	0	0	0	0	0	0	0	0	0	0	0	0	0	0	0	0	0	0	0	0	0	0	0	0	0	0	0	0	0	0	0	0	0	0	0	0	0	0	0	0	0	0	0	0
ACJ2632	97-100%	Sciaridae	0	SciaIntGen spACJ2632	13	0	0	0	0	0	0	1	0	0	11	0	0	0	0	0	0	0	0	0	0	0	0	0	0	0	0	0	0	0	0	0	0	0	0	0	0	0	0	0	0	0	0	0	0
ACK1466	97-100%	Sciaridae	0	SciaIntGen spACK1466	19	0	0	0	0	0	0	0	0	0	0	0	0	0	0	0	0	6	0	0	0	0	0	0	0	0	0	0	0	0	0	5	0	3	0	0	0	0	2	0	0	0	0	1	0
ADA9418	97-100%	Sciaridae	0	SciaIntGen spADA9418	10	0	0	0	0	0	0	0	0	0	0	0	0	0	0	0	0	0	0	0	0	3	7	0	0	0	0	0	0	0	0	0	0	0	0	0	0	0	0	0	0	0	0	0	0
ACD9583	97-100%	Sciaridae	0	SciaIntGen1 sp. ACD9583	10	0	1	0	0	0	0	4	2	0	0	0	0	0	0	0	0	0	0	0	0	0	0	0	0	0	0	0	0	0	0	0	0	0	0	0	0	0	0	0	0	0	1	0	0
ACF7765	97-100%	Sciaridae	0	SciaIntGen2 sp. ACF7765	46	0	0	1	0	0	0	0	0	0	0	0	0	0	0	0	0	0	0	0	0	4	4	17	9	0	0	0	0	0	0	0	0	0	0	0	0	0	0	0	0	0	0	0	0
ACC5704	97-100%	Sciaridae	Bradysia	Bradysia affinis	50	0	0	0	0	0	0	0	0	0	0	3	4	0	0	0	1	0	0	3	0	0	0	0	0	0	0	0	0	0	0	1	0	0	2	2	0	5	19	4	0	0	0	0	0
ACV2531	97-100%	Sciaridae	Bradysia	Bradysia angustata	13	0	0	0	2	0	0	0	0	7	2	0	0	0	0	0	0	0	0	0	0	0	0	0	0	0	0	0	0	0	0	0	0	0	0	0	0	0	0	0	0	0	1	0	0
ACM6800	97-100%	Sciaridae	Bradysia	Bradysia bicolor	52	0	0	0	0	0	0	0	0	0	0	0	0	0	0	0	0	0	0	14	0	0	0	0	0	0	0	0	0	0	0	0	0	0	0	0	0	0	0	0	0	0	0	0	0
ACE4845	97-100%	Sciaridae	Bradysia	Bradysia brevispina	17	0	0	0	0	0	0	0	2	5	0	0	0	0	0	0	0	1	2	0	0	0	0	0	0	0	1	3	0	1	0	0	0	0	0	0	0	0	0	0	0	0	0	0	0
ACE0515	97-100%	Sciaridae	Bradysia	Bradysia edwardsi	10	0	0	0	0	0	0	6	0	0	0	0	0	0	0	0	0	0	0	0	0	0	0	0	0	0	0	0	0	0	0	0	0	0	0	0	0	0	0	0	0	0	0	0	0
ACB9793	97-100%	Sciaridae	Bradysia	Bradysia excelsa	16	0	0	0	0	0	0	0	0	0	0	0	0	0	0	0	0	0	0	0	0	0	0	0	0	0	0	0	0	0	0	0	0	0	0	0	0	0	0	0	0	0	3	1	0
AAV1366	97-100%	Sciaridae	Bradysia	Bradysia fenestralis	20	0	0	0	0	0	0	0	0	0	0	0	0	0	0	0	0	0	0	7	0	0	0	0	0	0	0	0	0	0	0	0	0	0	0	0	3	0	0	0	0	0	0	0	0
ACC1647	97-100%	Sciaridae	Bradysia	Bradysia hilariformis	32	0	0	0	0	0	0	0	0	0	0	1	6	0	0	0	13	7	1	2	0	0	0	0	0	0	0	0	0	0	0	0	0	0	0	0	1	0	0	0	0	0	0	0	0
AAH3938	97-100%	Sciaridae	Bradysia	Bradysia longicubitalis	12	0	0	0	0	0	0	0	0	0	0	1	1	0	1	0	0	0	0	0	0	0	0	0	0	0	0	0	0	0	0	0	0	0	0	0	3	0	0	0	0	0	0	0	0
ACP2345	97-100%	Sciaridae	Bradysia	Bradysia nocturna	18	0	0	0	3	1	0	2	0	3	0	0	0	0	0	0	0	0	0	0	0	0	0	0	0	0	0	0	0	0	0	0	0	0	0	0	0	0	0	0	0	0	1	0	0
ACG3678	97-100%	Sciaridae	Bradysia	Bradysia pectoralis	152	0	0	0	0	0	0	0	0	0	0	3	3	0	1	0	1	12	13	28	43	0	0	0	0	0	0	0	0	0	0	0	0	0	0	0	0	0	5	0	0	0	0	0	0
ACE2218	97-100%	Sciaridae	Bradysia	Bradysia peraffinis	55	0	0	0	0	0	0	0	0	0	0	0	0	0	0	0	0	0	0	0	0	0	0	0	0	2	0	0	15	2	0	0	0	0	0	0	0	0	0	0	0	0	0	0	0
ACR4350	97-100%	Sciaridae	Bradysia	Bradysia placida	62	0	0	0	0	0	0	0	0	0	0	3	0	5	0	0	0	0	0	3	2	0	0	0	0	0	0	0	0	0	0	5	0	4	1	3	0	0	0	8	0	9	3	0	0
ACC1391	97-100%	Sciaridae	Bradysia	Bradysia regularis	385	0	0	0	0	0	2	2	7	19	0	0	0	1	0	0	1	6	10	17	0	0	0	0	2	8	1	7	102	149	10	0	0	0	0	0	0	0	0	0	0	0	0	0	2
ACD9543	97-100%	Sciaridae	Bradysia	Bradysia sp. ACD9543	197	0	0	0	0	0	2	20	5	29	3	16	0	0	8	0	0	13	0	1	0	0	0	0	0	0	5	31	2	1	0	0	0	2	0	0	0	2	3	6	0	5	3	0	0
ACG4209	97-100%	Sciaridae	Bradysia	Bradysia subvernalis	171	0	0	0	0	0	0	0	0	0	0	13	0	0	0	0	0	0	0	0	0	0	0	0	0	0	0	0	0	0	0	1	0	0	0	0	0	0	0	0	0	0	4	0	0
ACB1143	97-100%	Sciaridae	Bradysia	Bradysia trivittata	235	0	0	0	0	0	0	0	0	0	0	2	0	1	0	0	0	11	8	4	12	0	0	0	0	0	0	0	0	0	0	2	2	2	1	2	25	6	67	90	0	0	0	0	0
AAY6412	97-100%	Sciaridae	Bradysia	Bradysia urticae	12	0	0	0	0	0	0	0	0	0	0	0	2	0	0	0	0	0	0	0	0	0	0	0	0	0	0	0	0	0	0	0	0	0	0	0	0	0	3	0	0	0	0	0	0
AAM9252	97-100%	Sciaridae	Bradysia	Bradysia vagans	27	0	0	0	0	0	0	0	0	0	4	0	0	0	0	0	0	0	4	3	1	0	0	0	0	0	0	0	0	0	0	10	1	0	0	0	0	0	0	2	0	0	1	0	0
ABA6493	97-100%	Sciaridae	Claustropyga	Claustropyga abblanda	440	0	0	0	1	0	0	1	0	16	0	0	0	12	13	0	6	64	26	45	3	0	0	0	0	0	0	0	0	0	0	0	0	0	0	0	0	0	0	0	0	0	0	0	0
ABA1224	97-100%	Sciaridae	Corynoptera	Corynoptera barbata	19	0	0	0	0	0	0	3	0	0	0	0	0	0	0	0	0	0	0	0	0	0	0	0	0	0	16	0	0	0	0	0	0	0	0	0	0	0	0	0	0	0	0	0	0
ACG2974	97-100%	Sciaridae	Corynoptera	Corynoptera birgitae	20	0	0	0	0	0	0	0	0	0	0	0	0	0	0	0	0	0	0	0	0	0	0	0	0	1	7	9	0	0	0	0	0	0	0	0	0	0	0	0	0	0	0	0	0
ACQ8493	97-100%	Sciaridae	Corynoptera	Corynoptera compressa	12	0	0	0	0	0	0	0	0	0	0	0	3	0	1	0	0	0	0	0	0	0	0	0	0	0	0	0	0	0	0	0	0	0	0	0	0	0	0	0	0	0	0	0	0
ACG3453	97-100%	Sciaridae	Corynoptera	Corynoptera dubitata	17	0	0	0	0	0	0	0	0	3	0	0	0	0	0	0	0	0	0	0	0	0	0	0	0	0	1	0	0	0	1	0	0	0	0	0	0	0	0	0	0	0	0	0	1
ACR4521	97-100%	Sciaridae	Corynoptera	Corynoptera forcipata	444	0	0	0	0	0	0	0	0	0	0	0	43	8	42	0	0	33	113	135	45	0	0	0	0	0	0	0	0	0	0	0	12	2	0	0	0	0	4	2	0	0	0	0	0
ACF6941	97-100%	Sciaridae	Corynoptera	Corynoptera polana	17	0	0	0	0	0	0	0	0	0	0	0	0	0	0	0	0	0	0	0	0	0	0	0	0	0	0	0	0	0	1	0	0	0	0	0	0	0	0	0	0	0	0	0	0
ACF7764	97-100%	Sciaridae	Corynoptera	Corynoptera polana	17	0	0	0	1	0	0	0	0	0	0	0	0	0	0	0	0	0	0	0	0	1	0	0	0	0	0	0	0	0	2	0	0	0	0	0	0	0	0	0	0	0	0	0	0
ACC1448	97-100%	Sciaridae	Corynoptera	Corynoptera saetistyla	25	0	0	0	0	0	0	0	0	0	0	0	0	0	1	0	0	4	0	0	0	0	0	0	0	0	0	0	0	0	0	0	0	0	0	0	0	0	0	0	0	0	2	3	2
ACK6830	97-100%	Sciaridae	Corynoptera	Corynoptera sp. ACK6830	30	0	0	0	0	0	0	0	0	0	0	0	0	0	0	0	0	3	2	1	0	0	0	0	0	0	22	0	0	0	1	0	0	0	0	0	0	0	0	0	0	0	0	0	0
ACX2976	97-100%	Sciaridae	Corynoptera	Corynoptera sp. ACX2976	44	0	0	0	0	0	0	0	0	0	0	0	3	0	1	0	0	16	20	0	4	0	0	0	0	0	0	0	0	0	0	0	0	0	0	0	0	0	0	0	0	0	0	0	0
ACG5327	97-100%	Sciaridae	Corynoptera	Corynoptera tetrachaeta	12	0	0	0	0	0	0	0	1	0	0	1	0	0	0	0	2	0	5	0	0	0	0	0	0	0	0	0	0	0	0	0	0	0	0	0	0	0	1	0	0	0	0	0	0
ACC0330	97-100%	Sciaridae	Corynoptera	Corynoptera trepida	161	0	0	0	0	0	0	1	0	0	0	0	0	2	0	0	0	7	12	0	0	0	3	0	0	0	36	45	0	8	7	0	0	0	0	0	0	0	0	0	0	2	0	0	0
ACJ1631	97-100%	Sciaridae	Cratyna	Cratyna falcifera	20	0	0	0	4	0	0	0	1	0	0	0	0	0	0	0	0	0	0	0	0	0	0	0	0	0	0	0	0	0	5	0	0	0	0	0	0	0	0	0	0	0	0	0	0
AAH3960	97-100%	Sciaridae	Cratyna	Cratyna fulvicauda	16	0	0	0	0	0	0	0	0	0	0	0	0	0	0	0	16	0	0	0	0	0	0	0	0	0	0	0	0	0	0	0	0	0	0	0	0	0	0	0	0	0	0	0	0
ACD6111	97-100%	Sciaridae	Cratyna	Cratyna nobilis	17	0	0	0	0	0	0	7	0	0	0	0	0	0	0	0	0	0	0	0	0	0	0	0	0	0	0	0	0	0	0	0	0	0	0	0	0	0	0	0	0	0	0	0	0
ACF9726	97-100%	Sciaridae	Cratyna	Cratyna nr. pernitida	21	0	0	0	0	0	0	0	0	0	0	0	0	0	0	0	0	0	0	0	0	0	0	0	0	0	0	0	0	0	0	0	0	0	0	0	0	0	0	0	0	0	0	2	0
ACG3272	97-100%	Sciaridae	Cratyna	Cratyna sp. ACG3272	117	0	0	0	0	0	0	0	0	0	0	0	0	0	0	0	1	0	0	0	0	0	0	0	0	0	92	12	0	0	0	0	0	0	0	0	0	0	0	0	0	0	0	0	0
AAH3983	97-100%	Sciaridae	Ctenosciara	Ctenosciara hyalipennis	4254	4	14	5	0	0	144	670	940	154	53	1	0	0	0	0	1	1	0	0	0	22	19	1	0	0	67	69	3	6	20	0	15	20	1	0	23	4	16	4	0	651	26	0	0
AAZ0316	97-100%	Sciaridae	Ctenosciara	Ctenosciara lutea	33	0	0	0	0	0	0	2	0	0	0	0	1	0	0	0	0	0	0	0	0	0	0	0	0	0	0	0	0	0	0	0	0	0	0	0	0	0	0	0	0	0	0	0	0
ACD9510	97-100%	Sciaridae	Dichopygina	Dichopygina ramosa	24	0	0	0	0	0	0	0	1	0	8	0	0	0	0	0	0	0	0	0	0	0	0	0	0	0	0	0	0	15	0	0	0	0	0	0	0	0	0	0	0	0	0	0	0
ACD4767	97-100%	Sciaridae	Epidapus	Epidapus atomarius	112	0	0	0	0	0	3	6	4	0	0	0	0	0	0	0	0	2	2	4	1	1	1	0	0	0	40	0	0	3	0	0	0	0	0	0	0	0	0	0	0	0	1	0	0
ACF6656	97-100%	Sciaridae	Epidapus	Epidapus gracilis	158	0	2	9	1	0	3	6	1	4	0	1	7	2	1	0	3	5	7	7	3	0	0	2	1	0	17	0	0	0	0	0	0	0	0	0	0	0	0	0	0	0	0	0	0
ACE2292	97-100%	Sciaridae	Epidapus	Epidapus microthorax	421	0	8	35	34	7	42	38	144	57	7	0	1	0	1	0	0	0	0	0	0	0	0	0	0	0	0	1	0	0	0	0	0	0	0	0	0	0	0	0	0	0	0	1	0
ACD9636	97-100%	Sciaridae	Leptosciarella	Leptosciarella dimera	335	0	0	0	0	0	0	0	0	0	0	4	0	0	0	0	0	0	0	0	0	0	0	0	0	0	0	0	0	0	0	0	0	0	0	0	0	0	0	0	0	33	1	0	0
ACE2641	97-100%	Sciaridae	Leptosciarella	Leptosciarella fuscipalpa	662	0	4	0	0	0	2	0	0	0	0	78	57	3	12	0	0	0	0	0	0	37	54	15	0	3	0	0	0	0	0	3	0	0	0	0	0	0	0	0	0	0	0	0	0
ACK0157	97-100%	Sciaridae	Leptosciarella	Leptosciarella rejecta	18	0	0	0	0	0	0	0	0	0	0	4	0	0	0	0	0	0	0	0	0	0	0	0	0	0	0	0	0	0	0	3	0	0	0	0	0	0	0	0	0	0	0	0	0
ACM3302	97-100%	Sciaridae	Leptosciarella	Leptosciarella saltuum	654	0	109	107	96	0	0	1	0	0	0	0	0	0	0	0	0	0	0	0	0	0	0	0	0	0	0	0	0	0	0	0	0	0	0	0	0	0	0	0	0	0	48	16	1
ACG4078	97-100%	Sciaridae	Leptosciarella	Leptosciarella scutellata	121	0	0	0	0	0	0	0	0	0	0	2	0	0	0	0	0	13	0	0	0	0	0	0	0	0	0	0	0	0	0	0	0	0	0	0	0	0	0	0	0	0	0	0	0
ACI9623	97-100%	Sciaridae	Leptosciarella	Leptosciarella scutellata	402	0	0	5	8	0	0	3	0	0	0	7	26	0	18	0	0	0	19	10	0	0	0	0	0	0	0	0	0	0	0	2	19	1	0	0	0	0	0	0	0	0	0	0	0
ACM3741	97-100%	Sciaridae	Leptosciarella	Leptosciarella soror	16	0	0	0	0	0	0	0	0	0	0	0	0	0	0	0	0	0	0	0	0	0	0	0	0	0	0	0	0	0	0	1	0	0	0	1	0	0	0	0	0	0	0	0	0
ACD8487	97-100%	Sciaridae	Leptosciarella	Leptosciarella subpilosa	123	0	0	0	0	0	0	0	0	0	0	1	42	2	0	0	0	0	0	0	0	0	0	0	0	0	0	0	0	0	0	4	53	21	0	0	0	0	0	0	0	0	0	0	0
ACE2216	97-100%	Sciaridae	Leptosciarella	Leptosciarella trochanterata	16	0	0	0	0	0	0	0	0	0	0	0	0	0	0	0	0	0	0	0	0	0	0	0	0	0	0	0	0	0	0	0	0	0	0	0	0	0	10	0	0	0	0	0	0
ACQ9822	97-100%	Sciaridae	Lycoriella	Lycoriella inconspicua	10	0	0	0	0	0	0	0	0	0	0	0	0	0	0	0	0	0	0	0	0	0	0	0	0	0	0	0	0	0	0	0	0	1	0	0	0	0	0	0	0	0	0	0	0
ABA1215	97-100%	Sciaridae	Lycoriella	Lycoriella sativae	249	0	0	0	0	0	0	11	8	25	194	0	0	0	0	0	0	0	0	0	0	0	0	0	0	0	0	0	0	0	0	0	0	0	0	0	0	0	0	0	0	0	0	2	0
ACC5752	97-100%	Sciaridae	Phytosciara	Phytosciara flavipes	5132	0	0	0	0	10	0	0	0	46	56	0	0	3	0	0	12	15	29	105	2206	0	0	7	4	64	102	60	225	370	466	0	0	0	1	1	16	167	144	1	0	0	0	5	1
ACG7846	97-100%	Sciaridae	Phytosciara	Phytosciara nigrovittata	3907	0	0	0	0	0	0	0	1	0	0	0	0	1	0	0	1	1	8	4	0	0	0	0	0	75	2531	134	612	87	0	0	0	1	7	0	2	4	9	15	0	0	0	0	0
ACH3002	97-100%	Sciaridae	Phytosciara	Phytosciara porrecta	2545	0	0	0	0	0	0	0	0	0	0	0	0	0	0	0	0	0	0	0	0	0	0	0	0	63	93	0	889	1463	0	0	0	0	0	0	0	0	0	1	0	0	0	0	0
ACJ2064	97-100%	Sciaridae	Phytosciara	Phytosciara ungulata	57	0	0	0	0	0	0	0	0	0	0	0	0	0	0	0	0	0	0	0	0	0	0	0	0	0	0	0	0	0	0	0	4	0	1	3	15	3	31	0	0	0	0	0	0
ACF7768	97-100%	Sciaridae	Pnyxia	Pnyxia sp. Nor1	159	0	0	0	28	0	0	0	0	0	0	0	2	0	0	0	0	0	0	0	0	0	0	14	46	0	3	0	0	0	0	0	0	0	0	0	0	0	0	0	0	0	12	1	0
ACE2293	97-100%	Sciaridae	Pnyxiopsis	Pnyxiopsis degener	67	0	0	0	0	0	0	0	0	0	0	0	0	0	0	0	0	0	0	0	0	1	7	3	0	0	0	0	0	0	0	0	0	0	0	0	0	0	0	0	0	0	20	1	0
ACP4204	97-100%	Sciaridae	Pseudolycoriella	Pseudolycoriella paludum	296	0	0	0	0	0	0	0	0	0	0	0	0	279	12	0	0	0	0	0	0	0	0	0	0	0	0	0	0	0	0	0	0	0	0	0	0	0	0	0	0	0	0	0	0
ACG6269	97-100%	Sciaridae	Pseudolycoriella	Pseudolycoriella subbruckii	149	0	0	0	0	0	1	0	0	0	0	0	0	0	0	0	0	0	0	0	0	0	0	0	0	1	43	0	0	0	0	0	0	0	0	0	0	0	0	0	0	0	0	0	0
ACF9727	97-100%	Sciaridae	Pseudolycoriella	Pseudolycoriella submonticula	65	0	0	0	0	0	0	0	0	0	0	0	0	0	0	0	0	0	2	0	0	0	0	0	0	0	17	32	0	0	10	0	0	0	0	0	0	0	0	0	0	0	1	0	0
AAN6431	97-100%	Sciaridae	Scatopsciara	Scatopsciara atomaria	388	0	8	0	1	0	4	56	0	40	82	2	16	5	1	0	1	2	6	3	6	0	0	0	0	0	3	0	6	2	0	2	5	0	0	0	0	0	0	0	0	0	0	0	0
ACF4707	97-100%	Sciaridae	Scatopsciara	Scatopsciara brevicornis	16	0	0	0	0	0	0	0	0	0	0	0	0	0	0	0	0	0	0	6	0	0	0	0	0	0	0	0	0	0	0	0	0	0	0	0	0	0	3	4	0	0	0	0	0
ACI6952	97-100%	Sciaridae	Scatopsciara	Scatopsciara edwardsi	1699	0	0	0	0	0	4	54	47	410	292	0	0	0	0	0	6	13	27	21	88	0	0	0	0	0	35	169	205	225	55	0	0	0	0	0	0	0	0	0	0	0	0	0	0
ACU8980	97-100%	Sciaridae	Scatopsciara	Scatopsciara fluviatilis	143	0	0	0	0	0	1	0	18	94	0	0	0	0	0	0	0	0	0	0	0	0	0	0	0	0	0	0	3	3	4	0	0	0	0	0	3	0	0	2	0	0	0	0	0
ACQ2637	97-100%	Sciaridae	Scatopsciara	Scatopsciara neglecta	428	1	1	0	0	0	15	4	45	174	56	0	0	0	0	0	0	0	7	0	0	0	0	0	0	2	11	9	9	21	0	0	0	0	0	0	0	0	0	0	0	10	2	0	0
ACA8369	97-100%	Sciaridae	Scatopsciara	Scatopsciara subciliata	17	0	0	0	0	3	0	0	0	0	0	0	0	0	0	0	0	0	0	0	0	0	0	0	0	0	5	0	0	0	0	0	0	0	0	0	0	0	0	0	0	0	0	0	0
ACR3886	97-100%	Sciaridae	Schwenckfeldina	Schwenckfeldina carbonaria	180	0	0	0	0	0	0	0	0	0	0	0	0	0	0	0	0	0	0	0	0	0	0	0	0	0	0	0	0	0	0	3	0	0	0	0	0	14	150	12	0	0	0	0	0
AAM9253	97-100%	Sciaridae	Sciara	Sciara hebes	701	0	0	0	0	0	34	0	0	123	68	0	0	0	0	0	0	0	0	0	0	0	0	0	0	15	69	0	208	102	0	0	0	3	0	0	0	0	3	0	0	0	0	0	3
ACQ8933	97-100%	Sciaridae	Sciara	Sciara hemerobioides	20	0	0	0	0	0	0	0	0	0	0	0	0	0	0	0	0	0	0	0	0	0	0	0	0	0	0	0	0	0	0	0	0	0	0	6	6	0	0	0	0	0	0	0	0
ACZ9335	97-100%	Sciaridae	Sciara	Sciara minor	968	0	0	0	0	0	0	0	1	0	0	0	0	0	0	0	0	0	1	0	0	0	0	0	0	0	942	15	6	0	0	0	0	0	0	0	0	0	0	0	0	0	0	0	0
ACG7433	97-100%	Sciaridae	Scythropochroa	Scythropochroa radialis	11	0	0	0	0	0	0	0	0	0	0	0	0	0	0	0	0	0	0	0	0	0	0	0	0	0	0	0	0	0	0	0	0	0	0	0	0	0	0	0	0	0	0	0	5
ACF7707	97-100%	Sciaridae	Trichosia	Trichosia acrotricha	504	0	0	0	0	0	3	28	0	2	0	0	0	0	0	0	0	0	0	0	0	3	7	10	1	0	9	71	0	1	3	0	0	0	0	0	0	0	0	0	0	0	0	0	0
ACF7705	97-100%	Sciaridae	Trichosia	Trichosia confusa	49	0	0	0	0	0	0	0	0	0	0	0	0	0	0	0	0	0	0	0	0	0	0	0	0	0	4	4	0	0	0	0	0	0	0	0	0	0	0	0	0	0	0	0	1
ACE2215	97-100%	Sciaridae	Trichosia	Trichosia edwardsi	11	0	0	0	0	0	0	0	0	0	0	0	0	0	0	0	0	0	0	0	0	0	0	0	0	2	2	0	0	0	0	0	0	0	0	0	0	0	0	0	0	0	0	0	0
ACD8591	97-100%	Sciaridae	Trichosia	Trichosia lengersdorfi	55	0	1	0	0	0	0	0	0	0	0	5	8	0	0	0	0	0	4	0	0	0	0	0	0	0	0	0	0	0	0	0	0	0	0	0	0	0	0	0	0	0	0	0	0
ACD5342	97-100%	Sciaridae	Trichosia	Trichosia morio	50	0	0	1	0	1	0	9	0	5	0	0	0	0	0	0	0	0	0	0	0	0	2	2	0	2	0	8	0	0	0	0	0	0	0	1	0	0	1	0	0	0	0	0	1
ACC5513	97-100%	Sciaridae	Trichosia	Trichosia splendens	706	0	1	0	0	0	0	0	0	0	0	4	62	0	126	0	0	0	23	0	0	0	0	0	0	5	0	0	0	0	0	3	0	0	0	0	0	0	0	0	0	0	0	2	0
ACU9990	97-100%	Sciomyzidae	0	ScioIntGen sp2	18	0	0	0	0	0	0	0	0	0	0	0	0	0	0	0	0	0	0	0	0	0	0	0	0	2	0	0	0	0	0	0	0	0	0	0	0	0	0	0	0	0	0	0	0
ACE0741	97-100%	Sciomyzidae	Euthycera	Euthycera chaerophylli	90	0	0	0	0	0	0	0	0	0	0	0	0	0	0	0	0	0	0	0	0	0	0	0	0	0	0	0	0	0	0	0	0	0	0	0	0	0	0	0	0	0	0	0	0
ACB6291	97-100%	Sciomyzidae	Hydromya	Hydromya dorsalis	74	0	0	0	0	0	0	0	0	0	0	1	0	12	0	0	0	0	0	0	0	0	0	0	0	0	0	0	0	0	0	2	0	0	0	0	0	0	0	0	0	0	0	0	0
ACB3694	97-100%	Sciomyzidae	Pherbellia	Pherbellia dubia	46	0	0	0	0	0	0	0	0	0	0	0	0	12	34	0	0	0	0	0	0	0	0	0	0	0	0	0	0	0	0	0	0	0	0	0	0	0	0	0	0	0	0	0	0
ACD4751	97-100%	Sciomyzidae	Pherbellia	Pherbellia scutellaris	854	0	0	0	0	0	0	0	0	0	0	0	0	0	0	0	0	0	155	127	572	0	0	0	0	0	0	0	0	0	0	0	0	0	0	0	0	0	0	0	0	0	0	0	0
AAK2425	97-100%	Sciomyzidae	Tetanocera	Tetanocera phyllophora	125	0	0	0	0	0	0	0	0	0	0	0	0	0	0	0	0	0	0	0	0	0	0	0	7	0	101	0	0	0	0	0	0	0	0	0	0	0	0	0	0	0	0	0	17
AAG5640	97-100%	Sepsidae	Nemopoda	Nemopoda nitidula	32	0	0	0	0	0	0	0	2	1	0	0	0	0	0	0	7	0	3	1	0	0	0	0	0	0	2	0	0	0	1	0	0	0	0	0	0	1	0	0	0	0	0	0	0
ACD3679	97-100%	Sepsidae	Sepsis	Sepsis luteipes	42	0	0	0	0	0	0	0	0	0	0	0	0	0	0	0	0	0	0	0	0	0	0	0	0	0	0	0	11	28	0	0	0	0	0	0	0	0	0	0	0	0	0	0	0
AAC2855	97-100%	Sepsidae	Sepsis	Sepsis neocynipsea	27	0	0	0	0	0	1	0	0	4	22	0	0	0	0	0	0	0	0	0	0	0	0	0	0	0	0	0	0	0	0	0	0	0	0	0	0	0	0	0	0	0	0	0	0
AAJ7599	97-100%	Sepsidae	Sepsis	Sepsis orthocnemis	27	0	0	0	0	0	0	0	0	7	0	0	0	0	0	0	0	0	0	0	0	0	0	0	0	0	0	1	0	0	0	0	0	0	0	0	0	0	0	0	0	0	0	0	0
ACS2531	97-100%	Sepsidae	Sepsis	Sepsis punctum	24	0	0	0	0	0	0	0	0	0	0	0	0	0	0	0	10	0	0	0	0	0	0	0	0	0	0	0	0	0	0	0	0	0	0	0	7	0	0	0	0	0	0	0	0
ACU9973	97-100%	Simuliidae	Simulium	Simulium carthusiense	13	0	0	0	0	0	0	0	0	0	0	0	0	0	0	0	0	0	0	0	0	0	0	0	0	0	0	0	0	0	0	0	0	0	0	0	0	0	0	0	0	0	0	0	0
ACU9243	97-100%	Simuliidae	Simulium	Simulium cryophilum	127	0	0	0	0	0	0	0	0	0	0	0	25	2	2	0	11	39	1	0	43	0	0	0	0	0	0	0	0	0	0	0	0	0	0	0	0	0	0	0	0	0	0	0	0
AAB8624	97-100%	Simuliidae	Simulium	Simulium vernum	250	0	0	0	0	0	0	0	0	0	0	5	53	4	96	0	1	0	0	68	0	0	0	0	0	0	0	0	0	0	0	0	0	0	0	0	0	0	0	0	0	0	0	0	0
AAG7281	97-100%	Sphaeroceridae	0	SphaerocerIntGen1 sp. AAG7281	97	1	4	7	10	0	5	5	0	10	0	0	0	0	0	0	0	0	0	0	0	0	0	0	0	0	0	0	0	0	0	0	0	0	0	0	0	0	0	0	0	6	7	6	2
ACR3408	97-100%	Sphaeroceridae	0	SphaerocerIntGen13 sp. ACR3408	72	0	0	0	0	0	0	0	0	0	0	0	0	0	0	0	0	0	0	0	0	0	0	0	0	0	0	0	0	0	0	0	0	0	0	0	0	0	0	0	0	0	0	1	0
ACX2365	97-100%	Sphaeroceridae	0	SphaerocerIntGen19 sp. ACX2365	26	0	0	0	0	0	0	0	0	0	0	0	0	0	0	0	1	0	0	0	0	0	0	0	0	0	0	0	0	0	0	0	7	0	2	2	4	0	8	0	0	0	0	1	0
AAP3625	97-100%	Sphaeroceridae	0	SphaerocerIntGen3 sp. AAN6411	138	2	0	0	43	0	0	0	0	0	74	0	0	0	0	0	0	6	0	0	0	0	0	0	0	0	0	0	0	3	0	0	0	0	0	0	0	0	0	0	0	0	0	0	0
AAN6407	97-100%	Sphaeroceridae	Coproica	Coproica ferruginata	33	0	0	1	0	0	0	0	0	4	0	0	0	0	0	0	0	0	0	0	0	0	1	2	0	0	0	0	0	0	0	0	0	0	0	0	0	0	0	0	0	0	0	0	0
ACC1517	97-100%	Sphaeroceridae	Copromyza	Copromyza stercoraria	273	4	5	14	2	0	0	14	0	0	0	0	0	0	0	0	0	0	0	0	0	0	0	0	0	0	0	0	0	0	0	0	0	0	0	0	0	0	0	0	0	47	17	2	0
ACR3363	97-100%	Sphaeroceridae	Crumomyia	Crumomyia nitida	272	0	0	0	0	0	0	0	0	0	0	6	17	0	0	0	0	0	0	0	0	0	0	0	0	0	0	0	0	0	0	0	0	0	0	0	0	0	0	0	0	0	0	0	0
ACK9942	97-100%	Sphaeroceridae	Crumomyia	Crumomyia notabilis	39	0	0	0	0	0	0	0	0	0	0	0	24	0	0	0	0	0	0	0	0	0	0	0	0	0	0	0	0	0	0	0	0	0	0	0	0	0	0	0	0	0	0	0	0
ACB5695	97-100%	Sphaeroceridae	Leptocera	Leptocera fontinalis	19	0	0	0	0	0	0	0	2	0	4	0	0	0	0	0	1	1	0	0	0	0	0	0	0	0	0	1	0	0	2	0	0	0	0	0	1	0	1	1	0	0	0	0	0
AAG6826	97-100%	Sphaeroceridae	Leptocera	Leptocera nigra	57	0	0	0	0	0	0	1	0	0	0	0	0	0	0	0	8	13	4	0	0	0	0	2	2	0	13	0	0	0	0	0	0	0	0	0	0	0	0	0	0	0	0	0	0
AAH3548	97-100%	Sphaeroceridae	Lotophila	Lotophila atra	23	0	0	0	3	0	0	0	0	0	0	0	0	0	0	0	0	0	0	0	0	0	0	0	0	2	0	0	0	0	0	0	0	0	0	0	0	0	0	0	0	0	0	1	0
ACP5793	97-100%	Sphaeroceridae	Opacifrons	Opacifrons coxata	10	0	0	0	0	0	0	0	0	0	0	0	0	0	0	0	0	0	0	0	0	0	0	0	0	0	8	0	0	0	0	0	0	0	0	0	0	0	0	0	0	0	0	0	0
ACG3635	97-100%	Sphaeroceridae	Pullimosina	Pullimosina vulgesta	411	0	0	0	0	0	0	0	0	0	0	0	0	8	0	0	69	142	40	4	0	0	0	0	0	0	0	0	0	0	0	0	0	0	1	1	3	75	23	26	0	0	0	0	0
AAG7312	97-100%	Sphaeroceridae	Spelobia	Spelobia clunipes	59	0	0	0	6	0	0	1	0	0	0	0	0	0	0	0	0	0	0	2	27	0	0	0	0	0	0	0	0	0	1	0	0	0	0	0	0	0	0	0	0	0	4	0	0
ACF9400	97-100%	Sphaeroceridae	Spelobia	Spelobia clunipes	387	0	1	1	27	0	3	19	7	27	0	14	6	3	2	0	0	0	0	0	0	0	0	0	0	0	10	0	0	1	0	0	0	2	0	0	0	0	0	0	0	0	0	0	0
AAL7752	97-100%	Sphaeroceridae	Spelobia	Spelobia luteilabris	40	0	0	0	0	0	1	2	0	0	2	0	0	0	0	0	11	1	1	2	0	0	0	0	0	0	0	0	2	1	0	0	0	0	0	0	0	2	0	0	1	0	1	0	0
AAG7028	97-100%	Sphaeroceridae	Spelobia	Spelobia manicata	427	0	1	1	7	2	12	40	0	18	0	12	16	4	14	0	41	62	16	65	0	0	0	0	0	0	0	0	1	0	0	4	0	0	0	0	0	0	0	5	0	0	4	1	0
AAN6415	97-100%	Sphaeroceridae	Spelobia	Spelobia quinata	269	0	0	0	0	0	0	0	0	6	0	0	0	0	0	0	0	2	0	22	211	0	0	0	0	0	0	0	3	7	1	0	0	0	0	0	0	3	0	2	0	0	0	0	0
ACX2242	97-100%	Sphaeroceridae	Spelobia	Spelobia rufilabris	20	0	0	0	0	0	0	0	0	18	0	0	0	0	0	0	0	0	0	0	0	0	0	0	0	0	0	0	0	0	0	0	0	0	0	0	0	0	0	0	0	0	0	0	0
AAG7282	97-100%	Sphaeroceridae	Spelobia	Spelobia sp. AAG7282	571	0	0	4	0	0	0	10	0	0	0	4	21	23	4	0	35	126	16	0	296	0	0	0	0	0	0	0	0	1	0	0	0	0	0	0	0	0	0	0	0	0	0	0	0
AAG7021	97-100%	Sphaeroceridae	Terrilimosina	Terrilimosina schmitzi	25	0	0	0	0	0	0	0	0	0	0	3	7	0	0	0	0	0	11	0	0	0	0	0	0	0	0	0	0	0	0	0	0	0	0	0	0	0	0	0	0	0	0	0	0
ACR3667	97-100%	Stratiomyidae	0	StratiomyIntGen1 sp. ACR3667	27	0	0	0	0	0	0	0	0	0	0	0	0	0	0	0	0	0	0	0	0	0	0	0	0	0	0	0	0	0	0	0	0	27	0	0	0	0	0	0	0	0	0	0	0
ACR2684	97-100%	Stratiomyidae	Actina	Actina chalybea	11	0	0	0	0	0	0	0	0	0	0	0	0	0	0	0	0	0	0	0	0	0	0	0	0	0	0	0	0	0	0	0	11	0	0	0	0	0	0	0	0	0	0	0	0
AAG7026	97-100%	Stratiomyidae	Beris	Beris chalybata	52	0	0	0	0	0	0	0	0	0	0	40	5	0	0	0	0	0	0	0	0	0	0	0	0	0	0	0	0	0	0	2	0	0	0	0	0	0	0	0	0	0	0	2	0
ABU9940	97-100%	Stratiomyidae	Chloromyia	Chloromyia formosa	61	0	0	0	0	0	0	0	0	0	0	0	0	0	0	0	0	0	0	0	0	0	0	0	0	0	0	0	0	0	0	0	0	4	44	8	5	0	0	0	0	0	0	0	0
AAN6506	97-100%	Stratiomyidae	Microchrysa	Microchrysa polita	23	0	0	0	0	0	0	0	0	0	0	0	20	0	0	0	0	0	0	0	0	0	0	0	0	0	0	0	0	0	0	0	3	0	0	0	0	0	0	0	0	0	0	0	0
ACI9008	97-100%	Stratiomyidae	Sargus	Sargus bipunctatus	1241	0	0	0	0	0	0	0	0	0	3	0	0	0	0	0	0	0	0	1232	0	0	0	0	0	0	0	0	0	0	0	0	0	0	0	0	0	0	0	0	0	0	0	0	0
ACR3039	97-100%	Stratiomyidae	Sargus	Sargus iridatus	38	0	0	0	0	0	0	0	0	0	0	0	0	0	0	0	0	0	0	0	0	0	0	0	0	0	0	0	0	0	0	0	20	0	0	0	0	0	0	0	0	0	0	0	0
ABA3006	97-100%	Syrphidae	Baccha	Baccha obscuripennis	102	0	0	0	0	0	0	0	0	0	0	0	0	0	5	0	0	0	0	0	86	0	0	0	0	0	0	0	0	0	0	0	0	0	0	0	0	0	0	0	0	0	0	0	0
AAW7535	97-100%	Syrphidae	Blera	Blera fallax	308	0	0	90	0	0	0	0	0	0	0	0	0	0	0	0	0	0	0	0	0	0	0	136	19	0	0	0	0	0	0	0	0	0	0	0	0	0	0	0	0	0	2	2	19
ABY2605	97-100%	Syrphidae	Brachyopa	Brachyopa dorsata	11	0	0	0	0	0	0	0	0	0	0	0	0	0	0	0	0	0	0	0	0	0	0	0	0	0	0	0	0	0	0	0	0	0	0	0	0	0	0	0	0	0	11	0	0
AAY9039	97-100%	Syrphidae	Brachypalpus	Brachypalpus laphriformis	2217	0	2	3	2	0	0	0	0	0	0	0	0	1	0	1	0	0	0	0	0	699	1409	0	0	0	0	0	0	0	0	37	0	0	0	0	0	0	0	0	0	0	0	0	0
AAJ0967	97-100%	Syrphidae	Chrysotoxum	Chrysotoxum bicinctum	227	0	0	0	0	0	0	0	0	0	0	0	0	0	0	0	0	0	0	0	0	0	0	0	0	0	0	0	0	0	0	0	0	0	0	0	0	0	0	0	0	0	0	0	31
AAE9233	97-100%	Syrphidae	Chrysotoxum	Chrysotoxum intermedium	138	0	0	0	0	0	0	0	0	0	0	0	0	0	0	0	0	0	0	0	0	0	0	0	0	0	0	0	0	0	0	0	0	0	0	0	0	0	0	0	0	0	0	0	0
AAZ5304	97-100%	Syrphidae	Criorhina	Criorhina berberina	11365	5	5	7	1	0	0	0	0	0	0	0	400	9	2	1	0	0	0	0	0	2857	4854	0	0	0	0	0	0	0	0	10	1	0	232	0	0	0	0	0	0	0	0	0	0
AAA7375	97-100%	Syrphidae	Dasysyrphus	Dasysyrphus laskai	129	0	0	6	0	0	0	0	0	0	0	0	0	0	0	0	0	0	0	0	0	38	85	0	0	0	0	0	0	0	0	0	0	0	0	0	0	0	0	0	0	0	0	0	0
AAE3387	97-100%	Syrphidae	Dasysyrphus	Dasysyrphus tricinctus	501	0	0	0	0	0	0	0	0	0	0	0	0	0	0	0	0	0	0	501	0	0	0	0	0	0	0	0	0	0	0	0	0	0	0	0	0	0	0	0	0	0	0	0	0
AAZ3893	97-100%	Syrphidae	Epistrophe	Epistrophe eligans	60	0	0	0	0	0	0	0	0	0	0	0	0	0	0	0	0	0	0	0	0	0	0	0	0	0	0	0	0	0	0	38	9	0	0	0	0	0	0	0	0	0	13	0	0
AAZ1955	97-100%	Syrphidae	Epistrophe	Epistrophe euchromus	156	0	0	0	0	0	0	0	0	0	0	0	0	0	0	0	0	0	0	0	0	2	14	0	0	0	0	0	0	0	0	0	0	0	0	0	0	0	0	0	0	40	100	0	0
ACE4705	97-100%	Syrphidae	Epistrophe	Epistrophe nitidicollis	540	0	0	0	8	0	0	0	0	0	0	0	0	0	0	0	0	0	0	0	0	0	0	0	0	0	0	0	0	0	0	0	0	49	0	0	0	0	0	0	0	0	348	126	0
AAC6833	97-100%	Syrphidae	Episyrphus	Episyrphus balteatus	9684	0	0	0	0	1	120	24	0	0	0	0	0	542	1922	0	907	453	379	0	0	0	0	27	119	256	715	0	0	1	0	1	186	150	94	66	1194	54	158	0	0	0	0	8	33
AAQ3585	97-100%	Syrphidae	Eristalis	Eristalis pertinax	15787	1	0	0	0	0	115	2	1	0	9	1160	7205	0	0	0	0	1155	2054	3988	0	0	0	0	0	0	1	0	0	0	0	0	0	0	0	0	0	0	0	0	0	0	0	0	0
AAY9892	97-100%	Syrphidae	Eristalis	Eristalis similis	377	0	0	0	0	0	113	1	0	0	0	0	0	0	0	0	0	0	0	232	0	0	0	0	0	0	0	0	0	0	0	0	0	0	0	0	0	0	0	0	0	0	0	0	0
AAB0391	97-100%	Syrphidae	Eristalis	Eristalis tenax	164	0	0	0	0	0	153	0	0	0	0	0	0	0	0	0	0	0	0	0	0	0	0	0	0	0	0	0	0	0	0	0	0	0	0	0	0	0	0	0	0	0	0	0	0
AAQ1830	97-100%	Syrphidae	Eumerus	Eumerus flavitarsis	724	0	0	0	0	0	1	1	0	1	2	0	0	0	0	0	0	0	0	0	0	0	0	0	0	0	0	719	0	0	0	0	0	0	0	0	0	0	0	0	0	0	0	0	0
ADJ8357	97-100%	Syrphidae	Eupeodes	Eupeodes corollae	1346	0	49	61	88	227	194	0	0	0	0	0	0	0	0	0	0	0	0	0	0	0	2	0	9	99	411	0	0	0	0	0	0	0	2	0	67	0	6	2	0	0	114	0	0
AAB2384	97-100%	Syrphidae	Eupeodes	Eupeodes sp. BOLDAAB2384	288	0	13	0	0	0	54	0	0	0	0	0	0	0	0	0	0	0	0	0	0	0	0	0	4	1	66	0	0	0	0	0	0	0	0	0	0	0	19	41	0	0	0	0	0
AAQ4086	97-100%	Syrphidae	Fagisyrphus	Fagisyrphus cinctus	251	0	0	0	0	17	1	0	0	0	0	1	0	0	0	0	0	0	0	26	0	0	0	0	0	0	0	0	0	0	0	1	3	0	0	0	0	0	0	0	0	0	0	0	0
AAI6747	97-100%	Syrphidae	Helophilus	Helophilus pendulus	350	0	0	0	0	0	0	0	0	0	0	0	0	0	317	0	0	0	0	0	0	0	0	0	0	0	0	0	0	0	0	0	0	0	0	0	0	0	0	0	0	0	0	0	0
ABY6684	97-100%	Syrphidae	Helophilus	Helophilus trivittatus	756	0	0	0	0	0	754	2	0	0	0	0	0	0	0	0	0	0	0	0	0	0	0	0	0	0	0	0	0	0	0	0	0	0	0	0	0	0	0	0	0	0	0	0	0
AAK7221	97-100%	Syrphidae	Melangyna	Melangyna lasiophthalma	483	0	0	0	0	0	0	0	0	0	0	0	0	0	0	0	0	0	0	0	0	0	0	0	0	0	0	0	0	0	0	0	0	0	0	0	0	0	0	0	0	1	0	0	0
AAB2866	97-100%	Syrphidae	Melanostoma	Melanostoma sp. BOLDAAB2866	5269	1	2	7	104	21	112	332	42	688	1	0	0	0	0	0	335	290	208	63	516	96	181	0	0	28	1	926	1	11	16	3	0	0	2	24	2	0	179	21	4	0	0	0	29
AAZ5262	97-100%	Syrphidae	Meliscaeva	Meliscaeva auricollis	113	0	0	0	0	0	0	0	0	0	0	0	0	0	0	0	10	0	0	0	0	14	26	29	0	0	0	0	0	0	0	0	0	0	0	0	0	0	0	0	0	0	0	0	0
AAD0765	97-100%	Syrphidae	Meliscaeva	Meliscaeva cinctella	207	0	0	0	0	0	0	0	0	0	0	0	0	0	0	0	0	0	0	0	0	0	0	0	0	0	0	0	0	0	0	0	0	0	0	0	0	0	0	0	0	0	0	0	0
AAP9713	97-100%	Syrphidae	Myathropa	Myathropa florea	790	0	0	0	0	0	0	0	0	0	0	0	553	0	237	0	0	0	0	0	0	0	0	0	0	0	0	0	0	0	0	0	0	0	0	0	0	0	0	0	0	0	0	0	0
AAZ4087	97-100%	Syrphidae	Orthonevra	Orthonevra brevicornis	55	0	0	0	0	0	0	0	0	0	0	55	0	0	0	0	0	0	0	0	0	0	0	0	0	0	0	0	0	0	0	0	0	0	0	0	0	0	0	0	0	0	0	0	0
ABZ4619	97-100%	Syrphidae	Paragus	Paragus constrictus	313	0	0	0	0	0	0	0	0	0	0	0	0	25	0	0	0	0	0	0	0	0	0	0	0	0	0	0	0	0	0	0	0	0	4	5	81	99	62	37	0	0	0	0	0
ABY4785	97-100%	Syrphidae	Parasyrphus	Parasyrphus annulatus	361	0	1	0	0	0	0	0	0	0	0	0	0	0	1	0	0	0	0	0	0	85	163	71	0	0	0	0	0	0	0	0	0	0	0	0	0	0	0	0	0	0	40	0	0
AAZ5351	97-100%	Syrphidae	Parasyrphus	Parasyrphus macularis	536	0	0	0	0	0	0	0	0	0	0	0	0	0	0	0	0	0	0	0	0	190	331	0	0	0	0	0	0	0	0	0	0	0	0	0	0	0	0	0	0	0	0	0	0
ACE7140	97-100%	Syrphidae	Parasyrphus	Parasyrphus vittiger	485	1	0	0	0	0	51	0	0	0	0	0	1	0	0	0	0	0	0	0	0	141	234	2	0	0	0	0	0	0	0	0	0	0	0	0	0	0	0	0	0	0	0	0	0
AAL4100	97-100%	Syrphidae	Pipiza	Pipiza sp. BOLDAAL4100	171	0	0	37	7	0	0	0	0	0	0	0	0	0	0	0	0	0	0	0	0	22	41	0	12	15	0	0	0	0	0	0	0	0	0	0	0	0	5	0	0	0	0	6	0
ACJ4919	97-100%	Syrphidae	Platycheirus	Platycheirus albimanus	357	0	0	0	28	0	117	0	0	0	0	0	0	0	0	0	1	0	0	0	0	0	0	18	2	0	0	0	0	0	0	0	0	0	0	0	16	0	25	0	0	0	0	0	3
ACF4733	97-100%	Syrphidae	Platycheirus	Platycheirus angustatus	1151	0	0	6	124	18	12	151	242	39	0	0	0	0	0	0	0	0	0	0	0	0	2	120	0	0	0	198	0	0	0	0	0	0	0	3	0	0	0	0	0	2	10	30	27
AAF2374	97-100%	Syrphidae	Scaeva	Scaeva pyrastri	96	0	0	0	0	56	40	0	0	0	0	0	0	0	0	0	0	0	0	0	0	0	0	0	0	0	0	0	0	0	0	0	0	0	0	0	0	0	0	0	0	0	0	0	0
AAB1553	97-100%	Syrphidae	Sericomyia	Sericomyia silentis	3839	0	0	0	0	0	1	0	0	0	0	0	0	0	0	0	0	1	0	1369	0	0	0	0	0	0	0	0	0	0	0	0	0	0	0	0	0	0	0	0	0	0	0	0	0
AAG2778	97-100%	Syrphidae	Sphaerophoria	Sphaerophoria shirchan	101	0	0	0	0	0	0	0	0	0	0	0	0	0	0	0	0	0	0	0	0	29	54	0	18	0	0	0	0	0	0	0	0	0	0	0	0	0	0	0	0	0	0	0	0
AAA7374	97-100%	Syrphidae	Sphaerophoria	Sphaerophoria sp. BOLDAAA7374	916	0	0	14	175	51	172	58	0	0	0	0	0	0	0	0	0	0	0	0	0	0	0	0	6	18	102	37	0	0	27	0	0	0	1	0	22	57	13	7	0	0	1	1	8
AAZ5949	97-100%	Syrphidae	Sphegina	Sphegina clunipes	333	0	0	0	0	0	0	0	0	0	0	0	11	19	11	0	7	27	251	0	0	0	0	1	0	0	0	0	0	0	0	0	0	0	0	0	0	0	0	0	0	0	0	0	0
AAJ3327	97-100%	Syrphidae	Sphegina	Sphegina latifrons	15	0	0	8	0	0	0	0	0	0	0	0	0	0	0	0	0	0	0	0	0	0	0	0	0	0	0	0	0	0	0	0	0	0	0	0	0	0	0	0	0	0	1	0	0
AAA4570	97-100%	Syrphidae	Syrphus	Syrphus ribesii	10	0	0	0	0	0	0	0	0	0	0	0	0	0	0	0	0	0	0	0	0	0	0	0	0	0	0	0	0	0	0	0	10	0	0	0	0	0	0	0	0	0	0	0	0
AAB5577	97-100%	Syrphidae	Syrphus	Syrphus vitripennis	511	0	0	0	0	0	0	1	0	0	0	25	0	0	49	0	65	167	0	139	0	0	0	0	0	0	0	0	0	0	0	0	0	0	0	0	5	0	0	0	0	0	0	0	0
AAY9748	97-100%	Syrphidae	Temnostoma	Temnostoma bombylans	315	0	0	0	0	0	0	0	0	0	0	0	0	0	0	0	0	0	0	0	0	0	0	0	0	93	0	0	0	0	0	0	161	0	0	0	0	0	0	0	0	0	0	13	0
AAC4507	97-100%	Syrphidae	Temnostoma	Temnostoma vespiforme	24	0	0	0	0	0	0	0	0	0	0	0	0	0	0	0	0	0	0	0	0	0	0	0	0	0	0	0	0	0	0	0	0	0	0	0	0	0	0	0	0	0	0	0	0
AAH7775	97-100%	Syrphidae	Volucella	Volucella pellucens	2051	1	0	0	0	0	0	0	0	0	0	0	0	258	0	0	635	0	0	0	0	0	0	0	0	0	0	1	0	0	0	0	0	0	0	0	0	0	0	0	0	0	0	0	0
AAZ6101	97-100%	Syrphidae	Xanthandrus	Xanthandrus comtus	107	0	0	0	0	0	0	0	0	0	0	0	0	0	0	0	27	0	0	0	0	10	16	0	38	15	0	0	0	0	0	0	0	0	1	0	0	0	0	0	0	0	0	0	0
AAH9313	97-100%	Syrphidae	Xanthogramma	Xanthogramma festivum	82	0	0	0	0	0	0	0	0	0	0	0	0	0	0	0	0	0	0	0	0	0	0	0	0	0	0	0	0	0	0	0	0	0	0	0	47	0	22	13	0	0	0	0	0
AAG4673	97-100%	Syrphidae	Xylota	Xylota segnis	3477	0	0	0	59	0	0	0	0	0	3	0	134	48	52	0	31	625	644	919	0	0	0	52	0	0	0	678	0	0	0	0	0	60	8	13	100	40	0	7	0	0	0	0	2
ACR1228	97-100%	Syrphidae	Xylota	Xylota sp. BOLDACR1228	193	0	0	0	0	0	0	0	0	0	0	0	0	0	0	0	0	181	0	0	0	0	0	0	0	0	0	0	0	0	0	0	0	0	0	0	0	0	0	0	0	0	0	0	0
AAZ8002	97-100%	Syrphidae	Xylota	Xylota sylvarum	229	0	0	0	0	0	0	0	0	0	0	0	0	0	0	0	0	220	0	0	0	0	0	0	0	0	0	0	0	0	0	0	0	0	0	0	0	0	0	0	0	0	0	0	0
AAI6521	97-100%	Tabanidae	Haematopota	Haematopota pluvialis	208	0	0	0	0	0	0	0	0	0	0	0	0	0	0	0	0	0	0	0	0	0	0	0	0	0	0	0	0	0	0	0	0	0	0	12	196	0	0	0	0	0	0	0	0
AAF8014	97-100%	Tabanidae	Haematopota	Haematopota scutellata	29	0	0	0	0	0	0	0	0	0	0	0	0	0	0	0	0	0	0	0	0	0	0	0	0	0	0	0	0	0	0	0	0	0	0	0	0	0	0	0	0	0	0	0	0
AAF0877	97-100%	Tabanidae	Hybomitra	Hybomitra distinguenda	134	0	0	0	0	0	0	0	0	0	0	0	0	0	0	0	0	0	0	0	0	0	0	0	0	49	0	0	0	0	0	0	0	0	0	0	0	0	0	0	0	0	0	0	0
ABU6260	97-100%	Tabanidae	Hybomitra	Hybomitra micans	974	0	0	0	0	0	0	0	0	0	0	0	0	0	0	0	0	0	0	0	0	0	0	0	0	0	0	0	0	0	0	0	0	0	0	0	0	0	0	0	0	0	0	0	2
AAK1406	97-100%	Tabanidae	Tabanus	Tabanus bovinus	10	0	0	0	0	0	0	0	0	0	0	0	0	0	0	0	0	0	0	0	0	0	0	0	0	0	0	0	0	0	0	0	0	0	0	0	0	0	0	0	0	0	0	0	0
AAF3864	97-100%	Tabanidae	Tabanus	Tabanus bromius	200	0	0	0	0	0	0	0	0	0	0	0	0	0	0	0	0	0	0	0	0	0	0	0	158	0	0	0	0	0	0	0	0	0	0	0	0	0	0	0	0	0	0	0	0
AAH9535	97-100%	Tabanidae	Tabanus	Tabanus maculicornis	108	0	0	0	0	0	0	0	0	0	0	0	0	0	0	0	0	0	0	0	0	0	0	0	0	0	0	0	0	0	0	0	0	0	0	0	0	0	0	0	0	0	0	0	0
ACD1596	97-100%	Tabanidae	Tabanus	Tabanus sudeticus	1547	0	0	0	0	0	0	0	0	0	0	0	0	0	0	0	0	0	0	0	0	0	0	0	0	0	0	0	0	0	0	0	0	0	0	0	0	0	0	0	0	0	0	0	0
AAV6797	97-100%	Tachinidae	0	TachIntGen spAAV6797	23	0	0	0	0	0	0	0	0	0	0	0	0	0	0	0	0	0	0	0	0	0	0	0	0	0	0	0	0	0	0	0	0	0	0	0	0	0	0	0	0	0	0	0	0
ACO3995	97-100%	Tachinidae	0	TachIntGen spACO3995	94	0	0	0	0	0	0	0	0	0	0	12	0	0	0	0	0	0	0	0	0	0	0	0	0	0	0	0	0	0	0	82	0	0	0	0	0	0	0	0	0	0	0	0	0
AAV9893	97-100%	Tachinidae	Admontia	Admontia grandicornis	23	0	0	0	0	0	0	0	0	0	0	0	0	0	0	0	0	0	0	0	0	0	0	0	0	0	0	0	0	0	0	0	0	0	0	0	0	0	0	0	0	0	0	0	0
ACJ2507	97-100%	Tachinidae	Blepharomyia	Blepharomyia pagana	46	0	0	0	0	0	0	0	0	0	0	8	0	0	0	0	0	0	0	0	0	0	0	0	0	0	0	0	0	0	0	0	0	0	0	0	0	0	0	17	0	0	0	0	0
ACD3587	97-100%	Tachinidae	Blepharomyia	Blepharomyia piliceps	223	153	0	9	0	6	0	0	0	0	0	0	0	0	0	0	0	0	0	0	0	2	12	16	11	3	0	0	0	0	0	10	0	0	0	0	0	0	0	0	0	0	0	0	0
ACB0930	97-100%	Tachinidae	Bothria	Bothria subalpina	391	0	0	0	0	0	0	0	0	0	0	0	0	0	0	0	0	0	0	0	0	0	0	0	0	0	0	0	0	0	0	0	0	0	0	0	0	0	0	0	0	0	38	0	0
ACD3627	97-100%	Tachinidae	Campylocheta	Campylocheta inepta	671	0	0	0	139	263	16	0	0	0	0	0	0	0	0	0	0	0	0	0	0	0	0	0	25	75	0	0	0	0	0	0	0	0	0	0	0	0	0	0	0	0	0	0	67
AAW8288	97-100%	Tachinidae	Campylocheta	Campylocheta praecox	123	114	0	0	0	0	0	0	0	0	0	0	0	0	0	0	0	0	0	0	0	1	8	0	0	0	0	0	0	0	0	0	0	0	0	0	0	0	0	0	0	0	0	0	0
ACG2953	97-100%	Tachinidae	Carcelia	Carcelia rasa	220	0	0	13	0	0	0	0	0	0	0	0	0	0	0	0	0	0	0	0	0	50	97	0	0	0	0	0	0	0	0	0	0	0	0	0	0	0	0	0	0	0	40	18	2
AAZ5302	97-100%	Tachinidae	Ceranthia	Ceranthia samarensis	36	0	0	0	0	0	0	0	0	0	0	0	36	0	0	0	0	0	0	0	0	0	0	0	0	0	0	0	0	0	0	0	0	0	0	0	0	0	0	0	0	0	0	0	0
AAG2144	97-100%	Tachinidae	Cylindromyia	Cylindromyia interrupta	644	0	0	0	0	4	125	66	326	0	0	0	0	0	0	0	0	0	0	0	0	0	0	0	0	0	0	0	0	0	0	0	0	0	0	0	0	0	0	0	0	0	0	16	7
ACM9631	97-100%	Tachinidae	Cyzenis	Cyzenis albicans	408	74	1	0	0	0	0	0	0	0	0	111	32	0	0	0	0	0	0	0	0	0	0	10	0	0	0	0	0	0	0	0	0	0	0	0	0	0	0	0	0	3	0	0	0
AAV9174	97-100%	Tachinidae	Dexiosoma	Dexiosoma caninum	12	0	0	0	0	0	0	0	0	0	0	0	0	0	0	0	0	0	0	0	0	0	0	0	0	0	0	0	0	0	0	0	0	0	0	0	0	0	0	0	0	0	0	0	0
AAX9602	97-100%	Tachinidae	Dinera	Dinera nr. fuscata	18	0	0	0	0	0	0	0	0	17	0	0	0	0	0	0	0	0	0	0	0	0	0	0	0	0	0	0	0	0	1	0	0	0	0	0	0	0	0	0	0	0	0	0	0
ACB0954	97-100%	Tachinidae	Epicampocera	Epicampocera succincta	34	0	0	0	0	0	0	0	0	0	0	0	0	0	0	0	0	0	0	0	0	0	0	0	0	0	0	0	0	0	0	0	0	0	0	0	2	0	14	18	0	0	0	0	0
AAC1602	97-100%	Tachinidae	Eumea	Eumea linearicornis	109	0	0	0	0	0	0	0	0	0	0	0	0	0	0	0	0	0	0	0	0	0	0	0	0	0	0	0	0	0	0	0	0	0	0	0	0	0	0	109	0	0	0	0	0
AAG2163	97-100%	Tachinidae	Exorista	Exorista tubulosa	147	0	0	0	0	56	0	0	0	0	0	0	0	0	0	0	0	0	0	0	0	0	0	0	0	0	0	0	0	0	0	0	0	0	0	0	0	38	12	0	0	0	0	0	0
ACB0956	97-100%	Tachinidae	Gastrolepta	Gastrolepta anthracina	26	0	0	0	0	0	0	0	0	0	0	0	0	0	0	0	0	0	0	0	0	0	0	0	0	0	0	0	0	0	0	0	0	0	0	0	3	11	0	0	0	0	0	0	3
ACA6555	97-100%	Tachinidae	Gymnocheta	Gymnocheta viridis	43	0	0	0	0	0	0	0	0	0	0	0	0	0	0	0	0	0	0	0	0	0	0	0	0	0	0	0	0	0	0	0	0	0	0	0	0	0	0	0	0	0	0	0	0
ADK2725	97-100%	Tachinidae	Gymnosoma	Gymnosoma nudifrons	57	0	0	0	0	0	0	0	0	0	0	0	0	0	0	0	0	0	0	0	0	0	0	0	0	0	0	0	0	0	0	0	0	0	0	1	46	0	10	0	0	0	0	0	0
AAZ3879	97-100%	Tachinidae	Linnaemya	Linnaemya sp. AAZ3879	137	0	0	0	0	0	0	0	0	0	0	0	0	0	0	0	115	0	0	0	0	0	0	0	0	0	0	0	0	0	0	0	0	0	0	0	0	0	21	1	0	0	0	0	0
ACP3825	97-100%	Tachinidae	Loewia	Loewia sp. ACP3825	13	0	0	0	0	0	0	0	0	0	0	0	0	0	0	0	0	0	0	0	0	0	0	0	0	0	0	0	0	0	0	0	0	0	9	0	4	0	0	0	0	0	0	0	0
AAP8653	97-100%	Tachinidae	Lydella	Lydella stabulans	306	0	0	0	306	0	0	0	0	0	0	0	0	0	0	0	0	0	0	0	0	0	0	0	0	0	0	0	0	0	0	0	0	0	0	0	0	0	0	0	0	0	0	0	0
ABY5280	97-100%	Tachinidae	Lydina	Lydina aenea	363	0	0	32	48	0	0	0	114	0	0	0	0	0	0	0	0	0	0	0	0	0	0	31	0	0	0	0	0	0	0	0	0	0	0	0	0	0	0	0	0	0	0	0	0
AAF6259	97-100%	Tachinidae	Lypha	Lypha dubia	392	92	26	6	0	0	0	0	0	0	0	0	0	0	0	0	0	0	0	0	0	45	90	4	0	3	0	0	0	0	0	0	0	0	0	0	0	0	0	0	0	0	0	0	0
ACJ2885	97-100%	Tachinidae	Macquartia	Macquartia dispar	242	0	84	0	0	0	0	0	0	0	0	0	158	0	0	0	0	0	0	0	0	0	0	0	0	0	0	0	0	0	0	0	0	0	0	0	0	0	0	0	0	0	0	0	0
ADB5718	97-100%	Tachinidae	Macquartia	Macquartia tenebricosa	304	0	0	0	0	0	0	0	0	0	0	0	0	0	0	0	0	0	0	0	0	0	0	0	0	0	0	0	0	0	0	0	9	0	0	0	0	0	0	0	0	0	78	206	11
ACB0809	97-100%	Tachinidae	Medina	Medina collaris	39	0	0	0	0	0	0	0	0	0	0	0	0	0	0	0	0	0	0	0	0	0	0	0	0	0	0	0	0	0	0	0	0	0	0	0	0	0	0	0	0	38	0	0	1
AAG6902	97-100%	Tachinidae	Medina	Medina luctuosa	15	0	0	0	0	0	0	0	0	0	0	0	0	0	0	0	0	0	0	0	0	0	0	14	0	0	0	0	0	0	0	0	0	0	0	0	0	0	0	0	0	0	0	1	0
ACB0186	97-100%	Tachinidae	Microsoma	Microsoma exiguum	13	0	0	0	0	0	0	0	0	0	0	0	0	0	0	0	11	0	0	0	0	0	0	0	0	0	0	0	0	0	0	0	0	0	0	0	0	0	0	0	0	0	0	0	0
ACB1057	97-100%	Tachinidae	Ocytata	Ocytata pallipes	554	0	0	0	0	0	0	0	0	0	0	0	0	0	0	0	57	361	0	0	0	0	0	0	0	0	0	0	0	0	0	0	0	0	0	0	0	0	0	0	0	0	0	0	0
ACG2954	97-100%	Tachinidae	Panzeria	Panzeria laevigata	322	0	0	0	0	0	0	0	0	0	0	0	0	0	0	0	0	0	0	0	0	138	171	0	0	0	0	0	0	0	0	0	0	0	0	0	0	0	0	0	0	0	0	0	0
AAV9844	97-100%	Tachinidae	Panzeria	Panzeria truncata	48	0	17	6	0	0	0	0	0	0	0	0	0	0	0	0	0	0	0	0	0	0	0	0	0	0	0	0	0	0	0	0	0	0	0	0	0	0	0	0	0	0	0	0	0
AAY0449	97-100%	Tachinidae	Periscepsia	Periscepsia spathulata	374	1	2	18	0	0	0	0	0	0	0	0	0	0	1	0	0	0	0	0	0	53	86	0	0	0	0	0	0	0	0	0	0	0	0	0	0	0	0	0	0	0	0	212	0
ACE9427	97-100%	Tachinidae	Phebellia	Phebellia nigripalpis	70	0	0	0	0	0	0	0	0	0	0	0	0	0	0	0	0	0	0	0	0	0	0	0	0	0	0	0	0	0	0	0	0	0	0	0	0	0	0	0	0	0	0	0	0
AAG2162	97-100%	Tachinidae	Platymya	Platymya fimbriata	338	0	16	53	50	60	0	0	0	0	0	0	0	0	0	0	0	0	0	0	0	0	0	0	0	0	0	0	0	0	0	0	0	0	0	0	0	0	0	0	0	0	7	57	0
AAV8847	97-100%	Tachinidae	Siphona	Siphona maculata	33	0	0	0	0	0	0	0	0	0	0	19	14	0	0	0	0	0	0	0	0	0	0	0	0	0	0	0	0	0	0	0	0	0	0	0	0	0	0	0	0	0	0	0	0
AAG2108	97-100%	Tachinidae	Siphona	Siphona sp. AAG2108	108	0	0	0	0	0	0	1	0	0	0	0	0	0	0	0	0	107	0	0	0	0	0	0	0	0	0	0	0	0	0	0	0	0	0	0	0	0	0	0	0	0	0	0	0
ACB0179	97-100%	Tachinidae	Tachina	Tachina ursina	24	0	0	0	0	0	0	0	0	0	0	0	0	0	0	0	0	0	0	0	0	0	0	0	0	0	0	0	0	0	0	0	0	0	0	0	0	0	0	0	0	0	24	0	0
AAU3835	97-100%	Tachinidae	Trixa	Trixa conspersa	507	0	0	0	0	0	0	0	0	0	0	0	0	0	0	0	0	0	0	0	0	0	0	0	0	0	429	0	0	0	0	0	0	0	0	0	0	0	0	0	0	0	0	0	0
ACO3985	97-100%	Tachinidae	Voria	Voria ruralis	129	0	0	0	0	0	0	0	0	0	0	0	0	0	0	0	0	0	0	0	0	0	0	0	0	0	0	0	0	1	0	0	0	0	0	0	12	36	0	7	0	0	0	0	0
AAD1552	97-100%	Tephritidae	Ensina	Ensina sonchi	22	0	0	0	0	0	0	0	0	22	0	0	0	0	0	0	0	0	0	0	0	0	0	0	0	0	0	0	0	0	0	0	0	0	0	0	0	0	0	0	0	0	0	0	0
ACV0748	97-100%	Tephritidae	Noeeta	Noeeta pupillata	40	0	0	0	0	0	0	0	0	0	0	0	0	0	0	0	0	0	0	0	0	0	0	0	0	0	0	0	0	0	0	0	0	0	0	0	0	0	0	30	0	0	0	0	0
ACU7701	97-100%	Thaumaleidae	Thaumalea	Thaumalea testacea	28	0	0	0	0	0	0	0	0	0	0	1	0	0	0	0	0	0	0	0	0	0	0	0	0	0	0	0	0	0	0	0	0	0	0	0	0	0	0	0	0	0	0	0	0
ACD5865	97-100%	Therevidae	Thereva	Thereva handlirschi	218	0	0	0	0	0	0	0	0	0	0	0	0	0	0	0	1	208	0	0	0	0	0	0	0	0	0	0	0	0	5	0	0	0	0	0	0	0	0	0	0	0	0	0	0
ACQ9229	97-100%	Therevidae	Thereva	Thereva nobilitata	192	0	0	0	0	0	0	0	0	0	0	0	0	0	0	0	0	0	0	0	0	0	0	0	0	0	0	0	0	0	0	0	0	0	0	59	0	112	19	1	0	0	0	0	0
ACD4609	97-100%	Therevidae	Thereva	Thereva valida	394	0	0	0	0	0	55	0	0	0	0	0	0	42	0	0	0	0	0	0	0	0	0	0	0	0	0	0	0	0	0	0	0	0	49	0	0	0	0	0	0	0	0	0	0
ACV0517	97-100%	Tipulidae	0	TipulidaeIntGen15 sp. ACV0517	21	0	0	0	0	0	0	0	0	0	0	0	0	0	0	0	0	0	0	0	0	0	0	0	0	0	0	0	0	0	0	20	0	0	0	0	0	0	0	0	0	0	1	0	0
ABU9173	97-100%	Tipulidae	Dictenidia	Dictenidia bimaculata	63	0	0	0	0	0	0	0	0	0	0	0	0	0	0	0	0	0	0	0	0	0	0	0	0	30	0	0	0	0	0	0	0	27	0	0	0	0	0	5	0	0	0	0	0
AAI3222	97-100%	Tipulidae	Nephrotoma	Nephrotoma aculeata	71	0	0	0	0	0	0	0	0	0	0	0	0	0	0	0	0	0	0	0	0	0	0	0	0	0	0	0	0	0	0	0	0	0	0	12	0	39	20	0	0	0	0	0	0
ADL0954	97-100%	Tipulidae	Nephrotoma	Nephrotoma cornicina	947	0	0	0	0	0	0	0	0	0	0	0	0	0	0	0	0	0	0	0	0	0	0	0	0	0	0	0	0	0	0	0	0	166	780	1	0	0	0	0	0	0	0	0	0
ACU8203	97-100%	Tipulidae	Tanyptera	Tanyptera atrata	1973	0	0	0	112	0	0	0	0	0	0	0	0	0	0	0	0	0	0	0	0	0	0	0	0	0	0	0	0	0	0	3	773	259	0	0	0	0	0	0	0	0	300	343	0
AAG4556	97-100%	Tipulidae	Tipula	Tipula flavolineata	100	0	0	0	0	0	0	0	0	0	0	0	0	0	0	0	0	0	0	0	0	21	44	0	18	0	0	0	0	0	0	0	0	0	1	0	0	0	0	0	0	0	0	0	0
ACB7061	97-100%	Tipulidae	Tipula	Tipula irrorata	169	0	0	0	19	0	0	0	0	0	0	0	0	0	0	0	0	0	0	0	0	0	0	0	0	71	44	0	0	0	0	0	0	0	0	0	0	0	0	0	0	0	0	9	0
AAG4539	97-100%	Tipulidae	Tipula	Tipula nubeculosa	644	0	0	0	0	0	0	0	0	0	0	0	0	0	0	0	0	0	0	0	0	0	0	18	0	0	0	0	0	0	0	22	1	0	0	0	0	0	0	0	0	0	0	0	0
AAE7386	97-100%	Tipulidae	Tipula	Tipula paludosa	129	0	0	0	0	0	0	0	0	0	1	0	0	0	0	0	0	0	0	124	0	0	0	0	0	0	0	0	0	0	0	0	0	0	0	0	0	0	0	0	0	0	0	0	0
ACZ3717	97-100%	Tipulidae	Tipula	Tipula pseudovariipennis	158	0	0	0	0	0	0	0	0	0	0	0	0	0	0	0	0	0	0	0	0	0	0	0	0	0	0	0	0	0	0	6	0	0	0	0	0	0	0	0	0	0	41	111	0
ABA1593	97-100%	Tipulidae	Tipula	Tipula subnodicornis	18	0	3	0	0	0	0	0	0	0	0	0	0	0	0	0	0	0	0	0	0	0	0	0	0	0	0	0	0	0	0	0	0	0	0	0	0	0	0	0	0	6	0	0	0
AAG4540	97-100%	Tipulidae	Tipula	Tipula variicornis	26	0	0	0	0	0	0	0	0	0	0	0	0	0	0	0	0	0	0	0	0	0	0	0	3	5	0	0	0	0	0	0	0	0	0	0	0	0	0	0	0	0	0	0	0
ACF7745	97-100%	Trichoceridae	Trichocera	Trichocera regelationis	160	2	0	0	0	0	0	0	0	0	0	0	0	0	0	0	0	0	0	0	0	0	0	0	0	0	0	0	0	0	0	3	1	0	0	0	0	0	0	0	0	0	0	0	0
ACJ5219	97-100%	Trichoceridae	Trichocera	Trichocera rufescens	68	0	0	0	0	0	0	0	0	0	0	0	0	0	0	0	0	0	0	0	0	0	0	0	0	0	0	0	37	9	0	0	0	0	0	0	0	0	0	0	0	0	0	0	0
ACC0273	97-100%	Trichoceridae	Trichocera	Trichocera sp.	15	0	0	0	0	0	0	0	0	0	0	0	0	0	0	0	0	0	0	0	0	0	0	0	0	0	0	0	0	0	0	0	0	0	0	0	0	0	0	0	0	0	0	0	0
ACP4857	97-100%	Xylomyidae	Solva	Solva marginata	12	0	0	0	0	0	0	0	0	0	0	0	0	0	0	0	0	0	0	0	0	0	0	0	0	0	0	0	0	0	0	0	0	0	11	1	0	0	0	0	0	0	0	0	0
ABA2553	97-100%	Xylophagidae	Xylophagus	Xylophagus junki	698	0	0	0	0	0	0	0	0	0	0	73	0	0	0	0	0	0	0	0	0	0	0	0	0	0	0	0	0	0	0	0	0	0	0	0	0	0	0	0	0	0	45	0	0
[truncated: 46 more columns]

## Sheet: Tabelle1
Species	sps
Orthocladius sp	12TE
Limnophyes sp	14ES
Metriocnemus sp	1SW
Chaetocladius sp	1TE
Corynoneura sp	21ES
Limnophyes sp	2SW
Forcipomyia sp	4ES
Bryophaenocladius sp	4ES
Metriocnemus sp	5ES
Limnophyes sp	6ES
Limnophyes sp	7SW
Bryophaenocladius sp	8ES
Limnophyes sp	8ES
Smittia sp	8ES
Limnophyes sp	8SW
Oscinella sp	AAB1148
Krenopelopia sp	AAC9196
Krenopelopia sp	AAC9197
Pipunculus sp	AAD0917
Platypalpus sp	AAF9772
Siphona sp	AAG2108
Megaselia sp	AAG3255
Forcipomyia sp	AAG6433
Pseudosmittia sp	AAG6458
Fannia sp	AAG6810
Chamaemyia sp	AAG6951
SphaerocerIntGen1 sp	AAG7281
Spelobia sp	AAG7282
Tavastia sp	AAH2947
CecidInt3 sp	AAH3617
CecidInt26 sp	AAH3623
CecidInt3 sp	AAH3664
Asphondylia sp	AAH3709
CecidInt38 sp	AAH3738
Krenopelopia sp	AAI2213
CecidInt26 sp	AAI2659
Pegoplata sp	AAL6060
Phorbia sp	AAL6716
CecidInt3 sp	AAL7438
CecidInt27 sp	AAM6107
CecidInt3 sp	AAM6116
Pseudosmittia sp	AAM6263
Bolitophila sp	AAM9007
Phora sp	AAM9376
CecidInt35 sp	AAN5190
SphaerocerIntGen3 sp	AAN6411
Megaselia sp	AAP2490
CecidInt3 sp	AAP6847
CecidInt3 sp	AAP9033
Megaselia sp	AAP9858
Megaselia sp	AAP9862
CecidInt12 sp	AAV5325
Asteromyia sp	AAV5552
MuscidaeIntGen7 sp	AAX5256
Linnaemya sp	AAZ3879
Heleomyza sp	ABA4085
Dicranomyia sp	ABU9992
CecidInt34 sp	ABV0498
Camptomyia sp	ABW0442
Limnophyes sp	ABW5528
Feltiella sp	ABW6099
Atrichopogon sp	ABW8112
Lauxint1 sp	ABX3096
Megaselia sp	ABX8608
Oscinella sp	ABZ3875
Atrichopogon sp	ACA3626
CecidInt3 sp	ACA9188
CecidInt40 sp	ACA9976
CecidInt23 sp	ACB0652
Cerodontha sp	ACB0714
Megaselia sp	ACB0989
CecidInt34 sp	ACB9757
CecidInt38 sp	ACB9805
PhorIntGen2 sp	ACB9833
CecidInt34 sp	ACB9928
CecidInt40 sp	ACB9937
CecidInt44 sp	ACC0177
CecidInt34 sp	ACC0326
CecidInt40 sp	ACC0880
CecidInt32 sp	ACC1290
CecidInt34 sp	ACC1372
CecidInt34 sp	ACC1379
CecidInt24 sp	ACC1469
CecidInt33 sp	ACC1470
CecidInt27 sp	ACC1599
CecidInt3 sp	ACC1610
Megaselia sp	ACC1682
Megaselia sp	ACC5402
CecidInt23 sp	ACC5649
CecidInt5 sp	ACC5663
Megaselia sp	ACC5701
CecidInt38 sp	ACC5872
PhorIntGen35 sp	ACC7545
Gymnometriocnemus sp	ACD9477
Rhopalomyia sp	ACD9507
Georthocladius sp	ACD9509
Bradysia sp	ACD9543
CecidInt42 sp	ACD9574
Empint1 sp	ACD9582
SciaIntGen1 sp	ACD9583
ChlorInt1 sp	ACD9614
Megaselia sp	ACD9634
Gymnometriocnemus sp	ACE0146
Liriomyza sp	ACE0334
Atrichopogon sp	ACE0463
MuscidaeIntGen36 sp	ACE1123
CecidInt52 sp	ACE2219
Forcipomyia sp	ACE2295
Medetera sp	ACE2590
PhorIntGen1 sp	ACE2643
CecidInt44 sp	ACE8241
CecidInt35 sp	ACF2310
Aphanotrigonum sp	ACF3508
Forcipomyia sp	ACF3562
CecidInt24 sp	ACF6114
Prionolabis sp	ACF6388
Macrocera sp	ACF6391
CecidInt40 sp	ACF6539
CecidInt13 sp	ACF6805
CecidInt7 sp	ACF6943
CecidInt17 sp	ACF6944
Forcipomyia sp	ACF6961
PhorIntGen6 sp	ACF6985
CecidInt24 sp	ACF7157
CecidInt34 sp	ACF7173
Smittia sp	ACF7218
PhorIntGen7 sp	ACF7264
CecidInt42 sp	ACF7349
Forcipomyia sp	ACF7463
CecidInt12 sp	ACF7465
CecidInt24 sp	ACF7555
CecidInt24 sp	ACF7556
SciaIntGen2 sp	ACF7765
PhorIntGen11 sp	ACF7863
CecidInt27 sp	ACF8064
CecidInt44 sp	ACF8066
CecidInt35 sp	ACF8067
CecidInt44 sp	ACF8126
Paraphaenocladius sp	ACF8295
CecidInt35 sp	ACF8500
CecidInt24 sp	ACF8503
CecidInt50 sp	ACF8505
CecidInt12 sp	ACF8765
CecidInt24 sp	ACF8766
CecidInt34 sp	ACF8910
CecidInt44 sp	ACF9024
CecidInt14 sp	ACF9301
Camptomyia sp	ACF9448
CecidInt42 sp	ACF9449
CecidInt53 sp	ACF9582
Pseudorthocladius sp	ACF9730
Rhamphomyia sp	ACF9777
Forcipomyia sp	ACF9779
Macrocera sp	ACG2851
CecidInt43 sp	ACG2881
CecidInt50 sp	ACG2883
CecidInt23 sp	ACG2884
CecidInt16 sp	ACG2915
Oedalea sp	ACG2925
CecidInt35 sp	ACG2936
CecidInt29 sp	ACG2969
CecidInt34 sp	ACG3063
Rhopalomyia sp	ACG3093
CecidInt34 sp	ACG3106
CecidInt31 sp	ACG3123
CecidInt53 sp	ACG3200
PsIint2 sp	ACG3216
Cratyna sp	ACG3272
CecidInt42 sp	ACG3391
Molophilus sp	ACG3410
CecidInt42 sp	ACG3432
PhorIntGen12 sp	ACG3435
CecidInt35 sp	ACG3461
CecidInt35 sp	ACG3479
CeratopInt1 sp	ACG3482
CecidInt40 sp	ACG3539
CecidInt34 sp	ACG3610
CecidInt16 sp	ACG3614
CecidInt24 sp	ACG3715
MyceoIntGen sp	ACG3761
CecidInt3 sp	ACG3812
CecidInt34 sp	ACG3831
CecidInt14 sp	ACG3846
PhorIntGen13 sp	ACG3978
Oedalea sp	ACG3991
CecidInt34 sp	ACG4002
CecidInt16 sp	ACG4004
Chalarus sp	ACG4022
CecidInt24 sp	ACG4023
CecidInt28 sp	ACG4106
Mycetophila sp	ACG4137
Dolint1 sp	ACG4182
Atrichopogon sp	ACG4202
CecidInt53 sp	ACG4251
Rhaphium sp	ACG4261
PhorIntGen14 sp	ACG4325
CecidInt3 sp	ACG4584
Chaetocladius sp	ACG4647
CecidInt32 sp	ACG4665
CecidInt32 sp	ACG5291
Forcipomyia sp	ACG5310
CecidInt35 sp	ACG5311
Megaselia sp	ACG5397
CecidInt42 sp	ACG5399
CecidInt24 sp	ACG5437
CecidInt45 sp	ACG5730
CecidInt26 sp	ACG5741
CecidInt45 sp	ACG6177
Platypalpus sp	ACG6314
PsyInt3 sp	ACG6331
CecidInt21 sp	ACG6560
CecidInt11 sp	ACG6626
CecidInt38 sp	ACG6870
CecidInt34 sp	ACG7065
CecidInt32 sp	ACG7118
Atrichopogon sp	ACG7143
CecidInt44 sp	ACG7417
Pseudosmittia sp	ACG7714
Pseudosmittia sp	ACG8108
PhorIntGen18 sp	ACG8228
CecidInt17 sp	ACG8248
CecidInt22 SP	ACG8250
Medetera sp	ACH2821
CecidInt7 sp	ACH2823
PhorIntGen8 sp	ACH2960
Exechia sp	ACH3001
CecidInt35 sp	ACH3005
CecidInt27 sp	ACH3603
CecidInt34 sp	ACH4373
PhorIntGen22 sp	ACH9333
CecidInt23 sp	ACI4027
CecidInt45 sp	ACI4667
Liriomyza sp	ACI4786
CecidInt24 sp	ACI5316
CecidInt38 sp	ACI5477
CecidInt3 sp	ACI5478
CecidInt50 sp	ACI6139
CecidInt3 sp	ACI7021
CecidInt50 sp	ACI7129
CecidInt38 sp	ACI7920
CecidInt9 sp	ACI7958
CecidInt46 sp	ACI8025
CecidInt35 sp	ACI8085
Cordyla sp	ACI8126
Rhopalomyia sp	ACI8196
PhorIntGen20 sp	ACI8200
PhorIntGen25 sp	ACI8210
CecidInt35 sp	ACI8237
CecidInt23 sp	ACI8240
CecidInt21 sp	ACI8290
CecidInt50 sp	ACI8629
CecidInt35 sp	ACI9514
CecidInt3 sp	ACI9561
CecidInt42 sp	ACI9580
PhorIntGen30 sp	ACI9730
CecidInt32 sp	ACJ1071
CecidInt15 sp	ACJ1102
CecidInt3 sp	ACJ1103
Cordyla sp	ACJ2562
Empis sp	ACJ2674
Megaselia sp	ACJ2823
Phronia sp	ACJ2991
CecidInt23 sp	ACJ2992
CecidInt50 sp	ACJ3010
CecidInt38 sp	ACJ3081
CecidInt5 sp	ACJ3214
CecidInt38 sp	ACJ3269
CecidInt27 sp	ACJ3318
CecidInt44 sp	ACJ3354
CecidInt53 sp	ACJ3355
PhorIntGen33 sp	ACJ3378
CecidInt35 sp	ACJ3382
CecidInt2 sp	ACJ3384
CecidInt45 sp	ACJ3412
CecidInt35 sp	ACJ3430
CecidInt52 sp	ACJ3450
CecidInt40 sp	ACJ3453
PhorIntGen34 sp	ACJ3463
CecidInt9 sp	ACJ3477
CecidInt52 sp	ACJ3535
CecidInt49 sp	ACJ5431
CecidInt23 sp	ACJ5535
Dryodromia sp	ACJ5539
Megaselia sp	ACJ5572
Tachydromia sp	ACJ8184
CecidInt42 sp	ACK5108
Corynoptera sp	ACK6830
CecidInt43 sp	ACL8421
CecidInt34 sp	ACM1467
CecidInt43 sp	ACN2908
CecidInt3 sp	ACN3741
Ophiomyia sp	ACN4131
Megaselia sp	ACN5814
CecidInt3 sp	ACO3310
CecidInt43 sp	ACO7408
Ozirhincus sp	ACO7512
Tricimba sp	ACP0618
Orthocladius sp	ACP2182
PhorIntGen46 sp	ACP3075
Loewia sp	ACP3825
PhorIntGen47 sp	ACP4479
Medetera sp	ACP4861
CecidInt3 sp	ACP5708
CecidInt42 sp	ACP6141
Ophiomyia sp	ACP6201
CecidInt22 sp	ACP6507
Atrichopogon sp	ACP7223
Sceptonia sp	ACP8177
PhorIntGen50 sp	ACP8559
Orthocladius sp	ACQ3313
PhorIntGen93 sp	ACQ3921
CecidInt45 sp	ACQ8006
Mycetophila sp	ACQ8258
CecidInt49 sp	ACQ8599
PhorIntGen52 sp	ACQ8620
PhorIntGen53 sp	ACQ8645
Zygomyia sp	ACQ8661
CecidInt24 sp	ACQ9160
PhorIntGen56 sp	ACQ9655
CecidInt10 sp	ACQ9709
Napomyza sp	ACR0200
CecidInt44 sp	ACR0269
Cordyla sp	ACR0474
Triphleba sp	ACR0598
CecidInt31 sp	ACR0689
Phronia sp	ACR0705
Sapromyza sp	ACR0762
Triphleba sp	ACR0791
Liriomyza sp	ACR0844
Forcipomyia sp	ACR0904
Fannia sp	ACR0960
Scoliocentra sp	ACR1339
Rhamphomyia sp	ACR1514
Chrysopilus sp	ACR1572
Atrichopogon sp	ACR1666
Tephrochlamys sp	ACR1857
PhorIntGen66 sp	ACR1942
PhorIntGen67 sp	ACR1992
DryoInt1 sp	ACR2013
Empis sp	ACR2038
Forcipomyia sp	ACR2180
CecidInt42 sp	ACR2287
Phaonia sp	ACR2310
AsilInt2 sp	ACR3099
PiophilIntGen1 sp	ACR3260
CecidInt11 sp	ACR3272
MuscidaeIntGen51 sp	ACR3383
SphaerocerIntGen13 sp	ACR3408
StratiomyIntGen1 sp	ACR3667
Empis sp	ACR3693
PhorIntGen73 sp	ACR4289
Ophiomyia sp	ACR4290
Ormosia sp	ACR5044
Medetera sp	ACR5525
Atrichopogon sp	ACS7862
Brevicornu sp	ACT2586
Dilophus sp	ACT3708
CecidInt49 sp	ACT4702
Megaselia sp	ACU4097
ChironInt18 sp	ACU4667
Heleint5 sp	ACU7949
Dicranomyia sp	ACU8492
Limint2 sp	ACU8891
Lonchaea sp	ACU9372
Chamaemyia sp	ACV0091
TipulidaeIntGen15 sp	ACV0517
Limint5 sp	ACV0749
Bolitophila sp	ACV1204
Ormosia sp	ACV1582
Limint7 sp	ACV1594
Dolichopus sp	ACX0020
CecidInt42 sp	ACX1735
SphaerocerIntGen19 sp	ACX2365
Cerodontha sp	ACX2461
Corynoptera sp	ACX2976
Megaselia sp	ACX6055
Megaselia sp	ACZ4314
CecidInt42 sp	ACZ7067
Empint3 sp	ACZ8712
Drosophila sp	ADA0420
CecidInt35 sp	ADA0492
Rhamphomyia sp	ADB5795
Hilara sp	ADB5816
Medetera sp	ADB6006
Rhaphium sp	ADB6492
Rhamphomyia sp	ADB6687
PhorIntGen26 sp	ADF8082
Sphaerophoria sp	BOLDAAA7374
Eupeodes sp	BOLDAAB2384
Melanostoma sp	BOLDAAB2866
Pipiza sp	BOLDAAL4100
Rhopalomyia sp	BOLDACE8243
Xylota sp	BOLDACR1228
Krenopelopia sp	BOLDACT5787
Pnyxia sp	Nor1
PsyInt1 sp	AAP9909
Psychoda sp	ABA0874
PsyInt11 sp	ACR0042
Acartophthalmus nigrinus
Agromyza nigripes
Agromyza pseudoreptans
Cerodontha denticornis
Chromatomyia fuscula
Chromatomyia horticola
Chromatomyia nigra
Liriomyza flaveola
Phytomyza notata
Mycetobia obscura
Sylvicola cinctus
Alliopsis silvestris
Anthomyia liturata
Anthomyia monilis
Anthomyia procellaris
Botanophila fugax
Chirosia betuleti
Chirosia similata
Delia florilega
Delia frontella
Delia nuda
Delia nuda
Delia platura
Delia spACG3555	Delia spACG3555
Delia tenuiventris
Emmesomyia grisea
Eustalomyia festiva
Eutrichota praepotens
Hydrophoria lancifer
Hydrophoria lancifer
Hydrophoria ruralis
Hydrophoria silvicola
Hylemya urbica
Hylemya vagans
Hylemya variata
Hylemyza partita
Lasiomma latipenne
Lasiomma seminitidum
Lasiomma strigilatum
Mycophaga testacea
Paradelia intersecta
Pegomya bicolor
Pegomya conformis
Pegomya geniculata
Pegomya notabilis
Pegomya seitenstettensis
Pegomya testacea
Pegomya winthemi
Pegoplata aestiva
Pegoplata infirma
Phorbia spACF4705	Phorbia spACF4705
Anthomyza gracilis
Anthomyza paraneglecta
Choerades marginata
Dioctria cothurnata
Dioctria linearis
Laphria flava
Leptogaster guttiventris
Neoitamus socius
Tolmerus atricapillus
Asteia beata
Atherix marginata
Bibio clavipes
Bibio johannis
Bibio spACR2158	Bibio spACR2158
Bibio varipes
Bolitophila austriaca
Bolitophila hybrida
Bombylius major
Heleodromia immaculata
Calliphora vomitoria
Eurychaeta palpalis
Lucilia ampullacea
Lucilia caesar
Lucilia richardsi
Lucilia sericata
Melinda gentilis
Melinda viridicyanea
Pollenia amentaria
Pollenia angustigena
Pollenia pediculata
Pollenia rudis
Pollenia sp	Pollenia sp
Pollenia vagabunda
CecidInt19 ACG4462	CecidInt19 ACG4462
Anaretella iola	Aprionus spACC1742
Aprionus spACC1742
Bryomyia gibbosa
Campylomyza ormerodi
Hartigiola annulipes
Heterogenella hybrida
Lestremia cinerea
Peromyia abnormis
Peromyia caricis
Peromyia edwardsi
Peromyia fungicola
Peromyia perpusilla
Peromyia photophila
Peromyia upupoides
Polyardis bispinosa
Porricondyla colpodioides
CeratoIntGen spACG4460	CeratoIntGen spACG4460
Atrichopogon brunnipes
Atrichopogon oedemarum
Atrichopogon spACC1669	Atrichopogon spACC1669
Brachypogon sociabilis
Brachypogon sociabilis
Ceratoculicoides ACX0816	Ceratoculicoides ACX0816
Culicoides kibunensis
Culicoides obsoletus
Culicoides pallidicornis
Forcipomyia alacris
Forcipomyia bipunctata
Forcipomyia fuliginosa
Forcipomyia glauca
Forcipomyia monilicornis
Forcipomyia nigra
Forcipomyia spACF8504	Forcipomyia spACF8504
Forcipomyia squamigera
Forcipomyia tenuis
Forcipomyia titillans
Schizohelea leucopeza
Serromyia femorata
Chamaemyia aestiva
ChiroIntGen spAAD9250	ChiroIntGen spAAD9250
ChiroIntGen spAAF2163	ChiroIntGen spAAF2163
ChiroIntGen spAAI1572	ChiroIntGen spAAI1572
ChiroIntGen spAAJ2129	ChiroIntGen spAAJ2129
ChiroIntGen spAAN5355	ChiroIntGen spAAN5355
ChiroIntGen spAAW0359	ChiroIntGen spAAW0359
ChiroIntGen spACH2822	ChiroIntGen spACH2822
ChiroIntGen spACN5734	ChiroIntGen spACN5734
Brillia bifida
Bryophaenocladius flavoscutellatus
Bryophaenocladius ictericus
Chaetocladius perennis
Chaetocladius suecicus
Chironomus alpestris
Corynoneura lobata
Cricotopus rufiventris
Diamesa bohemani
Diamesa incallida
Diamesa tonsa
Gymnometriocnemus brumalis
Gymnometriocnemus kamimegavirgus
Gymnometriocnemus pallidus
Gymnometriocnemus subnudus
Heterotrissocladius marcidus
Krenopelopia sp	Krenopelopia sp
Krenosmittia boreoalpina
Limnophyes difficilis
Limnophyes edwardsi
Limnophyes habilis
Limnophyes minimus
Limnophyes pentaplastus
Limnophyes spACJ3327	Limnophyes spACJ3327
Mesosmittia flexuella
Metriocnemus albolineatus
Metriocnemus fuscipes
Micropsectra appendica
Micropsectra atrofasciata
Micropsectra junci
Micropsectra nana
Micropsectra notescens
Micropsectra pallidula
Micropsectra recurvata
Micropsectra roseiventris
Microtendipes pedellus
Natarsia punctata
Orthocladius frigidus
Orthocladius lignicola
Orthocladius oblidens
Parachaetocladius abnobaeus
Parametriocnemus stylatus
Paraphaenocladius exagitans
Paraphaenocladius impensus
Paraphaenocladius impensus
Paraphaenocladius pseudirritus
Paratendipes albimanus
Polypedilum albicorne
Polypedilum convictum
Prodiamesa olivacea
Psectrotanypus varius
Pseudorthocladius filiformis
Pseudorthocladius pilosipennis
Rheocricotopus atripes
Rheocricotopus effusus
Rheocricotopus fuscipes
Stempellinella brevis
Thienemannia fulvofasciata
Thienemannia gracei
Tvetenia bavarica
ChiroIntGen spACK6112	ChiroIntGen spACK6112
ChloroIntGen spACI5317	ChloroIntGen spACI5317
ChloroIntGen spACR0786	ChloroIntGen spACR0786
ChloroIntGen spACR6983	ChloroIntGen spACR6983
Cetema elongatum
Chlorops hypostigma
Chlorops meigenii
Elachiptera decipiens
Hapleginella laevifrons
Lasiambia coxalis
Rhopalopterum carbonarium
Tricimba cincta
Clusia flava
Clusiodes albimanus
Clusiodes ruficollis
Conops vesicularis
Leopoldius coronatus
Physocephala rufipes
Culiseta annulata
Diadocidia ferruginosa
Diadocidia spinosula
DiastaIntGen spACJ2905	DiastaIntGen spACJ2905
Diastata costata
Diastata ornata
Symmerus annulatus
Dixa dilatata
Dixa maculata
Dixa submaculata
Argyra auricollis
Argyra diaphana
Chrysotus cilipes
Chrysotus femoratus
Chrysotus laesus
Dolichopus atripes
Dolichopus discifer
Dolichopus plumipes
Dolichopus ungulatus
Dolichopus urbanus
Gymnopternus aerosus
Gymnopternus brevicornis
Medetera abstrusa
Medetera infumata
Medetera jacula
Medetera melancholica
Medetera petrophiloides
Microphor anomalus
Neurigona quadrifasciata
Rhaphium longicorne
Sciapus platypterus
Xanthochlorus tenellus
Cacoxenus indagator
Drosophila subobscura
Drosophila suzukii
Drosophila testacea
Drosophila transversa
Drosophila unispina
Leucophenga maculata
Lordiphosa fenestrarum
Scaptomyza graminum
Scaptomyza pallida
Stegana pililobosa
EmpIntGen spAACB6807	EmpIntGen spAACB6807
EmpIntGen spABU6649	EmpIntGen spABU6649
EmpIntGen spACD9567	EmpIntGen spACD9567
EmpIntGen spACF7219	EmpIntGen spACF7219
EmpIntGen spACF9728	EmpIntGen spACF9728
Chelifera precabunda
Chelifera precatoria
Clinocera stagnalis
Clinocera wesmaeli
Dryodromia testacea
Empis aestiva
Empis bistortae
Empis livida
Empis lutea
Empis nigripes
Empis tessellata
Hilara litorea
Hilara nitidorella
Hilara nitidula
Kowarzia barbatula
Kowarzia madicola
Phyllodromia melanocephala
Rhamphomyia anomalipennis
Rhamphomyia crassirostris
Rhamphomyia nitidula
Rhamphomyia pilifer
Rhamphomyia umbripennis
Allotrichoma bezzii
Ditrichophora occidentalis
Hydrellia griseola
Hydrellia maura
Limnellia quadrata
Nostima picta
Philygria interstincta
Philygria vittipennis
Fannia canicularis
Fannia fuscula
Fannia lustrator
Fannia manicata
Fannia minutipalpis
Fannia mollissima
Fannia monilis
Fannia pallitibia
Fannia pauli
Fannia polychaeta
Fannia polychaeta
Fannia postica
Fannia postica
Fannia ringdahlana
Fannia scalaris
Fannia similis
Fannia sociella
Fannia sp	Fannia sp
Fannia speciosa
Piezura pardalina
Eccoptomera pallescens
Heleomyza serrata
Morpholeria ruficornis
Scoliocentra amplicornis
Scoliocentra confusa
Suillia affinis
Suillia atricornis
Suillia bicolor
Suillia flava
Suillia flavifrons
Suillia fuscicornis
Suillia humilis
Suillia nemorum
Suillia parva
Suillia ustulata
Suillia variegata
Tephrochlamys flavipes
Heteromyza oculata
Heteromyza rotundicornis
Lipoptena cervi
HyboIntGen spACB6879	HyboIntGen spACB6879
Bicellaria intermedia
Drapetis completa
Drapetis parilis
Elaphropeza ephippiata
Euthyneura albipennis
Euthyneura gyllenhali
Euthyneura myrtilli
Hybos culiciformis
Hybos femoratus
Hybos grossipes
Ocydromia melanopleura
Oedalea stigmatella
Oedalea zetterstedti
Platypalpus agilis
Platypalpus albocapillatus
Platypalpus aristatus
Platypalpus brachystylus
Platypalpus ciliaris
Platypalpus luteicornis
Platypalpus luteus
Platypalpus nigritarsis
Platypalpus stroblii
Tachypeza nubila
Trichina bilobata
Trichina elongata
KeroIntGen spACB2026	KeroIntGen spACB2026
KeroIntGen spACG5335	KeroIntGen spACG5335
Keroplatus testaceus
Macrocera angulata
Macrocera fasciata
Macrocera stigmoides
Macrorrhyncha collarti
Macrorrhyncha flava
Neoplatyura flava
Neoplatyura nigricauda
Orfelia boreoalpina
Orfelia nemoralis
Orfelia unicolor
Platyura marginata
Calliopum simillimum
Cnemacantha muscaria
Lauxania cylindricornis
Lyciella rorida
Meiosimyza decempunctata
Minettia longipennis
Minettia lupulina
Peplomyza litura
Sapromyza zetterstedti
Tricholauxania praeusta
LimonIntGen spABA3927	LimonIntGen spABA3927
LimonIntGen spABW0000	LimonIntGen spABW0000
LimonIntGen spACV1337	LimonIntGen spACV1337
LimonIntGen spACV1397	LimonIntGen spACV1397
Austrolimnophila ochracea
Cheilotrichia cinerascens
Dicranomyia caledonica
Dicranomyia modesta
Discobola annulata
Eloeophila submarmorata
Epiphragma ocellare
Euphylidorea dispar
Limonia macrostigma
Limonia nubeculosa
Metalimnobia bifasciata
Metalimnobia quadrimaculata
Metalimnobia quadrinotata
Metalimnobia zetterstedti
Molophilus corniger
Neolimnophila carteri
Neolimonia dumetorum
Ormosia lineata
Ormosia ruficauda
Paradelphomyia fuscula
Rhipidia maculata
Tasiocera exigua
LonchIntGen spACR6020	LonchIntGen spACR6020
Lonchaea postica
Lonchaea sylvatica
Setisquamalonchaea fumosa
Lonchoptera lutea
Neophyllomyza acyglossa
MuscIntGen spABW0103	MuscIntGen spABW0103
MuscIntGen spACR1913	MuscIntGen spACR1913
Azelia nebulosa
Coenosia agromyzina
Coenosia albicornis
Coenosia emiliea
Coenosia infantula
Coenosia lineatipes
Coenosia means
Coenosia pudorosa
Coenosia rufipalpis
Coenosia testacea
Coenosia tigrina
Dasyphora cyanicolor
Dasyphora zimini
Haematobosca stimulans
Hebecnema nigra
Hebecnema umbratica
Helina evecta
Helina evecta
Helina impuncta
Helina lasiophthalma
Helina pubiseta
Helina quadrum
Hydrotaea dentipes
Hydrotaea ignava
Limnophora triangula
Lispocephala alma
Musca autumnalis
Muscina levida
Muscina pascuorum
Mydaea ancilla
Mydaea corni
Mydaea humeralis
Mydaea nebulosa
Mydaea sootryeni
Mydaea urbana
Phaonia errans
Phaonia fuscata
Phaonia liliputa
Phaonia meigeni
Phaonia pallida
Phaonia rufiventris
Phaonia serva
Phaonia subventa
Phaonia trimaculata
Phaonia valida
Polietes lardarius
Potamia littoralis
Thricops cunctans
Thricops diaphanus
Thricops semicinereus
ChiroIntGen spACJ2989	ChiroIntGen spACJ2989
MyceoIntGen10 sp ACY9464	MyceoIntGen10 sp ACY9464
MyceoIntGen15 sp ACZ0332	MyceoIntGen15 sp ACZ0332
MyceoIntGen21 sp ACZ8795	MyceoIntGen21 sp ACZ8795
MyceoIntGen3 sp ACG7432	MyceoIntGen3 sp ACG7432
MyceoIntGen31 sp ADA0647	MyceoIntGen31 sp ADA0647
MyceoIntGen5 sp ACU7727	MyceoIntGen5 sp ACU7727
MyceoIntGen5 sp ACU8111	MyceoIntGen5 sp ACU8111
MycetoIntGen spABA3392	MycetoIntGen spABA3392
MycetoIntGen spACP9774	MycetoIntGen spACP9774
MycetoIntGen spADH0072	MycetoIntGen spADH0072
Acnemia nitidicollis
Allodia lugens
Allodia sp	Allodia sp
Allodia zaitzevi
Allodiopsis domestica
Apolephthisa subincana
Boletina basalis
Boletina dispecta
Boletina pallidula
Boletina plana
Boletina sciarina
Boletina sp AAI8805	Boletina sp AAI8805
Brachycampta pistillata
Brevicornu fuscipenne
Brevicornu griseicolle
Brevicornu serenum
Brevicornu sericoma
Brevicornu sericoma
Brevicornu verralli
Coelophthinia thoracica
Coelosia silvatica
Cordyla crassicornis
Cordyla fusca
Cordyla semiflava
Cordyla sp AAG4899	Cordyla sp AAG4899
Docosia fuscipes
Docosia gilvipes
Dynatosoma fuscicorne
Ectrepesthoneura hirta
Ectrepesthoneura referta
Exechia contaminata
Exechia cornuta
Exechia fusca
Exechia nigroscutellata
Exechia parva
Exechiopsis clypeata
Exechiopsis subulata
Leia bilineata
Leia cylindrica
Leia picta
Leia subfasciata
Leia winthemii
Leptomorphus walkeri
Macrobrachius kowarzii
Megalopelma nigroclavatum
Monoclona rufilatera
Monoclona sp1	Monoclona sp1
MyceoIntGen29 sp ADA0364	MyceoIntGen29 sp ADA0364
MyceoIntGen29 sp ADA0534	MyceoIntGen29 sp ADA0534
Mycetophila abiecta
Mycetophila alea
Mycetophila attonsa
Mycetophila blanda
Mycetophila bohemica
Mycetophila caudata
Mycetophila curviseta
Mycetophila dentata
Mycetophila finlandica
Mycetophila flava
Mycetophila forcipata
Mycetophila fungorum
Mycetophila ichneumonea
Mycetophila laeta
Mycetophila luctuosa
Mycetophila marginata
Mycetophila ocellus
Mycetophila ornata
Mycetophila perpallida
Mycetophila rudis
Mycetophila stolida
Mycetophila strigatoides
Mycetophila stylata
Mycetophila trinotata
Mycomya annulata
Mycomya cinerascens
Mycomya circumdata
Mycomya dziedzickii
Mycomya fimbriata
Mycomya marginata
Mycomya occultans
Mycomya ruficollis
Mycomya trivittata
Mycomya tumida
Mycomya winnertzi
Neoempheria bimaculata
Neoempheria pictipennis
Palaeodocosia vittata
Phronia biarcuata
Phronia bicolor
Phronia braueri
Phronia caliginosa
Phronia cinerascens
Phronia elegantula
Phronia forcipata
Phronia humeralis
Phronia nigricornis
Phronia nitidiventris
Phronia obtusa
Phronia petulans
Phronia siebeckii
Phronia strenua
Phthinia mira
Platurocypta punctum
Platurocypta testata
Polylepta guttiventris
Rymosia bifida
Rymosia virens
Sciophila altaica
Sciophila hirta
Sciophila lutea
Synapha vitripennis
Syntemna sp ABW6600	Syntemna sp ABW6600
Tarnania tarnanii
Tetragoneura sylvatica
Trichonta conjungens
Trichonta hamata
Trichonta melanura
Trichonta subfusca
Trichonta vitta
Xenexechia seducta
Zygomyia angusta
Zygomyia humeralis
Zygomyia notata
Zygomyia valida
Zygomyia valida
Zygomyia vara
Opetia nigra
Opomyza germinationis
Opomyza punctata
Tricyphona alticola
Tricyphona immaculata
Tricyphona schummeli
Ula mixta
PhorIntGen spAAG3268	PhorIntGen spAAG3268
PhorIntGen spAAG3359	PhorIntGen spAAG3359
PhorIntGen spAAG7022	PhorIntGen spAAG7022
PhorIntGen spAAL9075	PhorIntGen spAAL9075
PhorIntGen spACB0987	PhorIntGen spACB0987
PhorIntGen spACB5786	PhorIntGen spACB5786
PhorIntGen spACB9822	PhorIntGen spACB9822
PhorIntGen spACF7950	PhorIntGen spACF7950
PhorIntGen spACF8506	PhorIntGen spACF8506
PhorIntGen spACG2941	PhorIntGen spACG2941
PhorIntGen spACG7431	PhorIntGen spACG7431
PhorIntGen spACH1922	PhorIntGen spACH1922
PhorIntGen spACQ4629	PhorIntGen spACQ4629
PhorIntGen17 ACG7931	PhorIntGen17 ACG7931
Aenigmatias lubbockii
Anevrina thoracica
Borophaga femorata
Chaetopleurophora erythronota
Conicera floricola
Conicera schnittmanni
Conicera similis
Conicera tarsalis
Diplonevra florea
Diplonevra funebris
Hypocera mordellaria
Megaselia abdita
Megaselia altifrons
Megaselia angusta
Megaselia arcticae
Megaselia brevior
Megaselia campestris
Megaselia ciliata
Megaselia consetigera
Megaselia discreta
Megaselia eccoptomera
Megaselia emarginata
Megaselia frameata
Megaselia fungivora
Megaselia fuscovariana
Megaselia giraudii
Megaselia glabrifrons
Megaselia haraldlundi
Megaselia ignobilis
Megaselia infraposita
Megaselia lata
Megaselia longicostalis
Megaselia longicostalis
Megaselia longicostalis
Megaselia lucifrons
Megaselia lutea
Megaselia lutea
Megaselia obscuripennis
Megaselia pleuralis
Megaselia pulicaria complex
Megaselia pumila
Megaselia quadriseta
Megaselia rubella
Megaselia rufa
Megaselia rufa
Megaselia ruficornis
Megaselia ruficornis
Megaselia rufifrons
Megaselia rufipes
Megaselia simulans
Megaselia speiseri
Megaselia spinigera
Megaselia subfuscipes
Megaselia subtumida
Megaselia tarsalis
Megaselia tarsella
Megaselia tenebricola
Megaselia variana
Megaselia verralli
Megaselia vestita
Menozziola obscuripes
Metopina braueri
Metopina oligoneura
Phora artifrons
Phora tincta
Spiniphora bergenstammi
Triphleba antricola
Triphleba bicornuta
Triphleba hyalinata
Triphleba luteifemorata
Triphleba subcompleta
Allopiophila luteata
Allopiophila vulgaris
Liopiophila varipes
Protopiophila latipes
Cephalops carinatus
Cephalops vittipes
Chalarus spurius
Dorylomorpha albitarsis
Dorylomorpha xanthocera
Eudorylas subfascipes
Eudorylas zermattensis
Pipunculus tenuirostris
Tomosvaryella cilitarsis
Tomosvaryella geniculata
Tomosvaryella sylvatica
PsilIntGen spACZ9287	PsilIntGen spACZ9287
Loxocera sylvatica
PsychIntGen spACG4148	PsychIntGen spACG4148
Clytocerus ocellaris
Pericoma rivularis
Philosepedon humeralis
Pneumia gracilis
Pneumia mutua
Pneumia trivialis
Psychoda albipennis
Psychoda alternata
Psychoda erminea
Psychoda gemina
Psychoda grisescens
Psychoda lobata
Psychoda minuta
Psychoda phalaenoides
Psychoda satchelli
Psychoda setigera
Psychoda trinodulosa
Trichopsychoda hirtella
Rhagio conspicuus
Rhagio lineola
Rhagio scolopaceus
Rhagio tringarius
Rhinomorinia sarcophagina
Rhinomorinia sarcophagina
Rhinophora lepida
SarcIntGen spACQ9508	SarcIntGen spACQ9508
Brachicoma devia
Metopia argyrocephala
Metopia campestris
Sarcophaga caerulescens
Sarcophaga carnaria
Sarcophaga depressifrons
Sarcophaga noverca
Sarcophaga rosellei
Sarcophaga schineri
Sarcophaga subvicina
Sarcophaga vagans
Sarcophaga variegata
ScatopsIntGen spACF6113	ScatopsIntGen spACF6113
Thripomorpha halteratum
SciaIntGen spAAM9243	SciaIntGen spAAM9243
SciaIntGen spABA5293	SciaIntGen spABA5293
SciaIntGen spACB7851	SciaIntGen spACB7851
SciaIntGen spACB9879	SciaIntGen spACB9879
SciaIntGen spACE2217	SciaIntGen spACE2217
SciaIntGen spACF4471	SciaIntGen spACF4471
SciaIntGen spACF7227	SciaIntGen spACF7227
SciaIntGen spACF7676	SciaIntGen spACF7676
SciaIntGen spACF9360	SciaIntGen spACF9360
SciaIntGen spACG3537	SciaIntGen spACG3537
SciaIntGen spACG4607	SciaIntGen spACG4607
SciaIntGen spACG4621	SciaIntGen spACG4621
SciaIntGen spACH9332	SciaIntGen spACH9332
SciaIntGen spACI9562	SciaIntGen spACI9562
SciaIntGen spACJ0681	SciaIntGen spACJ0681
SciaIntGen spACJ2632	SciaIntGen spACJ2632
SciaIntGen spACK1466	SciaIntGen spACK1466
SciaIntGen spADA9418	SciaIntGen spADA9418
Bradysia affinis
Bradysia angustata
Bradysia bicolor
Bradysia brevispina
Bradysia edwardsi
Bradysia excelsa
Bradysia fenestralis
Bradysia hilariformis
Bradysia longicubitalis
Bradysia nocturna
Bradysia pectoralis
Bradysia peraffinis
Bradysia placida
Bradysia regularis
Bradysia subvernalis
Bradysia trivittata
Bradysia urticae
Bradysia vagans
Claustropyga abblanda
Corynoptera barbata
Corynoptera birgitae
Corynoptera compressa
Corynoptera dubitata
Corynoptera forcipata
Corynoptera polana
Corynoptera polana
Corynoptera saetistyla
Corynoptera tetrachaeta
Corynoptera trepida
Cratyna falcifera
Cratyna fulvicauda
Cratyna nobilis
Ctenosciara hyalipennis
Ctenosciara lutea
Dichopygina ramosa
Epidapus atomarius
Epidapus gracilis
Epidapus microthorax
Leptosciarella dimera
Leptosciarella fuscipalpa
Leptosciarella rejecta
Leptosciarella saltuum
Leptosciarella scutellata
Leptosciarella scutellata
Leptosciarella soror
Leptosciarella subpilosa
Leptosciarella trochanterata
Lycoriella inconspicua
Lycoriella sativae
Phytosciara flavipes
Phytosciara nigrovittata
Phytosciara porrecta
Phytosciara ungulata
Pnyxiopsis degener
Pseudolycoriella paludum
Pseudolycoriella subbruckii
Pseudolycoriella submonticula
Scatopsciara atomaria
Scatopsciara brevicornis
Scatopsciara edwardsi
Scatopsciara fluviatilis
Scatopsciara neglecta
Scatopsciara subciliata
Schwenckfeldina carbonaria
Sciara hebes
Sciara hemerobioides
Sciara minor
Scythropochroa radialis
Trichosia acrotricha
Trichosia confusa
Trichosia edwardsi
Trichosia lengersdorfi
Trichosia morio
Trichosia splendens
ScioIntGen sp2	ScioIntGen sp2
Euthycera chaerophylli
Hydromya dorsalis
Pherbellia dubia
Pherbellia scutellaris
Tetanocera phyllophora
Nemopoda nitidula
Sepsis luteipes
Sepsis neocynipsea
Sepsis orthocnemis
Sepsis punctum
Simulium carthusiense
Simulium cryophilum
Simulium vernum
Coproica ferruginata
Copromyza stercoraria
Crumomyia nitida
Crumomyia notabilis
Leptocera fontinalis
Leptocera nigra
Lotophila atra
Opacifrons coxata
Pullimosina vulgesta
Spelobia clunipes
Spelobia clunipes
Spelobia luteilabris
Spelobia manicata
Spelobia quinata
Spelobia rufilabris
Terrilimosina schmitzi
Actina chalybea
Beris chalybata
Chloromyia formosa
Microchrysa polita
Sargus bipunctatus
Sargus iridatus
Baccha obscuripennis
Blera fallax
Brachyopa dorsata
Brachypalpus laphriformis
Chrysotoxum bicinctum
Chrysotoxum intermedium
Criorhina berberina
Dasysyrphus laskai
Dasysyrphus tricinctus
Epistrophe eligans
Epistrophe euchromus
Epistrophe nitidicollis
Episyrphus balteatus
Eristalis pertinax
Eristalis similis
Eristalis tenax
Eumerus flavitarsis
Eupeodes corollae
Fagisyrphus cinctus
Helophilus pendulus
Helophilus trivittatus
Melangyna lasiophthalma
Meliscaeva auricollis
Meliscaeva cinctella
Myathropa florea
Orthonevra brevicornis
Paragus constrictus
Parasyrphus annulatus
Parasyrphus macularis
Parasyrphus vittiger
Platycheirus albimanus
Platycheirus angustatus
Scaeva pyrastri
Sericomyia silentis
Sphaerophoria shirchan
Sphegina clunipes
Sphegina latifrons
Syrphus ribesii
Syrphus vitripennis
Temnostoma bombylans
Temnostoma vespiforme
Volucella pellucens
Xanthandrus comtus
Xanthogramma festivum
Xylota segnis
Xylota sylvarum
Haematopota pluvialis
Haematopota scutellata
Hybomitra distinguenda
Hybomitra micans
Tabanus bovinus
Tabanus bromius
Tabanus maculicornis
Tabanus sudeticus
TachIntGen spAAV6797	TachIntGen spAAV6797
TachIntGen spACO3995	TachIntGen spACO3995
Admontia grandicornis
Blepharomyia pagana
Blepharomyia piliceps
Bothria subalpina
Campylocheta inepta
Campylocheta praecox
Carcelia rasa
Ceranthia samarensis
Cylindromyia interrupta
Cyzenis albicans
Dexiosoma caninum
Epicampocera succincta
Eumea linearicornis
Exorista tubulosa
Gastrolepta anthracina
Gymnocheta viridis
Gymnosoma nudifrons
Lydella stabulans
Lydina aenea
Lypha dubia
Macquartia dispar
Macquartia tenebricosa
Medina collaris
Medina luctuosa
Microsoma exiguum
Ocytata pallipes
Panzeria laevigata
Panzeria truncata
Periscepsia spathulata
Phebellia nigripalpis
Platymya fimbriata
Siphona maculata
Tachina ursina
Trixa conspersa
Voria ruralis
Ensina sonchi
Noeeta pupillata
Thaumalea testacea
Thereva handlirschi
Thereva nobilitata
Thereva valida
Dictenidia bimaculata
Nephrotoma aculeata
Nephrotoma cornicina
Tanyptera atrata
Tipula flavolineata
Tipula irrorata
Tipula nubeculosa
Tipula paludosa
Tipula pseudovariipennis
Tipula subnodicornis
Tipula variicornis
Trichocera regelationis
Trichocera rufescens
Trichocera sp	Trichocera sp
Solva marginata
Xylophagus junki
