# Supplementary material for: A DNA barcode library for 5,200 German flies and midges (Insecta: Diptera) and its implications for metabarcoding‐based biomonitoring
Source: Mol Ecol Resour. 2019 May 14;19(4):900–28. doi: 10.1111/1755-0998.13022 (PMC6851627; doi:10.1111/1755-0998.13022)
Supplement: Supplementary file 4 [file MEN-19-900-s004.xlsx]

## Sheet: Tabelle1
Order	Family	Species	Mean Intra-Sp	Max Intra-Sp	BIN	BS	BS-BIN	Nearest Neighbour	Nearest Species	Distance to NN
Diptera	Acartophthalmidae	Acartophthalmus bicolor	1.01	1.01	0			AMTPE2447-15	Spelobia bifrons	9.49
Diptera	Acartophthalmidae	Acartophthalmus nigrinus	0.28	1.2	BOLD:AAN6240			AMTPE2467-15	Opalimosina mirabilis	11.98
Diptera	Agromyzidae	AgromInt1 sp. BOLD:ACR0357	N/A	0	BOLD:ACR0357			FBDIU146-14	Periscepsia spathulata	12.59
Diptera	Agromyzidae	AgromInt2 sp. BOLD:ACR3705	N/A	0	BOLD:ACR3705			FBDIU271-14	Heterostylodes pratensis	10.97
Diptera	Agromyzidae	AgromInt3 sp. BOLD:ACX2302	N/A	0	BOLD:ACX2302			AMTPD2613-15	Suillia flavifrons	17.11
Diptera	Agromyzidae	Agromyza albipennis	0	0	BOLD:AAG4745			AMTPE1957-15	Agromyza nigripes	4.65
Diptera	Agromyzidae	Agromyza ambigua	0.19	0.19	BOLD:ACM2314			NPBGL1862-15	Agromyza sp. BOLD:ACR7698	8.89
Diptera	Agromyzidae	Agromyza bromi	N/A	0	BOLD:ACQ8553			AMTPE2170-15	Agromyza sp. BOLD:ACR7698	9.03
Diptera	Agromyzidae	Agromyza frontella	0.1	0.37	BOLD:AAJ7105			GMGME928-14	Agromyza nana	12.74
Diptera	Agromyzidae	Agromyza mobilis	0.17	0.17	BOLD:ACE2180			NPBGL1862-15	Agromyza sp. BOLD:ACR7698	8.44
Diptera	Agromyzidae	Agromyza nana	0.3	0.59	BOLD:ACR4473			GMGML862-14	Agromyza sp. BOLD:ACR3668	12.24
Diptera	Agromyzidae	Agromyza nigripes	0.41	0.95	BOLD:ACD3364			AMTPE1871-15	Agromyza albipennis	4.65
Diptera	Agromyzidae	Agromyza pseudoreptans	N/A	0	BOLD:AAJ7051			AMTPE1743-15	Agromyza sp. BOLD:ADF4246	11.85
Diptera	Agromyzidae	Agromyza sp.	0	0	BOLD:ACA2678			AMTPE2135-15	Phytomyza sp. BOLD:ACX2460	4.2
Diptera	Agromyzidae	Agromyza sp. BOLD:ACQ9099	0.61	1.24	BOLD:ACQ9099			AMTPE1871-15	Agromyza albipennis	8.78
Diptera	Agromyzidae	Agromyza sp. BOLD:ACQ9630	0	0	BOLD:ACQ9630			GMGMC1190-14	Ophiomyia sp. BOLD:ACR0837	10.43
Diptera	Agromyzidae	Agromyza sp. BOLD:ACR2316	N/A	0	BOLD:ACR2316			AMTPF640-16	Botanophila spADB5983	13.92
Diptera	Agromyzidae	Agromyza sp. BOLD:ACR3668	0.51	0.51	BOLD:ACR3668			GMGME780-14	Agromyza nana	12.24
Diptera	Agromyzidae	Agromyza sp. BOLD:ACR3681	1.08	1.08	BOLD:ACR3681			GMGMJ965-14	Agromyza sp. BOLD:ACR3668	14.51
Diptera	Agromyzidae	Agromyza sp. BOLD:ACR7698	0.89	1.76	BOLD:ACR7698			GMGMD751-14	Agromyza mobilis	8.44
Diptera	Agromyzidae	Agromyza sp. BOLD:ACX2781	N/A	0	BOLD:ACX2781			GMGMA882-14	Agromyza pseudoreptans	12.26
Diptera	Agromyzidae	Agromyza sp. BOLD:ADF4246	N/A	0	BOLD:ADF4246			GMGMA882-14	Agromyza pseudoreptans	11.85
Diptera	Agromyzidae	Amauromyza monfalconensis	0.35	0.71	BOLD:AAR3671			GMGMH721-14	Phytomyza agromyzina	12.83
Diptera	Agromyzidae	Amauromyza verbasci	0	0	BOLD:ACD8803			GMGMM799-14	Ophiomyia sp. BOLD:ACP5104	10.14
Diptera	Agromyzidae	Aulagromyza sp. BOLD:ACR0075	0.16	0.36	BOLD:ACR0075			GMGMH187-14	Aulagromyza sp. BOLD:ACR3102	9.84
Diptera	Agromyzidae	Aulagromyza sp. BOLD:ACR1996	0	0	BOLD:ACR1996			GMGMI547-14	Aulagromyza trivittata	9.96
Diptera	Agromyzidae	Aulagromyza sp. BOLD:ACR2867	0	0	BOLD:ACR2867			GMGMH187-14	Aulagromyza sp. BOLD:ACR3102	11.64
Diptera	Agromyzidae	Aulagromyza sp. BOLD:ACR3102	N/A	0	BOLD:ACR3102			GMGME665-14	Aulagromyza sp. BOLD:ACR0075	9.84
Diptera	Agromyzidae	Aulagromyza sp. BOLD:ACR3349	N/A	0	BOLD:ACR3349			GMGMI692-14	Phytomyza sp. BOLD:ACR3013	10.69
Diptera	Agromyzidae	Aulagromyza sp. BOLD:ACX1339	0.14	0.35	BOLD:ACX1339			GMGME861-14	Aulagromyza sp. BOLD:ACR0075	10.03
Diptera	Agromyzidae	Aulagromyza trivittata	0	0	BOLD:ACD3083			GMGMG664-14	Aulagromyza sp. BOLD:ACR1996	9.96
Diptera	Agromyzidae	Calycomyza artemisiae	0.2	0.48	BOLD:ACD8797			GMGRE966-13	Lasiomma sp. BOLD:AAL2757	9.94
Diptera	Agromyzidae	Calycomyza humeralis	N/A	0	BOLD:ACR4628			GMGRF2678-13	Coenosia means	10.42
Diptera	Agromyzidae	Calycomyza sp. BOLD:ACF6714	0	0	BOLD:ACF6714			GMGMA174-14	Calycomyza artemisiae	10.64
Diptera	Agromyzidae	Cerodontha atra	0	0	BOLD:ACB6726			AMTPE1818-15	Cerodontha sp. BOLD:ACP5041	1.64
Diptera	Agromyzidae	Cerodontha denticornis	0.67	1.49	BOLD:ABA1017			AMTPE1966-15	Phytomyza varipes	13.43
Diptera	Agromyzidae	Cerodontha flavocingulata	N/A	0	CDC (2)			AMTPE1976-15	Chromatomyia ramosa	12.71
Diptera	Agromyzidae	Cerodontha fulvipes	0.25	0.38	BOLD:ACX2289			AMTPE1974-15	Phytomyza varipes	12.26
Diptera	Agromyzidae	Cerodontha luctuosa	N/A	0	BOLD:ACD2507			AMTPE1751-15	Cerodontha sp. BOLD:ACX1518	7.34
Diptera	Agromyzidae	Cerodontha muscina	1.37	2.35	BOLD:ACF7184			AMTPE1909-15	Cerodontha sp. BOLD:ACX1338	6.71
Diptera	Agromyzidae	Cerodontha pygmaea	N/A	0	BOLD:ACD2794			AMTPE1895-15	Cerodontha sp. BOLD:ACX1667	7.89
Diptera	Agromyzidae	Cerodontha sp.	N/A	0	BOLD:AAM6329			AMTPE1895-15	Cerodontha sp. BOLD:ACX1667	1.58
Diptera	Agromyzidae	Cerodontha sp. BOLD:AAN5431	N/A	0	BOLD:AAN5431			AMTPE1753-15	Cerodontha sp. BOLD:ACX1518	8.66
Diptera	Agromyzidae	Cerodontha sp. BOLD:ACB0714	0.18	0.18	BOLD:ACB0714			AMTPE1813-15	Cerodontha sp. BOLD:ACP5041	6.81
Diptera	Agromyzidae	Cerodontha sp. BOLD:ACI4793	0.03	0.18	BOLD:ACI4793			AMTPE1944-15	Cerodontha sp. BOLD:ACX3014	7.79
Diptera	Agromyzidae	Cerodontha sp. BOLD:ACP5041	0.12	0.18	BOLD:ACP5041			AMTPE1887-15	Cerodontha atra	1.64
Diptera	Agromyzidae	Cerodontha sp. BOLD:ACR5216	0.18	0.18	BOLD:ACR5216			AMTPE1895-15	Cerodontha sp. BOLD:ACX1667	1.4
Diptera	Agromyzidae	Cerodontha sp. BOLD:ACR6678	N/A	0	BOLD:ACR6678			GMGML1342-14	Cerodontha sp.	10.03
Diptera	Agromyzidae	Cerodontha sp. BOLD:ACX1271	N/A	0	BOLD:ACX1271			AMTPE2526-15	Dicraeus sp. BOLD:ACX2216	13.65
Diptera	Agromyzidae	Cerodontha sp. BOLD:ACX1338	0	0	BOLD:ACX1338			GMGMM1552-14	Cerodontha muscina	6.71
Diptera	Agromyzidae	Cerodontha sp. BOLD:ACX1518	0.64	1.17	BOLD:ACX1518			AMTPE1775-15	Cerodontha sp. BOLD:ACX2671	5.14
Diptera	Agromyzidae	Cerodontha sp. BOLD:ACX1667	N/A	0	BOLD:ACX1667			GMGMC1446-14	Cerodontha sp. BOLD:ACR5216	1.4
Diptera	Agromyzidae	Cerodontha sp. BOLD:ACX1842	0	0	BOLD:ACX1842			GMGMJ1106-14	Campichoeta obscuripennis	11.37
Diptera	Agromyzidae	Cerodontha sp. BOLD:ACX1920	0.7	0.7	BOLD:ACX1920			AMTPF4990-16	Oedalea sp. BOLD:ACG3991	19.35
Diptera	Agromyzidae	Cerodontha sp. BOLD:ACX2461	N/A	0	BOLD:ACX2461			AMTPE1928-15	Cerodontha sp. BOLD:AAN5431	10.21
Diptera	Agromyzidae	Cerodontha sp. BOLD:ACX2671	N/A	0	BOLD:ACX2671			AMTPE1751-15	Cerodontha sp. BOLD:ACX1518	5.14
Diptera	Agromyzidae	Cerodontha sp. BOLD:ACX2850	0.17	0.17	BOLD:ACX2850			GMGML1342-14	Cerodontha sp.	7.29
Diptera	Agromyzidae	Cerodontha sp. BOLD:ACX3013	0	0	BOLD:ACX3013			AMTPE1944-15	Cerodontha sp. BOLD:ACX3014	1.77
Diptera	Agromyzidae	Cerodontha sp. BOLD:ACX3014	N/A	0	BOLD:ACX3014			AMTPE1925-15	Cerodontha sp. BOLD:ACX3013	1.77
Diptera	Agromyzidae	Cerodontha sp. BOLD:ACX3212	N/A	0	BOLD:ACX3212			AMTPF6659-16	Psila fimetaria	13.01
Diptera	Agromyzidae	Cerodontha sp. BOLD:ACX3228	N/A	0	BOLD:ACX3228			GMGMI692-14	Phytomyza sp. BOLD:ACR3013	15.32
Diptera	Agromyzidae	Chromatomyia fuscula	0.92	3.47	BOLD:AAJ5430			AMTPE1934-15	Chromatomyia sp. BOLD:ACX3297	2.34
Diptera	Agromyzidae	Chromatomyia horticola	0.26	0.38	BOLD:ABU6382			AMTPE1788-15	Chromatomyia sp. BOLD:ACX2831	4.92
Diptera	Agromyzidae	Chromatomyia milii	0.71	1.49	BOLD:AAR9798			AMTPE2121-15	Chromatomyia sp. BOLD:ACX3267	5.77
Diptera	Agromyzidae	Chromatomyia nigra	0.27	0.38	BOLD:ACQ1894			AMTPE2052-15	Chromatomyia fuscula	3.58
Diptera	Agromyzidae	Chromatomyia primulae	N/A	0	BOLD:AAR9789			GMGRE391-13	Chromatomyia milii	7.26
Diptera	Agromyzidae	Chromatomyia ramosa	1.38	1.38	BOLD:AAR9790			AMTPE1752-15	Phytomyza sp. BOLD:ACX2264	7.88
Diptera	Agromyzidae	Chromatomyia sp. BOLD:ACC1238	N/A	0	BOLD:ACC1238			AMTPE2130-15	Chromatomyia sp. BOLD:ACX1801	7.11
Diptera	Agromyzidae	Chromatomyia sp. BOLD:ACX1801	0.69	2.16	BOLD:ACX1801			AMTPE2034-15	Chromatomyia sp. BOLD:ACX2143	5.31
Diptera	Agromyzidae	Chromatomyia sp. BOLD:ACX2143	0.53	0.53	BOLD:ACX2143			AMTPE2100-15	Chromatomyia sp. BOLD:ACX1801	5.31
Diptera	Agromyzidae	Chromatomyia sp. BOLD:ACX2174	N/A	0	BOLD:ACX2174			AMTPE1930-15	Chromatomyia fuscula	6.74
Diptera	Agromyzidae	Chromatomyia sp. BOLD:ACX2831	N/A	0	BOLD:ACX2831			GMGMC332-14	Chromatomyia horticola	4.92
Diptera	Agromyzidae	Chromatomyia sp. BOLD:ACX2849	N/A	0	BOLD:ACX2849			AMTPE2165-15	Phytomyza sp. BOLD:ACX2303	7.07
Diptera	Agromyzidae	Chromatomyia sp. BOLD:ACX2921	N/A	0	BOLD:ACX2921			GMGME775-14	Napomyza sp. BOLD:ACK1658	11.57
Diptera	Agromyzidae	Chromatomyia sp. BOLD:ACX3062	N/A	0	CDC (2)			AMTPE2138-15	Phytomyza sp. BOLD:ACX2558	8.95
Diptera	Agromyzidae	Chromatomyia sp. BOLD:ACX3267	N/A	0	BOLD:ACX3267			GMGRE391-13	Chromatomyia milii	5.77
Diptera	Agromyzidae	Chromatomyia sp. BOLD:ACX3297	0.12	0.18	BOLD:ACX3297			AMTPE1716-15	Chromatomyia fuscula	2.34
Diptera	Agromyzidae	Chromatomyia sp. BOLD:ACX3315	N/A	0	BOLD:ACX3315			GMGMI685-14	Napomyza cichorii	7.74
Diptera	Agromyzidae	Chromatomyia sp. BOLD:ACZ4671	1.17	1.36	BOLD:ACZ4671			AMTPE2121-15	Chromatomyia sp. BOLD:ACX3267	5.92
Diptera	Agromyzidae	Chromatomyia sp. BOLD:ACZ5553	0	0	BOLD:ACZ5553			AMTPE2089-15	Chromatomyia primulae	7.96
Diptera	Agromyzidae	Gymnophytomyza heteroneura	0.16	0.16	BOLD:ACR4305			GMGMI692-14	Phytomyza sp. BOLD:ACR3013	11.79
Diptera	Agromyzidae	Liriomyza amoena	0	0	BOLD:ACD8752			GMGRF3662-13	Liriomyza sp.	11.78
Diptera	Agromyzidae	Liriomyza artemisicola	0.12	0.17	BOLD:ACB3571			GMGMC330-14	Liriomyza sp. BOLD:ACN2619	10.52
Diptera	Agromyzidae	Liriomyza bryoniae	N/A	0	BOLD:ACD2707			GMGMB1003-14	Liriomyza strigata	6.93
Diptera	Agromyzidae	Liriomyza demeijerei	0	0	BOLD:ACB3108			GMGRF3662-13	Liriomyza sp.	10.95
Diptera	Agromyzidae	Liriomyza flaveola	1.34	2.96	BOLD:ACB3285			GMGMH801-14	Liriomyza sp. BOLD:ACO7776	11.45
Diptera	Agromyzidae	Liriomyza ptarmicae	N/A	0	BOLD:ACD3086			GMGMI1002-14	Liriomyza sp. BOLD:ACR1337	13.38
Diptera	Agromyzidae	Liriomyza pusio	N/A	0	BOLD:ABX0204			GMGMJ1515-14	Liriomyza sp. BOLD:ACO7776	8.93
Diptera	Agromyzidae	Liriomyza richteri	N/A	0	BOLD:ACD3087			AMTPE2146-15	Liriomyza sp. BOLD:ACX2871	11.61
Diptera	Agromyzidae	Liriomyza sp.	N/A	0	BOLD:ABX2155			GMGMH1020-14	Liriomyza sp. BOLD:ACR1337	6.53
Diptera	Agromyzidae	Liriomyza sp. BOLD:ACE0334	0.63	0.96	BOLD:ACE0334			GMGMC480-14	Liriomyza sp. BOLD:ACR0844	4.64
Diptera	Agromyzidae	Liriomyza sp. BOLD:ACI4786	N/A	0	BOLD:ACI4786			GMGMH801-14	Liriomyza sp. BOLD:ACO7776	11.94
Diptera	Agromyzidae	Liriomyza sp. BOLD:ACN2619	0.26	0.47	BOLD:ACN2619			GMGMK649-14	Liriomyza artemisicola	10.52
Diptera	Agromyzidae	Liriomyza sp. BOLD:ACO7776	0.16	0.16	BOLD:ACO7776			GMGMM1536-14	Liriomyza pusio	8.93
Diptera	Agromyzidae	Liriomyza sp. BOLD:ACP3057	0.71	0.71	BOLD:ACP3057			GMGMD893-14	Liriomyza taraxaci	3.82
Diptera	Agromyzidae	Liriomyza sp. BOLD:ACP4288	N/A	0	BOLD:ACP4288			GMGMJ1037-14	Liriomyza sp. BOLD:ACR1337	8.89
Diptera	Agromyzidae	Liriomyza sp. BOLD:ACQ9155	0.63	0.63	BOLD:ACQ9155			GMGMD155-14	Liriomyza sp. BOLD:ACR0856	8.24
Diptera	Agromyzidae	Liriomyza sp. BOLD:ACQ9248	0.26	0.55	BOLD:ACQ9248			GMGRF3662-13	Liriomyza sp.	9.01
Diptera	Agromyzidae	Liriomyza sp. BOLD:ACQ9490	0.2	0.31	BOLD:ACQ9490			GMGMH684-14	Liriomyza sp. BOLD:ACR1337	11.26
Diptera	Agromyzidae	Liriomyza sp. BOLD:ACR0844	0.12	0.17	BOLD:ACR0844			GMGRA209-13	Liriomyza sp. BOLD:ACE0334	4.64
Diptera	Agromyzidae	Liriomyza sp. BOLD:ACR0856	0	0	BOLD:ACR0856			GMGMI565-14	Liriomyza sp. BOLD:ACR1337	7.77
Diptera	Agromyzidae	Liriomyza sp. BOLD:ACR1337	0	0	BOLD:ACR1337			GMGRF3662-13	Liriomyza sp.	6.53
Diptera	Agromyzidae	Liriomyza sp. BOLD:ACR4179	N/A	0	BOLD:ACR4179			AMTPE1978-15	Liriomyza sp. BOLD:ACX1626	6.44
Diptera	Agromyzidae	Liriomyza sp. BOLD:ACX1376	1.02	1.98	BOLD:ACX1376			GMGMC346-14	Liriomyza sp. BOLD:ACQ9248	13.03
Diptera	Agromyzidae	Liriomyza sp. BOLD:ACX1626	N/A	0	BOLD:ACX1626			GMGML819-14	Liriomyza sp. BOLD:ACR4179	6.44
Diptera	Agromyzidae	Liriomyza sp. BOLD:ACX1732	N/A	0	BOLD:ACX1732			AMTPE1874-15	Liriomyza sp. BOLD:ACX1376	13.06
Diptera	Agromyzidae	Liriomyza sp. BOLD:ACX2377	0	0	BOLD:ACX2377			GMGMH172-14	Liriomyza sp. BOLD:ACR1337	11.79
Diptera	Agromyzidae	Liriomyza sp. BOLD:ACX2871	N/A	0	BOLD:ACX2871			GMGMH801-14	Liriomyza sp. BOLD:ACO7776	11.07
Diptera	Agromyzidae	Liriomyza sp. BOLD:ACX2922	0	0	BOLD:ACX2922			GMGMD782-14	Liriomyza sp. BOLD:ACP3057	9.59
Diptera	Agromyzidae	Liriomyza sp. BOLD:ACX4144	N/A	0	BOLD:ACX4144			GMGMH684-14	Liriomyza sp. BOLD:ACR1337	15.89
Diptera	Agromyzidae	Liriomyza strigata	0.29	0.71	BOLD:ACD8684			GMGRD189-13	Liriomyza bryoniae	6.93
Diptera	Agromyzidae	Liriomyza taraxaci	0	0	BOLD:ACB3109			AMTPE1812-15	Liriomyza sp. BOLD:ACP3057	3.82
Diptera	Agromyzidae	Melanagromyza aenea	0.08	0.17	BOLD:ACM3071			GMGMM1163-14	Melanagromyza sp. BOLD:ACR2088	1.27
Diptera	Agromyzidae	Melanagromyza pubescens	0	0	BOLD:ACO9040			GMGMN454-14	Melanagromyza sp. BOLD:ACR0566	11.18
Diptera	Agromyzidae	Melanagromyza sp. BOLD:ACP6151	N/A	0	BOLD:ACP6151			AMTPE1825-15	Melanagromyza sp. BOLD:ACX1927	11.04
Diptera	Agromyzidae	Melanagromyza sp. BOLD:ACR0566	0.51	0.77	BOLD:ACR0566			GMGMM1529-14	Melanagromyza pubescens	11.18
Diptera	Agromyzidae	Melanagromyza sp. BOLD:ACR2088	0.03	0.19	BOLD:ACR2088			GMGMJ1040-14	Melanagromyza aenea	1.27
Diptera	Agromyzidae	Melanagromyza sp. BOLD:ACR2177	N/A	0	BOLD:ACR2177			AMTPE1825-15	Melanagromyza sp. BOLD:ACX1927	2.13
Diptera	Agromyzidae	Melanagromyza sp. BOLD:ACR3935	0	0	BOLD:ACR3935			AMTPE1825-15	Melanagromyza sp. BOLD:ACX1927	9.29
Diptera	Agromyzidae	Melanagromyza sp. BOLD:ACX1927	N/A	0	BOLD:ACX1927			GMGMH798-14	Melanagromyza sp. BOLD:ACR2177	2.13
Diptera	Agromyzidae	Melanagromyza sp. BOLD:ACX2577	N/A	0	BOLD:ACX2577			AMTPF1336-16	Hydrotaea floccosa	8.84
Diptera	Agromyzidae	Metopomyza flavonotata	0	0	BOLD:AAX4296			AMTPE1860-15	Metopomyza sp. BOLD:ACP3891	9.29
Diptera	Agromyzidae	Metopomyza sp. BOLD:ACP3891	0.33	1.16	BOLD:ACP3891			AMTPE1951-15	Metopomyza xanthaspis	8.86
Diptera	Agromyzidae	Metopomyza sp. BOLD:ACP4174	N/A	0	BOLD:ACP4174			GMGML819-14	Liriomyza sp. BOLD:ACR4179	12.45
Diptera	Agromyzidae	Metopomyza sp. BOLD:ACR3193	N/A	0	BOLD:ACR3193			GMGRE3070-13	Botanophila fugax	12.01
Diptera	Agromyzidae	Metopomyza sp. BOLD:ACX2780	0.18	0.18	BOLD:ACX2780			AMTPE1840-15	Metopomyza sp. BOLD:ACP3891	11.08
Diptera	Agromyzidae	Metopomyza xanthaspis	N/A	0	BOLD:AAG7017			AMTPE1860-15	Metopomyza sp. BOLD:ACP3891	8.86
Diptera	Agromyzidae	Napomyza cichorii	2.47	3.71	CDC (2)			GMGME775-14	Napomyza sp. BOLD:ACK1658	5.89
Diptera	Agromyzidae	Napomyza sp. BOLD:ACK1658	0	0	BOLD:ACK1658			GMGMI685-14	Napomyza cichorii	5.89
Diptera	Agromyzidae	Napomyza sp. BOLD:ACR0200	0	0	BOLD:ACR0200			GMGME775-14	Napomyza sp. BOLD:ACK1658	6.06
Diptera	Agromyzidae	Napomyza sp. BOLD:ACR1468	0.05	0.17	BOLD:ACR1468			GMGMI685-14	Napomyza cichorii	5.95
Diptera	Agromyzidae	Napomyza sp. BOLD:ACX1845	N/A	0	BOLD:ACX1845			AMTPF1256-16	MuscidaeIntGen5 sp. BOLD:AAX1494	10.09
Diptera	Agromyzidae	Ophiomyia cunctata	0.21	0.51	BOLD:ACD8805			GMGMM1220-14	Ophiomyia sp. BOLD:ACR4808	2.91
Diptera	Agromyzidae	Ophiomyia curvipalpis	N/A	0	BOLD:ACD3176			AMTPE1880-15	Ophiomyia sp. BOLD:ACP5418	4.8
Diptera	Agromyzidae	Ophiomyia orbiculata	0.16	0.52	BOLD:ABA1016			GMGMM799-14	Ophiomyia sp. BOLD:ACP5104	5.73
Diptera	Agromyzidae	Ophiomyia sp. BOLD:ACN4131	0.22	0.31	BOLD:ACN4131			AMTPE1847-15	Ophiomyia sp. BOLD:ACX3058	11.39
Diptera	Agromyzidae	Ophiomyia sp. BOLD:ACP2136	N/A	0	BOLD:ACP2136			AMTPE1847-15	Ophiomyia sp. BOLD:ACX3058	12.96
Diptera	Agromyzidae	Ophiomyia sp. BOLD:ACP4138	0.35	0.54	BOLD:ACP4138			AMTPE1905-15	Ophiomyia sp. BOLD:ACP4140	1.27
Diptera	Agromyzidae	Ophiomyia sp. BOLD:ACP4139	0	0	BOLD:ACP4139			GMGMI1334-14	Ophiomyia sp. BOLD:ACR4290	1.71
Diptera	Agromyzidae	Ophiomyia sp. BOLD:ACP4140	0.53	0.53	BOLD:ACP4140			GMGMK678-14	Ophiomyia sp. BOLD:ACP4138	1.27
Diptera	Agromyzidae	Ophiomyia sp. BOLD:ACP5104	0.08	0.17	BOLD:ACP5104			GMGMN456-14	Ophiomyia orbiculata	5.73
Diptera	Agromyzidae	Ophiomyia sp. BOLD:ACP5418	N/A	0	BOLD:ACP5418			GMGMD144-14	Ophiomyia curvipalpis	4.8
Diptera	Agromyzidae	Ophiomyia sp. BOLD:ACP6201	N/A	0	BOLD:ACP6201			AMTPE1847-15	Ophiomyia sp. BOLD:ACX3058	10.73
Diptera	Agromyzidae	Ophiomyia sp. BOLD:ACQ9789	0	0	BOLD:ACQ9789			GMGMI569-14	Ophiomyia sp. BOLD:ACP4139	12.56
Diptera	Agromyzidae	Ophiomyia sp. BOLD:ACR0115	N/A	0	BOLD:ACR0115			BCFOR703-15	MuscIntGen spAAZ9882	11.02
Diptera	Agromyzidae	Ophiomyia sp. BOLD:ACR0837	0.35	0.35	BOLD:ACR0837			AMTPE1847-15	Ophiomyia sp. BOLD:ACX3058	9.53
Diptera	Agromyzidae	Ophiomyia sp. BOLD:ACR2331	0.17	0.17	BOLD:ACR2331			AMTPE1847-15	Ophiomyia sp. BOLD:ACX3058	12.48
Diptera	Agromyzidae	Ophiomyia sp. BOLD:ACR3544	N/A	0	BOLD:ACR3544			AMTPE1847-15	Ophiomyia sp. BOLD:ACX3058	9.7
Diptera	Agromyzidae	Ophiomyia sp. BOLD:ACR3764	0.1	0.34	BOLD:ACR3764			GMGMK1267-14	Ophiomyia sp. BOLD:ACR3544	11.45
Diptera	Agromyzidae	Ophiomyia sp. BOLD:ACR4290	0.09	0.46	BOLD:ACR4290			AMTPE1855-15	Ophiomyia sp. BOLD:ACP4138	1.55
Diptera	Agromyzidae	Ophiomyia sp. BOLD:ACR4808	N/A	0	BOLD:ACR4808			GMGMC313-14	Ophiomyia cunctata	2.91
Diptera	Agromyzidae	Ophiomyia sp. BOLD:ACX1718	0	0	BOLD:ACX1718			AMTPE1847-15	Ophiomyia sp. BOLD:ACX3058	8.74
Diptera	Agromyzidae	Ophiomyia sp. BOLD:ACX1818	N/A	0	BOLD:ACX1818			GMGMA1591-14	Ophiomyia sp. BOLD:ACP5104	9.4
Diptera	Agromyzidae	Ophiomyia sp. BOLD:ACX2851	N/A	0	BOLD:ACX2851			NPBGL1388-15	Phytomyza sp. BOLD:ACX3028	11.25
Diptera	Agromyzidae	Ophiomyia sp. BOLD:ACX3058	N/A	0	BOLD:ACX3058			NPBGL1872-15	Ophiomyia sp. BOLD:ACX1718	8.74
Diptera	Agromyzidae	Phytobia betulae	0	0	BOLD:AAY1263			GMGML866-14	Phytobia sp. BOLD:ACQ8695	10.93
Diptera	Agromyzidae	Phytobia sp. BOLD:ACC6252	0	0	BOLD:ACC6252			AMTPF1090-16	MuscidaeIntGen5 sp. BOLD:AAX1494	9.3
Diptera	Agromyzidae	Phytobia sp. BOLD:ACQ8695	0	0	BOLD:ACQ8695			AMTPE2134-15	Phytomyza sp. BOLD:ACX2558	9.5
Diptera	Agromyzidae	Phytoliriomyza sp.	N/A	0	BOLD:ABX2113			NPBGL1142-15	Phytoliriomyza sp. BOLD:ACZ7356	5.92
Diptera	Agromyzidae	Phytoliriomyza sp. BOLD:ACP4350	N/A	0	BOLD:ACP4350			GMGMI498-14	Azelia nebulosa	12.12
Diptera	Agromyzidae	Phytoliriomyza sp. BOLD:ACR3736	0	0	BOLD:ACR3736			AMTPE1838-15	Melanagromyza sp. BOLD:ACX2577	12.08
Diptera	Agromyzidae	Phytoliriomyza sp. BOLD:ACR3831	0.52	0.52	BOLD:ACR3831			NPBGL1142-15	Phytoliriomyza sp. BOLD:ACZ7356	6.75
Diptera	Agromyzidae	Phytoliriomyza sp. BOLD:ACX1719	0.25	0.53	BOLD:ACX1719			NPBGL1478-15	Chromatomyia sp. BOLD:ACZ5553	10.8
Diptera	Agromyzidae	Phytoliriomyza sp. BOLD:ACX2027	1.34	1.34	BOLD:ACX2027			NPBGL1142-15	Phytoliriomyza sp. BOLD:ACZ7356	13.13
Diptera	Agromyzidae	Phytoliriomyza sp. BOLD:ACZ7356	0.18	0.28	BOLD:ACZ7356			GMGRI133-13	Phytoliriomyza sp.	5.92
Diptera	Agromyzidae	Phytomyza agromyzina	N/A	0	BOLD:ACD8657			NPBGL1478-15	Chromatomyia sp. BOLD:ACZ5553	8.98
Diptera	Agromyzidae	Phytomyza angelicae	0.75	0.75	BOLD:AAY1318			AMTPE1748-15	Phytomyza pimpinellae	5.24
Diptera	Agromyzidae	Phytomyza cecidonomia	0.18	0.36	BOLD:ACX2506			GMGMD698-14	Phytomyza continua	1.06
Diptera	Agromyzidae	Phytomyza chaerophylli	0.06	0.73	BOLD:AAY1314			AMTPE2135-15	Phytomyza sp. BOLD:ACX2460	5.99
Diptera	Agromyzidae	Phytomyza cirsii	0.36	0.36	BOLD:AAY1315			GMGMJ1036-14	Phytomyza sp. BOLD:ACR3022	3.72
Diptera	Agromyzidae	Phytomyza continua	2.84	5.44	BOLD:AAY2701			AMTPE2136-15	Phytomyza cecidonomia	1.06
Diptera	Agromyzidae	Phytomyza crassiseta	0	0	BOLD:AAL4268			AMTPE1752-15	Phytomyza sp. BOLD:ACX2264	8.79
Diptera	Agromyzidae	Phytomyza evanescens	0.09	0.18	BOLD:AAY3907			AMTPE1774-15	Phytomyza sp. BOLD:ACX2168	5.82
Diptera	Agromyzidae	Phytomyza heracleana	N/A	0	BOLD:ACD8863			AMTPE1861-15	Agromyza sp.	5.44
Diptera	Agromyzidae	Phytomyza notata	0.14	0.35	BOLD:AAY3902			AMTPE1712-15	Phytomyza ranunculi	5.96
Diptera	Agromyzidae	Phytomyza pimpinellae	N/A	0	BOLD:ACB6438			AMTPE1747-15	Phytomyza angelicae	5.24
Diptera	Agromyzidae	Phytomyza ranunculi	3.26	6.43	BOLD:AAY3895			AMTPE1796-15	Phytomyza notata	5.96
Diptera	Agromyzidae	Phytomyza ranunculivora	0	0	BOLD:AAY3925			AMTPE1779-15	Phytomyza sp. BOLD:ACX2175	8.72
Diptera	Agromyzidae	Phytomyza sp. BOLD:ACD3309	N/A	0	BOLD:ACD3309			AMTPE1955-15	Phytomyza evanescens	9.01
Diptera	Agromyzidae	Phytomyza sp. BOLD:ACG5827	0.34	0.51	BOLD:ACG5827			AMTPE1805-15	Phytomyza sp. BOLD:ACP5941	2.79
Diptera	Agromyzidae	Phytomyza sp. BOLD:ACP5941	N/A	0	BOLD:ACP5941			GMGMI688-14	Phytomyza sp. BOLD:ACG5827	2.79
Diptera	Agromyzidae	Phytomyza sp. BOLD:ACQ9522	0.17	0.79	BOLD:ACQ9522			GMGMH686-14	Phytomyza sp. BOLD:ACG5827	3.56
Diptera	Agromyzidae	Phytomyza sp. BOLD:ACR0535	0.47	0.71	BOLD:ACR0535			AMTPE1774-15	Phytomyza sp. BOLD:ACX2168	10.47
Diptera	Agromyzidae	Phytomyza sp. BOLD:ACR3013	N/A	0	BOLD:ACR3013			AMTPE1747-15	Phytomyza angelicae	7.44
Diptera	Agromyzidae	Phytomyza sp. BOLD:ACR3022	N/A	0	BOLD:ACR3022			GMGMM831-14	Phytomyza cirsii	3.72
Diptera	Agromyzidae	Phytomyza sp. BOLD:ACR3108	N/A	0	BOLD:ACR3108			AMTPE2132-15	Phytomyza sp. BOLD:ACX2460	9.69
Diptera	Agromyzidae	Phytomyza sp. BOLD:ACR3542	0.35	0.72	BOLD:ACR3542			AMTPE1748-15	Phytomyza pimpinellae	8.25
Diptera	Agromyzidae	Phytomyza sp. BOLD:ACX1288	0.18	0.35	BOLD:ACX1288			AMTPE1737-15	Phytomyza heracleana	9.45
Diptera	Agromyzidae	Phytomyza sp. BOLD:ACX1377	0.24	0.35	BOLD:ACX1377			NPBGL1664-15	Phytomyza sp. BOLD:ACX3018	6.23
Diptera	Agromyzidae	Phytomyza sp. BOLD:ACX1436	N/A	0	BOLD:ACX1436			AMTPE2067-15	Phytomyza wahlgreni	6.97
Diptera	Agromyzidae	Phytomyza sp. BOLD:ACX1740	N/A	0	BOLD:ACX1740			AMTPE1796-15	Phytomyza notata	7.22
Diptera	Agromyzidae	Phytomyza sp. BOLD:ACX1819	N/A	0	BOLD:ACX1819			AMTPE2135-15	Phytomyza sp. BOLD:ACX2460	5.97
Diptera	Agromyzidae	Phytomyza sp. BOLD:ACX1854	0.27	0.89	BOLD:ACX1854			AMTPE1779-15	Phytomyza sp. BOLD:ACX2175	7.1
Diptera	Agromyzidae	Phytomyza sp. BOLD:ACX2037	N/A	0	BOLD:ACX2037			AMTPE1830-15	Phytomyza sp. BOLD:ACX2559	8.32
Diptera	Agromyzidae	Phytomyza sp. BOLD:ACX2168	N/A	0	BOLD:ACX2168			AMTPE1935-15	Phytomyza evanescens	5.82
Diptera	Agromyzidae	Phytomyza sp. BOLD:ACX2175	N/A	0	BOLD:ACX2175			AMTPE2148-15	Phytomyza sp. BOLD:ACX1854	7.1
Diptera	Agromyzidae	Phytomyza sp. BOLD:ACX2263	0.36	0.89	BOLD:ACX2263			AMTPE1772-15	Phytomyza evanescens	9.26
Diptera	Agromyzidae	Phytomyza sp. BOLD:ACX2264	N/A	0	BOLD:ACX2264			AMTPE1861-15	Agromyza sp.	4.81
Diptera	Agromyzidae	Phytomyza sp. BOLD:ACX2290	N/A	0	BOLD:ACX2290			AMTPE1935-15	Phytomyza evanescens	7.29
Diptera	Agromyzidae	Phytomyza sp. BOLD:ACX2303	N/A	0	BOLD:ACX2303			AMTPE2067-15	Phytomyza wahlgreni	3.65
Diptera	Agromyzidae	Phytomyza sp. BOLD:ACX2460	0.12	0.18	BOLD:ACX2460			AMTPE1861-15	Agromyza sp.	4.2
Diptera	Agromyzidae	Phytomyza sp. BOLD:ACX2558	0	0	BOLD:ACX2558			AMTPE1861-15	Agromyza sp.	5.85
Diptera	Agromyzidae	Phytomyza sp. BOLD:ACX2559	N/A	0	BOLD:ACX2559			AMTPE2153-15	Phytomyza sp. BOLD:ACX2037	8.32
Diptera	Agromyzidae	Phytomyza sp. BOLD:ACX2654	0.45	0.87	BOLD:ACX2654			AMTPE2135-15	Phytomyza sp. BOLD:ACX2460	7.16
Diptera	Agromyzidae	Phytomyza sp. BOLD:ACX2656	0	0	BOLD:ACX2656			AMTPE1748-15	Phytomyza pimpinellae	9.48
Diptera	Agromyzidae	Phytomyza sp. BOLD:ACX3018	0.54	0.91	BOLD:ACX3018			AMTPE2135-15	Phytomyza sp. BOLD:ACX2460	4.66
Diptera	Agromyzidae	Phytomyza sp. BOLD:ACX3028	0.36	0.36	BOLD:ACX3028			AMTPE2165-15	Phytomyza sp. BOLD:ACX2303	4.6
Diptera	Agromyzidae	Phytomyza sp. BOLD:ACX3227	N/A	0	BOLD:ACX3227			AMTPE1752-15	Phytomyza sp. BOLD:ACX2264	8.84
Diptera	Agromyzidae	Phytomyza sp. BOLD:ACZ5554	N/A	0	BOLD:ACZ5554			AMTPE1879-15	Agromyza sp.	7.72
Diptera	Agromyzidae	Phytomyza sp. BOLD:ADF6591	N/A	0	BOLD:ADF6591			AMTPE1747-15	Phytomyza angelicae	6.62
Diptera	Agromyzidae	Phytomyza spondylii	N/A	0	BOLD:AAY3943			AMTPE1724-15	Phytomyza sp. BOLD:ACX3018	5.04
Diptera	Agromyzidae	Phytomyza tetrasticha	N/A	0	BOLD:AAY3956			AMTPE1943-15	Phytomyza sp. BOLD:ACR3542	9.93
Diptera	Agromyzidae	Phytomyza varipes	0.31	0.53	BOLD:ACM2416			AMTPE1748-15	Phytomyza pimpinellae	7.45
Diptera	Agromyzidae	Phytomyza vitalbae	0.35	1.19	BOLD:AAY3939			AMTPE2169-15	Phytomyza sp. BOLD:ACX1740	8.82
Diptera	Agromyzidae	Phytomyza wahlgreni	N/A	0	BOLD:ACB4751			AMTPE2165-15	Phytomyza sp. BOLD:ACX2303	3.65
Diptera	Agromyzidae	Pseudonapomyza atra	0.52	0.87	BOLD:ABA1020			AMTPF361-16	Lasiomma strigilatum	11.03
Diptera	Anisopodidae	Mycetobia obscura	0	0	BOLD:ACV0778			AMTPD515-15	Mycetobia sp. BOLD:ACV0668	10.09
Diptera	Anisopodidae	Mycetobia sp. BOLD:ACG4281	0	0	BOLD:ACG4281			AMTPD517-15	Mycetobia sp. BOLD:ACV0668	12.52
Diptera	Anisopodidae	Mycetobia sp. BOLD:ACV0668	0	0	BOLD:ACV0668			AMTPD518-15	Mycetobia obscura	10.09
Diptera	Anisopodidae	Sylvicola cinctus	1.44	3.98	BOLD:AAG1996			AMTPD3739-15	Sylvicola zetterstedti	11.19
Diptera	Anisopodidae	Sylvicola fuscatus	0.14	0.36	BOLD:ABU8906			AMTPD3749-15	Sylvicola punctatus	9.32
Diptera	Anisopodidae	Sylvicola punctatus	0.46	0.75	BOLD:AAL7534			AMTPD3751-15	Sylvicola fuscatus	9.32
Diptera	Anisopodidae	Sylvicola zetterstedti	0.37	0.86	BOLD:ACV1200			GMGMF442-14	Sylvicola cinctus	11.19
Diptera	Anthomyiidae	Alliopsis billbergi	0.11	0.39	BOLD:ACD1327			GMGRD2834-13	Alliopsis silvestris	4.62
Diptera	Anthomyiidae	Alliopsis rambolitensis	N/A	0	BOLD:ACL6131			AMTPF387-16	Alliopsis sp. BOLD:AAL6082	5.11
Diptera	Anthomyiidae	Alliopsis silvestris	0.04	0.19	BOLD:AAG2500			FBDIU248-14	Alliopsis billbergi	4.62
Diptera	Anthomyiidae	Alliopsis sp. BOLD:AAL6082	N/A	0	BOLD:ADB6082			AMTPF096-16	Alliopsis billbergi	4.82
Diptera	Anthomyiidae	Alliopsis sp. BOLD:AAL7035	N/A	0	BOLD:ADB7035			FBDIU221-14	Chiastocheta inermella	5.42
Diptera	Anthomyiidae	Alliopsis teriolensis	N/A	0	BOLD:ACD1324			AMTPF096-16	Alliopsis billbergi	4.83
Diptera	Anthomyiidae	AnthomInt1 sp. BOLD:AAL4216	0.11	0.19	CDC (2)			FBAMY199-14	Anthomyia liturata	4.14
Diptera	Anthomyiidae	Anthomyia bazini	0.3	1.03	BOLD:ACM5431			GMGRG3296-13	Lasiomma sp. BOLD:AAL2757	8.41
Diptera	Anthomyiidae	Anthomyia liturata	0.87	1.98	BOLD:ACE4539			AMTPF018-16	AnthomInt1 sp. BOLD:AAL4216	4.14
Diptera	Anthomyiidae	Anthomyia monilis	0	0	BOLD:ABW4566			FBAMY206-14	Hylemyza partita	6.27
Diptera	Anthomyiidae	Anthomyia pluvialis	0.86	1.74	BOLD:ABX9035			FBAMY244-14	Anthomyia procellaris	5.97
Diptera	Anthomyiidae	Anthomyia procellaris	0.22	1.24	BOLD:ADH9310			GMGMB1351-14	Anthomyia sp. BOLD:AAL8522	5.69
Diptera	Anthomyiidae	Anthomyia sp. BOLD:AAL8522	0	0	BOLD:ACQ8522			GMGMA832-14	Anthomyia procellaris	5.69
Diptera	Anthomyiidae	Botanophila apiciseta	0	0	BOLD:ACB3429			AMTPF389-16	Botanophila sp. BOLD:AAL6477	4.34
Diptera	Anthomyiidae	Botanophila biciliaris	0.13	0.31	BOLD:ACB4442			AMTPF581-16	Botanophila sp. BOLD:AAL3932	4.46
Diptera	Anthomyiidae	Botanophila fugax	0.15	4.51	BOLD:AAG2462			AMTPF763-16	Botanophila sericea	2.46
Diptera	Anthomyiidae	Botanophila gnava	0.18	0.18	BOLD:ACD2873			FBDIU227-14	Botanophila striolata	4.04
Diptera	Anthomyiidae	Botanophila helviana	0.35	0.35	BOLD:ACC1515			AMTPF763-16	Botanophila sericea	3.57
Diptera	Anthomyiidae	Botanophila laterella	N/A	0	BOLD:ACM6508			GMGRE3054-13	Botanophila fugax	5.07
Diptera	Anthomyiidae	Botanophila phrenione	N/A	0	BOLD:ACR3699			FBDIU221-14	Chiastocheta inermella	6.32
Diptera	Anthomyiidae	Botanophila profuga	N/A	0	BOLD:ACP6334			FBAMY117-14	Botanophila silvatica	2.71
Diptera	Anthomyiidae	Botanophila rubrifrons	0	0	BOLD:AAW7821			AMTPF669-16	Botanophila sp. BOLD:AAL9247	2.95
Diptera	Anthomyiidae	Botanophila salicis	N/A	0	BOLD:ACE1098			AMTPF581-16	Botanophila sp. BOLD:AAL3932	5.33
Diptera	Anthomyiidae	Botanophila sericea	N/A	0	BOLD:AAL7528			AMTPF836-16	Botanophila sp. BOLD:AAL3932	2.07
Diptera	Anthomyiidae	Botanophila silvatica	N/A	0	BOLD:AAG2436			AMTPF508-16	Botanophila profuga	2.71
Diptera	Anthomyiidae	Botanophila sp. BOLD:AAL0828	0.19	0.53	BOLD:ACT0828			AMTPF631-16	Botanophila sp. BOLD:AAL6072	1.72
Diptera	Anthomyiidae	Botanophila sp. BOLD:AAL2443	0.05	0.34	BOLD:ACT2443			NPBGL1817-15	Botanophila fugax	6.5
Diptera	Anthomyiidae	Botanophila sp. BOLD:AAL3932	0	0	BOLD:ACG3932			AMTPF763-16	Botanophila sericea	2.07
Diptera	Anthomyiidae	Botanophila sp. BOLD:AAL5827	0	0	BOLD:ADB5827			AMTPF763-16	Botanophila sericea	4.93
Diptera	Anthomyiidae	Botanophila sp. BOLD:AAL5982	N/A	0	BOLD:ADB5982			AMTPF523-16	Botanophila sp. BOLD:AAL6731	3.96
Diptera	Anthomyiidae	Botanophila sp. BOLD:AAL6017	0	0	BOLD:ADB6017			AMTPF763-16	Botanophila sericea	2.41
Diptera	Anthomyiidae	Botanophila sp. BOLD:AAL6072	0.03	0.18	BOLD:ADB6072			AMTPF615-16	Botanophila sp. BOLD:AAL0828	1.72
Diptera	Anthomyiidae	Botanophila sp. BOLD:AAL6083	N/A	0	BOLD:ADB6083			AMTPF763-16	Botanophila sericea	5.15
Diptera	Anthomyiidae	Botanophila sp. BOLD:AAL6247	N/A	0	BOLD:ADB6247			AMTPF763-16	Botanophila sericea	3.41
Diptera	Anthomyiidae	Botanophila sp. BOLD:AAL6325	0.08	0.36	BOLD:ADB6325			FBAMY206-14	Hylemyza partita	4.6
Diptera	Anthomyiidae	Botanophila sp. BOLD:AAL6476	0.11	0.17	BOLD:ADB6476			AMTPF945-16	Botanophila sp. BOLD:AAL7038	2.26
Diptera	Anthomyiidae	Botanophila sp. BOLD:AAL6477	0.05	0.2	BOLD:ADB6477			FBDIU253-14	Botanophila fugax	3.65
Diptera	Anthomyiidae	Botanophila sp. BOLD:AAL6568	N/A	0	BOLD:AAP6568			AMTPF128-16	Botanophila apiciseta	4.38
Diptera	Anthomyiidae	Botanophila sp. BOLD:AAL6731	N/A	0	BOLD:ACP6731			AMTPF581-16	Botanophila sp. BOLD:AAL3932	3.04
Diptera	Anthomyiidae	Botanophila sp. BOLD:AAL6748	0.07	0.37	BOLD:ADB6748			AMTPF669-16	Botanophila sp. BOLD:AAL9247	2.77
Diptera	Anthomyiidae	Botanophila sp. BOLD:AAL6878	N/A	0	BOLD:ADB6878			GMGMH738-14	Lasiomma strigilatum	4.58
Diptera	Anthomyiidae	Botanophila sp. BOLD:AAL7038	0	0	BOLD:ADB7038			AMTPF942-16	Botanophila sp. BOLD:AAL6476	2.26
Diptera	Anthomyiidae	Botanophila sp. BOLD:AAL9247	0.17	0.17	BOLD:ACB9247			AMTPF836-16	Botanophila sp. BOLD:AAL3932	2.44
Diptera	Anthomyiidae	Botanophila spACD2874	N/A	0	BOLD:ACD2874			AMTPF640-16	Botanophila spADB5983	2.78
Diptera	Anthomyiidae	Botanophila spADB5983	N/A	0	BOLD:ADB5983			AMTPF652-16	Botanophila spACD2874	2.78
Diptera	Anthomyiidae	Botanophila spinosa	0.35	0.59	BOLD:ACN3751			AMTPF640-16	Botanophila spADB5983	3.57
Diptera	Anthomyiidae	Botanophila striolata	0.37	2.1	BOLD:AAG2468			FBDIU252-14	Hylemyza partita	2.89
Diptera	Anthomyiidae	Botanophila varicolor	0.52	1.46	BOLD:AAP7591			FBDIU275-14	Botanophila striolata	5.79
Diptera	Anthomyiidae	Chiastocheta inermella	0	0	BOLD:ACV6773			AMTPF345-16	Botanophila striolata	2.89
Diptera	Anthomyiidae	Chiastocheta rotundiventris	0	0	BOLD:ACM6605			AMTPF310-16	Chiastocheta inermella	2.9
Diptera	Anthomyiidae	Chirosia betuleti	0.05	0.17	BOLD:ACG4337			FBAMY018-14	Chirosia similata	5.25
Diptera	Anthomyiidae	Chirosia cinerosa	0.54	0.54	BOLD:ACE1734			AMTPF029-16	Chirosia sp. BOLD:AAL6148	4.49
Diptera	Anthomyiidae	Chirosia nigripes	0.17	0.17	BOLD:ACN5069			AMTPF361-16	Lasiomma strigilatum	6.95
Diptera	Anthomyiidae	Chirosia similata	0.23	0.34	BOLD:ACG3973			AMTPF307-16	Chirosia betuleti	5.25
Diptera	Anthomyiidae	Chirosia sp. BOLD:AAL6148	0.28	0.7	BOLD:ADB6148			AMTPF291-16	Chirosia cinerosa	4.49
Diptera	Anthomyiidae	Delia fallax	N/A	0	BOLD:AAW0131			AMTPF943-16	Delia quadripila	2.42
Diptera	Anthomyiidae	Delia florilega	0.05	0.4	BOLD:ACR4394			AMTPF771-16	Delia platura	3.59
Diptera	Anthomyiidae	Delia frontella	0.24	1.08	BOLD:ACD2979			AMTPF033-16	Delia tenuiventris	6.28
Diptera	Anthomyiidae	Delia longicauda	0	0	BOLD:ADA4105			AMTPF369-16	Delia spACG3555	1.9
Diptera	Anthomyiidae	Delia nuda	1.06	1.87	BOLD:ACJ0545			AMTPF842-16	Delia sp. BOLD:AAL7080	4.13
Diptera	Anthomyiidae	Delia platura	0.14	1.7	BOLD:AAG2511			GMGMI1288-14	Delia florilega	3.59
Diptera	Anthomyiidae	Delia pruinosa	N/A	0	BOLD:ACD2474			AMTPF2859-16	Delia sp. BOLD:AAL0709	6.63
Diptera	Anthomyiidae	Delia quadripila	0	0	BOLD:ACT4989			FBAMY033-14	Delia fallax	2.42
Diptera	Anthomyiidae	Delia radicum	0.05	0.34	BOLD:AAG2465			AMTPF375-16	Delia platura	6.27
Diptera	Anthomyiidae	Delia sp. BOLD:AAL0446	N/A	0	BOLD:ACJ0446			AMTPF2859-16	Delia sp. BOLD:AAL0709	4.05
Diptera	Anthomyiidae	Delia sp. BOLD:AAL0709	0	0	CDC (2)			AMTPF842-16	Delia sp. BOLD:AAL7080	2.31
Diptera	Anthomyiidae	Delia sp. BOLD:AAL4893	0	0	BOLD:ACU4893			GMGRD080-13	Delia platura	5.55
Diptera	Anthomyiidae	Delia sp. BOLD:AAL5058	N/A	0	BOLD:ACR5058			GMGRD080-13	Delia platura	4.34
Diptera	Anthomyiidae	Delia sp. BOLD:AAL5525	0.18	0.18	BOLD:ADB5525			AMTPF664-16	Delia sp. BOLD:AAL7080	4.58
Diptera	Anthomyiidae	Delia sp. BOLD:AAL6750	0.18	0.55	BOLD:ADB6750			GMGRE3087-13	Delia florilega	6.95
Diptera	Anthomyiidae	Delia sp. BOLD:AAL7037	N/A	0	BOLD:ADB7037			NPBGL1495-15	Heterostylodes pratensis	7.96
Diptera	Anthomyiidae	Delia sp. BOLD:AAL7080	0.09	0.18	BOLD:ADB7080			AMTPF2859-16	Delia sp. BOLD:AAL0709	2.31
Diptera	Anthomyiidae	Delia sp. BOLD_ADC0180	N/A	0	BOLD:ADC0180			GMGRD080-13	Delia platura	7.01
Diptera	Anthomyiidae	Delia spACG3555	0	0	BOLD:ACG3555			FBAMY020-14	Delia longicauda	1.9
Diptera	Anthomyiidae	Delia spADB5383	N/A	0	BOLD:ADB5383			AMTPF943-16	Delia quadripila	4.02
Diptera	Anthomyiidae	Delia tenuiventris	0	0	BOLD:ACE2326			AMTPF208-16	Chiastocheta inermella	6.01
Diptera	Anthomyiidae	Egle concomitans	0.17	0.17	BOLD:AAP2975			FBDIU212-14	Egle myricariae	4.68
Diptera	Anthomyiidae	Egle inermoides	0.73	0.73	BOLD:ACF2534			FBDIU212-14	Egle myricariae	3.63
Diptera	Anthomyiidae	Egle lyneborgi	0.32	0.79	BOLD:AAI6228			FBDIU231-14	Egle inermoides	3.88
Diptera	Anthomyiidae	Egle myricariae	N/A	0	BOLD:ACN5070			FBDIU231-14	Egle inermoides	3.63
Diptera	Anthomyiidae	Egle rhinotmeta	N/A	0	BOLD:ACD2883			FBDIU231-14	Egle inermoides	3.99
Diptera	Anthomyiidae	Egle subarctica	N/A	0	BOLD:ADB6081			FBAMY169-14	Egle rhinotmeta	5.34
Diptera	Anthomyiidae	Emmesomyia grisea	0.03	1.17	BOLD:ACR4546			FBAMY127-14	Emmesomyia socia	3.26
Diptera	Anthomyiidae	Emmesomyia socia	0	0	BOLD:ACM5432			GMGMK528-14	Emmesomyia grisea	3.26
Diptera	Anthomyiidae	Eustalomyia festiva	0	0	BOLD:ADB5557			AMTPF293-16	Hylemyza partita	6.72
Diptera	Anthomyiidae	Eustalomyia hilaris	0.16	0.68	BOLD:ACB5383			FBAMY273-14	Botanophila striolata	7.75
Diptera	Anthomyiidae	Eustalomyia histrio	0.56	0.95	BOLD:ACE1348			AMTPF2778-16	Botanophila sp. BOLD:AAL9247	8.21
Diptera	Anthomyiidae	Eutrichota pilimana	0.71	1.94	BOLD:AAP2968			AMTPF710-16	Eutrichota tunicata	4.54
Diptera	Anthomyiidae	Eutrichota praepotens	0.06	0.18	BOLD:ACR0704			FBAMY226-14	Pegomya testacea	6.13
Diptera	Anthomyiidae	Eutrichota tunicata	0	0	CDC (2)			AMTPF600-16	Eutrichota pilimana	4.54
Diptera	Anthomyiidae	Heterostylodes nominabilis	N/A	0	BOLD:ACB6672			FBDIU271-14	Heterostylodes pratensis	3.37
Diptera	Anthomyiidae	Heterostylodes obscurus	0.09	0.19	CDC (2)			AMTPF529-16	Heterostylodes sp. BOLD:AAL0585	1.55
Diptera	Anthomyiidae	Heterostylodes pratensis	0.08	0.37	BOLD:ACB6446			AMTPF529-16	Heterostylodes sp. BOLD:AAL0585	1.85
Diptera	Anthomyiidae	Heterostylodes sp. BOLD:AAL0585	0	0	BOLD:AAQ0585			AMTPF176-16	Heterostylodes obscurus	1.55
Diptera	Anthomyiidae	Hydrophoria lancifer	0.61	3.04	BOLD:AAG2460			GMGMH213-14	Hydrophoria silvicola	5.34
Diptera	Anthomyiidae	Hydrophoria ruralis	0.14	2.05	BOLD:ACD2354			GMGMJ710-14	Hydrophoria silvicola	4.86
Diptera	Anthomyiidae	Hydrophoria silvicola	0.01	0.2	BOLD:ACG4445			AMTPF409-16	Hydrophoria ruralis	4.86
Diptera	Anthomyiidae	Hylemya nigrimana	0.34	0.52	BOLD:ABA6492	BS (2)	BOLD:ABA6492	AMTPF2813-16	Hylemya vagans	0
Diptera	Anthomyiidae	Hylemya urbica	0.47	1.18	BOLD:ACB3443			AMTPF475-16	Hylemya variata	5.68
Diptera	Anthomyiidae	Hylemya vagans	0.38	1.58	BOLD:ABA6492	BS (2)	BOLD:ABA6492	FBDIU213-14	Hylemya nigrimana	0
Diptera	Anthomyiidae	Hylemya variata	0.06	0.77	BOLD:ACD2813			FBDIU195-14	Hylemya urbica	5.68
Diptera	Anthomyiidae	Hylemyza partita	0.18	0.96	BOLD:AAG2463			AMTPF345-16	Botanophila striolata	2.89
Diptera	Anthomyiidae	Hylemyza sp. BOLD:AAL8103	1.03	1.38	BOLD:AAL8103			FBAMY227-14	Pegomya winthemi	6.76
Diptera	Anthomyiidae	Lasiomma anthomyinum	0.16	0.16	BOLD:ACD2912			AMTPF361-16	Lasiomma strigilatum	4.42
Diptera	Anthomyiidae	Lasiomma japonicum	0.34	0.34	BOLD:ACM6602			FBDIU241-14	Lasiomma sp. BOLD:ACN3757	3.28
Diptera	Anthomyiidae	Lasiomma latipenne	0.29	0.52	BOLD:ACR0914			AMTPF361-16	Lasiomma strigilatum	5.25
Diptera	Anthomyiidae	Lasiomma picipes	0.56	1.47	BOLD:ACZ5374			AMTPF361-16	Lasiomma strigilatum	2.78
Diptera	Anthomyiidae	Lasiomma seminitidum	0.19	1	BOLD:ABY1114			FBAMY017-14	Lasiomma picipes	6.07
Diptera	Anthomyiidae	Lasiomma sp. BOLD:AAL2757	0	0	BOLD:ACI2757			GMGRB1535-13	Lasiomma sp. BOLD:ACN3757	3.32
Diptera	Anthomyiidae	Lasiomma sp. BOLD:ACN3757	0.09	0.18	BOLD:ACN3757			BCFOR409-15	Lasiomma picipes	2.88
Diptera	Anthomyiidae	Lasiomma strigilatum	0.1	1.21	BOLD:ACI8977			GMGMI1277-14	Lasiomma picipes	2.78
Diptera	Anthomyiidae	Leucophora obtusa	0	0	BOLD:ACD2868			AMTPF704-16	Chiastocheta rotundiventris	9.62
Diptera	Anthomyiidae	Leucophora personata	N/A	0	BOLD:ACM6118			AMTPF087-16	Pegomya winthemi	8.36
Diptera	Anthomyiidae	Mycophaga testacea	0	0.32	BOLD:ACD3043			AMTPF361-16	Lasiomma strigilatum	7.13
Diptera	Anthomyiidae	Paradelia brunneonigra	N/A	0	BOLD:ACB1112			FBAMY040-14	Paradelia intersecta	3.91
Diptera	Anthomyiidae	Paradelia intersecta	0.17	0.73	BOLD:AAP5045			FBAMY037-14	Paradelia brunneonigra	3.91
Diptera	Anthomyiidae	Paradelia lunatifrons	0.11	0.17	BOLD:ACW3642			GMGME983-14	Hylemyza partita	4.59
Diptera	Anthomyiidae	Paradelia sp. BOLD:AAL6331	N/A	0	BOLD:ADB6331			FBAMY037-14	Paradelia brunneonigra	5.31
Diptera	Anthomyiidae	Paregle audacula	0	0	BOLD:ABZ9868			AMTPF2820-16	Paregle coerulescens	2.25
Diptera	Anthomyiidae	Paregle coerulescens	0.25	0.68	BOLD:ABU6856			AMTPF034-16	Paregle sp. BOLD:AAL5867	1.07
Diptera	Anthomyiidae	Paregle sp. BOLD:AAL5867	0.02	0.19	BOLD:ADB5867			AMTPF2820-16	Paregle coerulescens	1.07
Diptera	Anthomyiidae	Pegomya bicolor	0	0.17	BOLD:AAN5497			FBAMY185-14	Pegomya rugulosa	1.99
Diptera	Anthomyiidae	Pegomya conformis	0	0	BOLD:ACM6601			AMTPF446-16	Pegomya sp. BOLD:AAL6175	5.08
Diptera	Anthomyiidae	Pegomya flavifrons	2.5	8.83	BOLD:AAG6754			AMTPF576-16	Pegomya fulgens	5.28
Diptera	Anthomyiidae	Pegomya fulgens	N/A	0	BOLD:ACD2882			FBAMY239-14	Pegomya notabilis	3.17
Diptera	Anthomyiidae	Pegomya geniculata	0.29	0.54	BOLD:AAG2466			AMTPF396-16	Pegomya notabilis	4.12
Diptera	Anthomyiidae	Pegomya hyoscyami	0	0	BOLD:ACD8746			AMTPF520-16	Pegomya sp. BOLD:AAL7036	5.85
Diptera	Anthomyiidae	Pegomya icterica	0.29	0.89	BOLD:AAG2477			AMTPF851-16	Pegomya sp. BOLD:AAG2464	4.82
Diptera	Anthomyiidae	Pegomya laticornis	N/A	0	BOLD:ACD8745			AMTPF520-16	Pegomya sp. BOLD:AAL7036	3.5
Diptera	Anthomyiidae	Pegomya notabilis	0.98	1.48	BOLD:AAG2506			AMTPF576-16	Pegomya fulgens	3.17
Diptera	Anthomyiidae	Pegomya rubivora	0	0	BOLD:ACC5966			AMTPF396-16	Pegomya notabilis	6.28
Diptera	Anthomyiidae	Pegomya rugulosa	N/A	0	BOLD:ACM1176			AMTPF2928-16	Pegomya bicolor	1.99
Diptera	Anthomyiidae	Pegomya seitenstettensis	0.12	0.19	BOLD:ACB3164			AMTPF790-16	Pegomya icterica	6.36
Diptera	Anthomyiidae	Pegomya solennis	0.85	2.67	BOLD:ACM6225			GMGME823-14	Pegomya flavifrons	5.97
Diptera	Anthomyiidae	Pegomya sp. BOLD:AAG2464	N/A	0	BOLD:AAG2464			AMTPF611-16	Pegomya sp. BOLD:AAL6085	2.84
Diptera	Anthomyiidae	Pegomya sp. BOLD:AAG2516	0.91	0.91	BOLD:AAG2516			AMTPF878-16	Pegomya sp. BOLD:AAL0165	5.33
Diptera	Anthomyiidae	Pegomya sp. BOLD:AAL0165	N/A	0	BOLD:ACC0165			AMTPF219-16	Pegomya sp. BOLD:AAL4962	3.04
Diptera	Anthomyiidae	Pegomya sp. BOLD:AAL4796	N/A	0	BOLD:ACC4796			AMTPF710-16	Eutrichota tunicata	6.2
Diptera	Anthomyiidae	Pegomya sp. BOLD:AAL4962	0.71	1.08	BOLD:AAV4962			AMTPF878-16	Pegomya sp. BOLD:AAL0165	3.04
Diptera	Anthomyiidae	Pegomya sp. BOLD:AAL6084	0	0	BOLD:ADB6084			AMTPF795-16	Pegomya sp. BOLD:AAL6086	5.86
Diptera	Anthomyiidae	Pegomya sp. BOLD:AAL6085	N/A	0	BOLD:ADB6085			AMTPF851-16	Pegomya sp. BOLD:AAG2464	2.84
Diptera	Anthomyiidae	Pegomya sp. BOLD:AAL6086	N/A	0	BOLD:ADB6086			AMTPF155-16	Pegomya sp. BOLD:AAL6084	5.86
Diptera	Anthomyiidae	Pegomya sp. BOLD:AAL6175	0	0	BOLD:ACC6175			AMTPF219-16	Pegomya sp. BOLD:AAL4962	3.25
Diptera	Anthomyiidae	Pegomya sp. BOLD:AAL6400	0	0	BOLD:ADB6400			FBDIU221-14	Chiastocheta inermella	5.25
Diptera	Anthomyiidae	Pegomya sp. BOLD:AAL7036	N/A	0	BOLD:ADB7036			FBAMY179-14	Pegomya laticornis	3.5
Diptera	Anthomyiidae	Pegomya sp. BOLD:AAL8832	0	0	BOLD:AAP8832			AMTPF2846-16	Pegomya sp. BOLD:AAL4962	4.49
Diptera	Anthomyiidae	Pegomya sp. BOLD:AAL9812	N/A	0	BOLD:ACB9812			AMTPF383-16	Pegomya bicolor	5.31
Diptera	Anthomyiidae	Pegomya spACR3394	0.07	0.18	BOLD:ACR3394			AMTPF878-16	Pegomya sp. BOLD:AAL0165	3.91
Diptera	Anthomyiidae	Pegomya spACR4031	N/A	0	BOLD:ACR4031			GMGMI1160-14	Pegomya spACR3394	7.14
Diptera	Anthomyiidae	Pegomya terminalis	N/A	0	BOLD:AAP7583			GMGRF3236-13	Pegomya notabilis	6.66
Diptera	Anthomyiidae	Pegomya testacea	0.02	0.19	CDC (2)			AMTPF396-16	Pegomya notabilis	4.57
Diptera	Anthomyiidae	Pegomya transversa	0	0	BOLD:ACG4513			AMTPF446-16	Pegomya sp. BOLD:AAL6175	4.71
Diptera	Anthomyiidae	Pegomya winthemi	0.51	5.53	BOLD:AAG1783			AMTPF446-16	Pegomya sp. BOLD:AAL6175	3.87
Diptera	Anthomyiidae	Pegoplata aestiva	0.33	1.42	BOLD:AAI3712			FBDIU268-14	Pegoplata debilis	6.63
Diptera	Anthomyiidae	Pegoplata debilis	N/A	0	BOLD:ACN5068			AMTPF2847-16	Pegoplata sp. BOLD:AAL8518	3.71
Diptera	Anthomyiidae	Pegoplata infirma	0.08	0.35	BOLD:AAL3598			AMTPF2855-16	Pegoplata sp. BOLD:AAL8518	6.83
Diptera	Anthomyiidae	Pegoplata nigroscutellata	N/A	0	BOLD:AAN5494			AMTPF2855-16	Pegoplata sp. BOLD:AAL8518	4.66
Diptera	Anthomyiidae	Pegoplata sp. BOLD:AAL6060	0.08	0.18	BOLD:ACC6060			AMTPF2855-16	Pegoplata sp. BOLD:AAL8518	4.66
Diptera	Anthomyiidae	Pegoplata sp. BOLD:AAL8518	0	0	BOLD:ACX8518			FBDIU268-14	Pegoplata debilis	3.71
Diptera	Anthomyiidae	Phorbia atrogrisea	N/A	0	BOLD:ACD2193			FBDIU252-14	Hylemyza partita	6
Diptera	Anthomyiidae	Phorbia fascicularis	0.19	1.08	BOLD:ACD2872			FBDIU285-14	Phorbia genitalis	5.47
Diptera	Anthomyiidae	Phorbia fumigata	0.32	1.2	BOLD:ACD2143			AMTPF801-16	Phorbia sp. BOLD:AAL2796	2.18
Diptera	Anthomyiidae	Phorbia genitalis	0.03	0.19	BOLD:ACN5479			AMTPF801-16	Phorbia sp. BOLD:AAL2796	2.78
Diptera	Anthomyiidae	Phorbia longipilis	0.17	0.17	BOLD:ACD2194			AMTPF944-16	Heterostylodes obscurus	5.87
Diptera	Anthomyiidae	Phorbia moliniaris	0.18	0.36	BOLD:ACM6606			AMTPF2933-16	Heterostylodes pratensis	6.86
Diptera	Anthomyiidae	Phorbia nuceicornis	0	0	BOLD:ACM6603			AMTPF544-16	Phorbia fumigata	6.08
Diptera	Anthomyiidae	Phorbia nuditibia	N/A	0	BOLD:ACM6600			NPBGL1495-15	Heterostylodes pratensis	6.22
Diptera	Anthomyiidae	Phorbia penicillaris	N/A	0	BOLD:ACM6604			FBDIU285-14	Phorbia genitalis	6.2
Diptera	Anthomyiidae	Phorbia sp. BOLD:AAL2796	0.19	0.7	BOLD:ACT2796			AMTPF870-16	Phorbia fumigata	2.18
Diptera	Anthomyiidae	Phorbia sp. BOLD:AAL6716	N/A	0	BOLD:ACF6716			AMTPF580-16	Phorbia genitalis	6.93
Diptera	Anthomyiidae	Phorbia spACF4705	0.08	0.17	BOLD:ACF4705			AMTPF779-16	Phorbia genitalis	6
Diptera	Anthomyiidae	Phorbia spADB6080	N/A	0	BOLD:ADB6080			AMTPF930-16	Phorbia fumigata	6.11
Diptera	Anthomyiidae	Strobilomyia anthracina	N/A	0	BOLD:ACN3917			FBDIU200-14	Strobilomyia carbonaria	2.22
Diptera	Anthomyiidae	Strobilomyia carbonaria	0.11	0.17	BOLD:ACN5521			FBDIU259-14	Strobilomyia anthracina	2.22
Diptera	Anthomyiidae	Zaphne caudata	N/A	0	BOLD:ACE4683			FBAMY160-14	Zaphne lineatocollis	1.95
Diptera	Anthomyiidae	Zaphne lineatocollis	N/A	0	BOLD:ACE4682			FBDIU281-14	Zaphne caudata	1.95
Diptera	Anthomyiidae	Zaphne sp. BOLD:AAL2436	0	0	BOLD:ACT2436			FBDIU281-14	Zaphne caudata	4.81
Diptera	Anthomyzidae	Anthomyza gracilis	0.06	0.62	BOLD:ABW0523			AMTPD1838-15	Anthomyza paraneglecta	12.62
Diptera	Anthomyzidae	Anthomyza paraneglecta	0.08	0.17	BOLD:ABX1735			AMTPD1831-15	Anthomyza socculata	10.88
Diptera	Anthomyzidae	Anthomyza pleuralis	0	0	BOLD:ACD2369			GMGMD666-14	ChlorInt5 sp. BOLD:ACR1373	12.29
Diptera	Anthomyzidae	Anthomyza socculata	0.07	0.36	BOLD:ACV1160			GMGRH1225-13	ChlorInt1 sp. BOLD:ACD9614	10.86
Diptera	Anthomyzidae	Stiphrosoma laetum	N/A	0	BOLD:ACV0038			GMGMA868-14	Thaumatomyia notata	11.39
Diptera	Asilidae	AsilInt 3 sp. BOLD:ACV0248	0.54	0.54	BOLD:ACV0248			AMTPD3560-15	Laphria flava	18.69
Diptera	Asilidae	AsilInt1 sp. BOLD:ACQ8777	0.15	0.53	BOLD:ACQ8777			AMTPD3556-15	Tolmerus atricapillus	18.19
Diptera	Asilidae	AsilInt2 sp. BOLD:ACR3099	N/A	0	BOLD:ACR3099			AMTPD3557-15	Choerades marginata	12.31
Diptera	Asilidae	Choerades marginata	0	0	BOLD:ABW4631			GMGMA404-14	Choerades spACJ5041	2.99
Diptera	Asilidae	Choerades sp. BOLD:ACV0033	0	0	BOLD:ACV0033			AMTPD3562-15	Laphria flava	10.44
Diptera	Asilidae	Choerades spACJ5041	N/A	0	BOLD:ACJ5041			GMGRF6366-13	Choerades marginata	2.99
Diptera	Asilidae	Cyrtopogon lateralis	N/A	0	BOLD:ABX1715			AMTPF3253-16	TachIntGen spADB7087	14.55
Diptera	Asilidae	Dioctria cothurnata	N/A	0	BOLD:ABU6655			GMGMK550-14	Dioctria linearis	10.41
Diptera	Asilidae	Dioctria linearis	0.2	0.31	BOLD:ACP6273			GMGMI171-14	Dioctria rufipes	5.59
Diptera	Asilidae	Dioctria rufipes	N/A	0	BOLD:ACR3270			GMGMK550-14	Dioctria linearis	5.59
Diptera	Asilidae	Laphria flava	0.41	1.28	BOLD:ABW9512			GMGMA404-14	Choerades spACJ5041	9.56
Diptera	Asilidae	Leptarthrus brevirostris	N/A	0	BOLD:ACT6982			AMTPF4086-16	Sepsis flavimana	12.86
Diptera	Asilidae	Leptogaster cylindrica	N/A	0	BOLD:ACB5185			GMGMH194-14	Coenosia testacea	13.71
Diptera	Asilidae	Leptogaster guttiventris	0	0	BOLD:ACJ4908			AMTPD4473-16	Cheilosia proxima	12.95
Diptera	Asilidae	Machimus atricapillus	0	0	BOLD:ACS3628			AMTPD3556-15	Tolmerus atricapillus	5.82
Diptera	Asilidae	Neoitamus socius	0	0	BOLD:ABV5341			AMTPF7055-16	Platypalpus sp. BOLD:ACP5272	19.36
Diptera	Asilidae	TherevIntGen spACJ6963	N/A	0	BOLD:ACJ6963			AMTPD661-15	TherevidaeIntGen2 sp. BOLD:ACV1511	9.75
Diptera	Asilidae	Tolmerus atricapillus	0	0	BOLD:ACI9053			AMTPD3532-15	Machimus atricapillus	5.82
Diptera	Asteiidae	Asteia amoena	0.87	1.12	BOLD:ADO5151			GMGMI719-14	Asteia beata	8.53
Diptera	Asteiidae	Asteia beata	0.34	0.91	BOLD:AAN5417			AMTPD1821-15	Asteia amoena	8.53
Diptera	Asteiidae	Leiomyza curvinervis	N/A	0	BOLD:ADH8662			AMTPF381-16	Hydrophoria ruralis	12.8
Diptera	Atelestidae	Atelestus dissonans	0.25	0.38	CDC (2)			FBSYR1515-13	Atelestus pulicarius	13.92
Diptera	Atelestidae	Atelestus pulicarius	N/A	0	BOLD:ACB6708			FBSYR1517-13	Atelestus dissonans	13.92
Diptera	Atelestidae	Meghyperus sudeticus	0.78	0.78	CDC (2)			AMTPD4655-16	Sericomyia bombiformis	11.49
Diptera	Athericidae	AthericiIntGen sp. BOLDACO4109	0.23	0.47	BOLD:ACO4109			GBMIX472-14	Atherix ibis	5.73
Diptera	Athericidae	Atherix ibis	N/A	0	BOLD:ACG1351			GBMIX473-14	AthericiIntGen sp. BOLDACO4109	5.73
Diptera	Athericidae	Atherix marginata	0.17	0.17	BOLD:ACV0406			GMGRG3504-13	SphaerocerIntGen2 sp. BOLD:AAN6411	13
Diptera	Bibionidae	Bibio clavipes	1.2	2.46	BOLD:ACR0881			GMGRB1496-13	Bibio varipes	10.7
Diptera	Bibionidae	Bibio johannis	0.12	0.19	BOLD:ACS1310			GMGRB1496-13	Bibio varipes	11.49
Diptera	Bibionidae	Bibio marci	N/A	0	BOLD:ACN5077			GMGMH1387-14	Bibio spACR2158	5.3
Diptera	Bibionidae	Bibio nigriventris	1	3.13	BOLD:ABX1732			AMTPD3770-15	Bibio pomonae	10.07
Diptera	Bibionidae	Bibio pomonae	0.15	0.35	CDC (2)			AMTPD3766-15	Bibio nigriventris	10.07
Diptera	Bibionidae	Bibio spACR2158	0.19	0.19	BOLD:ACR2158			AMTPD3649-15	Bibio marci	5.3
Diptera	Bibionidae	Bibio varipes	N/A	0	BOLD:ACG2955			AMTPD3793-15	Bibio clavipes	10.7
Diptera	Bibionidae	Dilophus febrilis	0.1	0.22	BOLD:ACI4790			NPBGL1324-15	Dilophus sp. BOLD:ACT3708	7.43
Diptera	Bibionidae	Dilophus femoratus	0.33	0.87	BOLD:AAG6648			AMTPD3644-15	Dilophus sp. BOLD:ACT3708	8.64
Diptera	Bibionidae	Dilophus sp. BOLD:ACT3708	0.26	0.88	BOLD:ACT3708			AMTPD3639-15	Dilophus febrilis	7.43
Diptera	Blephariceridae	Liponeura cinerascens	1.08	1.08	BOLD:AAZ4772			AMTPD761-15	Liponeura sp. BOLD:ACV1113	13.13
Diptera	Blephariceridae	Liponeura sp. BOLD:ACV1113	N/A	0	BOLD:ACV1113			FBSYR529-11	Liponeura cinerascens	13.13
Diptera	Bolitophilidae	Bolitophila austriaca	1.27	2.18	BOLD:AAG4863			AMTPD773-15	Bolitophila saundersii	5.12
Diptera	Bolitophilidae	Bolitophila dubia	0.5	0.5	BOLD:ACB1545			AMTPD826-15	Bolitophila sp. BOLD:ACV1204	8.32
Diptera	Bolitophilidae	Bolitophila hybrida	N/A	0	BOLD:ABW6580			AMTPD800-15	Bolitophila sp. BOLD:ACV1202	9.47
Diptera	Bolitophilidae	Bolitophila maculipennis	0.34	0.34	BOLD:ACB1990			AMTPD801-15	Bolitophila sp. BOLD:ACV2973	7.18
Diptera	Bolitophilidae	Bolitophila saundersii	0.22	0.32	BOLD:ACR1261			AMTPD522-15	Bolitophila austriaca	5.12
Diptera	Bolitophilidae	Bolitophila sp. BOLD:AAM9007	0.57	1.19	BOLD:AAM9007			AMTPD826-15	Bolitophila sp. BOLD:ACV1204	7.85
Diptera	Bolitophilidae	Bolitophila sp. BOLD:ACV1201	N/A	0	BOLD:ACV1201			GMGRB1885-13	Bolitophila austriaca	7.82
Diptera	Bolitophilidae	Bolitophila sp. BOLD:ACV1202	0.32	1.39	BOLD:ACV1202			AMTPD794-15	Bolitophila dubia	8.41
Diptera	Bolitophilidae	Bolitophila sp. BOLD:ACV1203	N/A	0	BOLD:ACV1203			AMTPD828-15	Bolitophila triangulata	2.68
Diptera	Bolitophilidae	Bolitophila sp. BOLD:ACV1204	0.05	0.16	BOLD:ACV1204			AMTPD524-15	Bolitophila sp. BOLD:ACV2972	4.05
Diptera	Bolitophilidae	Bolitophila sp. BOLD:ACV2972	N/A	0	BOLD:ACV2972			AMTPD793-15	Bolitophila sp. BOLD:ACV1204	4.05
Diptera	Bolitophilidae	Bolitophila sp. BOLD:ACV2973	N/A	0	BOLD:ACV2973			AMTPD4010-15	Bolitophila maculipennis	7.18
Diptera	Bolitophilidae	Bolitophila triangulata	0.22	0.66	BOLD:ACR1940			AMTPD824-15	Bolitophila sp. BOLD:ACV1203	2.68
Diptera	Bombyliidae	Bombylius discolor	0.41	0.62	BOLD:ACR2577			GMGME775-14	Napomyza sp. BOLD:ACK1658	15.45
Diptera	Bombyliidae	Bombylius fimbriatus	N/A	0	BOLD:ACV1658			GMGMH1370-14	Bombylius major	5.08
Diptera	Bombyliidae	Bombylius major	0.02	0.36	BOLD:ACG4162			AMTPD656-15	Bombylius fimbriatus	5.08
Diptera	Bombyliidae	Bombylius sp. BOLD:ACV0578	N/A	0	BOLD:ACV0578			GMGMH1294-14	Bombylius major	12.31
Diptera	Bombyliidae	Bombylius venosus	0.17	0.17	BOLD:ACR2676			GMGMH1370-14	Bombylius major	10.06
Diptera	Bombyliidae	Villa modesta	N/A	0	BOLD:ACR3748			AMTPD4077-15	Limint4 sp. BOLD:ACV0204	14.52
Diptera	Brachystomatidae	Gloma fuscipennis	0.15	0.43	BOLD:ACE1404			GMGMI317-14	Emmesomyia grisea	9.77
Diptera	Brachystomatidae	Heleodromia immaculata	0.1	0.15	BOLD:ACB9956			AMTPF5551-16	Empint4 sp. BOLD:ADB5409	9.24
Diptera	Calliphoridae	Bellardia pandia	0.03	0.2	BOLD:ACS5902			AMTPF3722-16	Bellardia vulgaris	2.62
Diptera	Calliphoridae	Bellardia sp. BOLD:ACT1737	0	0	BOLD:ACT1737			AMTPF3681-16	Bellardia spADB5813	4.28
Diptera	Calliphoridae	Bellardia spADB5813	N/A	0	BOLD:ADB5813			AMTPF3690-16	Bellardia vulgaris	4.12
Diptera	Calliphoridae	Bellardia stricta	0.12	0.18	BOLD:ABW1871			AMTPF3722-16	Bellardia vulgaris	3.79
Diptera	Calliphoridae	Bellardia viarum	0.39	0.77	BOLD:ACR0456			AMTPF3722-16	Bellardia vulgaris	4.09
Diptera	Calliphoridae	Bellardia vulgaris	0.49	2.05	BOLD:AAN5406			AMTPF3694-16	Bellardia pandia	2.62
Diptera	Calliphoridae	Calliphora loewi	1.07	1.07	BOLD:AAB6579	BS (2)	BOLD:AAB6579	AMTPF3641-16	Calliphora vicina	0
Diptera	Calliphoridae	Calliphora vicina	0.84	2.59	CDC (2)	BS (2)	BOLD:AAB6579	GMGRI062-13	Calliphora loewi	0
Diptera	Calliphoridae	Calliphora vomitoria	0.06	0.2	BOLD:AAA8931			BCFOR1030-16	Calliphora vicina	3.43
Diptera	Calliphoridae	Chrysomya albiceps	N/A	0	BOLD:ABX6432			BCFOR811-16	Protophormia terraenovae	7.66
Diptera	Calliphoridae	Chrysomya sp. BOLD:ADB5832	0.09	0.2	BOLD:ADB5832			BCFOR971-16	Calliphora vicina	10.42
Diptera	Calliphoridae	Cynomya mortuorum	0.48	0.72	BOLD:AAB0868			AMTPF3661-16	Calliphora vicina	4.76
Diptera	Calliphoridae	Eurychaeta palpalis	0.1	0.19	BOLD:AAY2986			BCFOR842-16	Lucilia sericata	8.26
Diptera	Calliphoridae	Lucilia ampullacea	0.07	0.83	BOLD:AAC3450			BCFOR699-15	Lucilia caesar	2.8
Diptera	Calliphoridae	Lucilia bufonivora	0	0	BOLD:ABV5757			BCFOR959-16	Lucilia sericata	3.22
Diptera	Calliphoridae	Lucilia caesar	0.95	3.07	BOLD:AAA7470	BS (3)	BOLD:AAA7470	BCFOR453-15	Lucilia caesarillustris	0
Diptera	Calliphoridae	Lucilia caesarillustris	0.7	2.43	BOLD:AAA7470	BS (3)	BOLD:AAA7470	BCFOR991-16	Lucilia caesar	0
Diptera	Calliphoridae	Lucilia cuprina	N/A	0	BOLD:AAA6618			BCFOR1025-16	Lucilia sericata	0
Diptera	Calliphoridae	Lucilia illustris	N/A	0	BOLD:AAA7470	BS (3)	BOLD:AAA7470	BCFOR535-15	Lucilia caesarillustris	0.88
Diptera	Calliphoridae	Lucilia richardsi	0	0	CDC (2)			BCFOR925-16	Lucilia sericata	3.63
Diptera	Calliphoridae	Lucilia sericata	0.1	0.62	BOLD:AAA6618			GBMIX2574-15	Lucilia cuprina	0
Diptera	Calliphoridae	Melanomya nana	0.18	0.35	BOLD:ACB6330			AMTPF3673-16	Melinda gentilis	5.88
Diptera	Calliphoridae	Melinda gentilis	0	0	BOLD:ABW9469			GMGMN1275-14	Melinda viridicyanea	2.85
Diptera	Calliphoridae	Melinda viridicyanea	0.57	1.55	BOLD:ABX8360			AMTPF3673-16	Melinda gentilis	2.85
Diptera	Calliphoridae	Morinia doronici	0	0	BOLD:ACD2457			AMTPF1336-16	Hydrotaea floccosa	9.18
Diptera	Calliphoridae	Onesia floralis	N/A	0	BOLD:ACN3503			BCFOR871-16	Calliphora vicina	6.79
Diptera	Calliphoridae	Phormia regina	0	0	BOLD:AAZ7380			BCFOR1286-16	Protophormia terraenovae	6.66
Diptera	Calliphoridae	Pollenia amentaria	0.34	1.42	BOLD:ABV5497			AMTPF3747-16	Pollenia griseotomentosa	7.33
Diptera	Calliphoridae	Pollenia angustigena	0.25	1.82	BOLD:AAP2825			AMTPF3734-16	Pollenia sp. BOLD:ADB5399	4.24
Diptera	Calliphoridae	Pollenia griseotomentosa	1.34	6.36	BOLD:AAI2766			GMGMG205-14	Pollenia sp.	5.86
Diptera	Calliphoridae	Pollenia hungarica	0.23	0.78	BOLD:ACD3713			GMGMG223-14	Pollenia pediculata	2.35
Diptera	Calliphoridae	Pollenia labialis	0.32	0.95	BOLD:AAI2765			AMTPF3747-16	Pollenia griseotomentosa	5.98
Diptera	Calliphoridae	Pollenia pediculata	0.41	1.41	BOLD:AAG6745			GMGMG139-14	Pollenia hungarica	2.35
Diptera	Calliphoridae	Pollenia rudis	0.18	2.23	BOLD:AAH3035			GMGMG206-14	Pollenia pediculata	3.88
Diptera	Calliphoridae	Pollenia sp.	0.76	2.53	BOLD:ACR0452			AMTPF3747-16	Pollenia griseotomentosa	5.86
Diptera	Calliphoridae	Pollenia sp. BOLD:ADB5399	0.13	0.53	BOLD:ADB5399			GMGMG066-14	Pollenia angustigena	4.24
Diptera	Calliphoridae	Pollenia vagabunda	0	0	BOLD:AAH3040			AMTPF3831-16	Pollenia griseotomentosa	7.71
Diptera	Calliphoridae	Protocalliphora sp. BOLD:ACR3804	N/A	0	BOLD:ACR3804			BCFOR785-16	Chrysomya albiceps	8.32
Diptera	Calliphoridae	Protophormia terraenovae	0.17	0.4	BOLD:AAC9614			BCFOR787-16	Phormia regina	6.66
Diptera	Canacidae	Pelomyia occidentalis	0	0	BOLD:ABA8614			GMGME1178-14	Spelobia manicata	12.13
Diptera	Canacidae	Pelomyiella cinerella	0	0	BOLD:ABA8615			FBEPH341-11	Discomyza incurva	10.14
Diptera	Canacidae	Pelomyiella mallochi	0.23	0.46	BOLD:ABA8616			FBSYR1309-13	Volucella inflata	10.52
Diptera	Canacidae	Tethina albosetulosa	0.62	0.93	BOLD:ABA8669			FBEPH354-11	Tethina illota	3.15
Diptera	Canacidae	Tethina grisea	N/A	0	BOLD:ABU5879			FBEPH354-11	Tethina illota	6.89
Diptera	Canacidae	Tethina illota	0.31	0.46	BOLD:ABA8670			FBEPH358-11	Tethina albosetulosa	3.15
Diptera	Canacidae	Tethina sp. BOLDABA8658	N/A	0	BOLD:ABA8658			AMTPF1435-16	MuscidaeIntGen50 sp. BOLD:ACQ7682	9.26
Diptera	Canacidae	Tethina strobliana	0	0	BOLD:ABA8668			FBEPH274-11	Parydra coarctata	10.93
Diptera	Canacidae	Xanthocanace ranula	0.72	1.08	BOLD:ABA8657			FBEPH356-11	Tethina albosetulosa	11.03
Diptera	Carnidae	Meoneura sp. BOLD:ACR5342	0.26	1.37	BOLD:ACR5342			AMTPD1742-15	Meoneura sp. BOLD:ACU8333	2.16
Diptera	Carnidae	Meoneura sp. BOLD:ACU8132	0.7	0.7	BOLD:ACU8132			AMTPD1746-15	Meoneura sp. BOLD:ACR5342	6
Diptera	Carnidae	Meoneura sp. BOLD:ACU8133	N/A	0	BOLD:ACU8133			AMTPD1746-15	Meoneura sp. BOLD:ACR5342	7.19
Diptera	Carnidae	Meoneura sp. BOLD:ACU8253	N/A	0	BOLD:ACU8253			AMTPD1733-15	Meoneura sp. BOLD:ACR5342	8.44
Diptera	Carnidae	Meoneura sp. BOLD:ACU8254	0.33	1.33	BOLD:ACU8254			AMTPD1733-15	Meoneura sp. BOLD:ACR5342	7.92
Diptera	Carnidae	Meoneura sp. BOLD:ACU8333	0	0	BOLD:ACU8333			AMTPD1719-15	Meoneura sp. BOLD:ACR5342	2.16
Diptera	Carnidae	Meoneura sp. BOLD:BOLDAAG6972	N/A	0	BOLD:AAG6972			AMTPD1757-15	Meoneura sp. BOLD:ACR5342	11.29
Diptera	Cecidomyiidae	Anaretella iola	0.21	0.37	BOLD:ACX1922			AMTPE839-15	CecidInt43 sp. BOLD:ACX2954	9.52
Diptera	Cecidomyiidae	Aphidoletes aphidimyza	0.27	1.29	BOLD:AAF7193			GMGRD2394-13	CecidInt3 sp. BOLD:AAM6116	8.02
Diptera	Cecidomyiidae	Aprionus bispinosus	0.71	1.75	BOLD:ACE0395			GMGRC983-13	Aprionus spACF6038	8.41
Diptera	Cecidomyiidae	Aprionus brachypterus	1.08	1.08	BOLD:ACF3560			GMGRG2833-13	Aprionus bispinosus	10.22
Diptera	Cecidomyiidae	Aprionus carinatus	1.37	2.18	BOLD:ACF8501			GMGRD3269-13	CecidInt49 sp. BOLD:ACG7075	8.01
Diptera	Cecidomyiidae	Aprionus dentifer	N/A	0	BOLD:ACB9832			GMGRG1688-13	Aprionus spACC1742	12.27
Diptera	Cecidomyiidae	Aprionus spACC1742	N/A	0	BOLD:ACC1742			GMGRC983-13	Aprionus spACF6038	3.93
Diptera	Cecidomyiidae	Aprionus spACF6038	N/A	0	BOLD:ACF6038			GMGRG1688-13	Aprionus spACC1742	3.93
Diptera	Cecidomyiidae	Asphondylia BOLD:ACC1325	0.24	0.58	BOLD:ACC1325			GMGRG2682-13	CecidInt3 sp. BOLD:ACI7021	16.29
Diptera	Cecidomyiidae	Asphondylia sarothamni	0	0	BOLD:ACQ9835			AMTPF2199-16	Asphondylia sp. BOLD:ACY8973	10.58
Diptera	Cecidomyiidae	Asphondylia sp. BOLD:AAH3709	0.29	0.86	BOLD:AAH3709			GMGMM836-14	Rhopalomyia sp. BOLD:ACR5111	17.25
Diptera	Cecidomyiidae	Asphondylia sp. BOLD:AAV5788	N/A	0	BOLD:AAV5788			GMGRE088-13	CecidInt50 sp. BOLD:ACG7119	14.43
Diptera	Cecidomyiidae	Asphondylia sp. BOLD:ACJ0626	N/A	0	BOLD:ACJ0626			GMGRF4023-13	CecidInt35 sp. BOLD:ACI8239	18.02
Diptera	Cecidomyiidae	Asphondylia sp. BOLD:ACY8973	N/A	0	BOLD:ACY8973			GMGMA1574-14	Asphondylia sarothamni	10.58
Diptera	Cecidomyiidae	Asphondylia sp. BOLD:ADA0481	N/A	0	BOLD:ADA0481			AMTPF2269-16	Asphondylia sp. BOLD:ADA0952	15.56
Diptera	Cecidomyiidae	Asphondylia sp. BOLD:ADA0952	N/A	0	BOLD:ADA0952			AMTPF2202-16	Asphondylia sp. BOLD:ADA0481	15.56
Diptera	Cecidomyiidae	Asteromyia sp. BOLD:AAV5552	1.07	2.13	BOLD:AAV5552			AMTPF2278-16	Asteromyia sp. BOLD:ACZ8516	1.8
Diptera	Cecidomyiidae	Asteromyia sp. BOLD:ACG7778	0.13	0.31	BOLD:ACG7778			GMGMC1328-14	Asteromyia sp. BOLD:AAV5552	2.28
Diptera	Cecidomyiidae	Asteromyia sp. BOLD:ACI6897	1.12	2.18	BOLD:ACI6897			GMGRD2714-13	Asteromyia sp. BOLD:AAV5552	2.64
Diptera	Cecidomyiidae	Asteromyia sp. BOLD:ACJ3015	N/A	0	BOLD:ACJ3015			GMGMC1328-14	Asteromyia sp. BOLD:AAV5552	2.1
Diptera	Cecidomyiidae	Asteromyia sp. BOLD:ACJ3177	0.11	0.18	BOLD:ACJ3177			GMGRD2714-13	Asteromyia sp. BOLD:AAV5552	2.71
Diptera	Cecidomyiidae	Asteromyia sp. BOLD:ACZ8516	N/A	0	BOLD:ACZ8516			GMGMC1328-14	Asteromyia sp. BOLD:AAV5552	1.8
Diptera	Cecidomyiidae	Bryomyia bergrothi	N/A	0	BOLD:ACI8289			GMGRB1291-13	CecidInt52 sp. BOLD:ACF6172	5.23
Diptera	Cecidomyiidae	Bryomyia gibbosa	0.38	0.61	BOLD:ACJ3086			GMGRH640-13	CecidInt52 sp. BOLD:ADE1424	9.35
Diptera	Cecidomyiidae	Camptomyia sp. BOLD:ABW0442	0.19	0.19	BOLD:ABW0442			GMGRC618-13	Camptomyia sp. BOLD:ACG3993	15.34
Diptera	Cecidomyiidae	Camptomyia sp. BOLD:ACF9448	0	0	BOLD:ACF9448			GMGRA491-13	CecidInt42 sp. BOLD:ACD9574	13.67
Diptera	Cecidomyiidae	Camptomyia sp. BOLD:ACG3993	N/A	0	BOLD:ACG3993			GMGMM819-14	Camptomyia sp. BOLD:ABW0442	15.34
Diptera	Cecidomyiidae	Camptomyia sp. BOLD:ACJ3067	N/A	0	BOLD:ACJ3067			GMGMK601-14	Camptomyia sp. BOLD:ACR4415	16.36
Diptera	Cecidomyiidae	Camptomyia sp. BOLD:ACR0103	N/A	0	BOLD:ACR0103			GMGRF5909-13	CecidInt29 sp. BOLD:ABV0448	18.57
Diptera	Cecidomyiidae	Camptomyia sp. BOLD:ACR4415	0.36	0.36	BOLD:ACR4415			AMTPE609-15	CecidInt44 sp. BOLD:ACF1669	15.06
Diptera	Cecidomyiidae	Campylomyza flavipes	0.06	0.18	BOLD:ACO0678			AMTPF2221-16	CecidInt44 sp. BOLD:ACZ7031	4.49
Diptera	Cecidomyiidae	Campylomyza ormerodi	0.32	0.7	BOLD:ACC6477			AMTPE800-15	CecidInt44 sp. BOLD:ACT5046	5.9
Diptera	Cecidomyiidae	CecidInt1 sp. BOLD:ACJ3184	N/A	0	BOLD:ACJ3184			NPBGL1411-15	Suillia atricornis	39.91
Diptera	Cecidomyiidae	CecidInt10 sp. BOLD:ACG2821	0	0	BOLD:ACG2821			GMGMA1243-14	CecidInt10 sp. BOLD:ACQ9709	6.91
Diptera	Cecidomyiidae	CecidInt10 sp. BOLD:ACQ9709	N/A	0	BOLD:ACQ9709			GMGRD1596-13	CecidInt10 sp. BOLD:ACG2821	6.91
Diptera	Cecidomyiidae	CecidInt10 sp. BOLD:ACR0363	0.06	0.17	BOLD:ACR0363			GMGRD1596-13	CecidInt10 sp. BOLD:ACG2821	7.34
Diptera	Cecidomyiidae	CecidInt11 sp. BOLD:ACG6626	0.31	0.31	BOLD:ACG6626			GMGRG3683-13	CecidInt11 sp. BOLD:ACJ3157	3.32
Diptera	Cecidomyiidae	CecidInt11 sp. BOLD:ACI9681	N/A	0	BOLD:ACI9681			GMGME945-14	CecidInt3 sp. BOLD:ACR2022	8.59
Diptera	Cecidomyiidae	CecidInt11 sp. BOLD:ACJ3157	0	0	BOLD:ACJ3157			GMGRF5259-13	CecidInt11 sp. BOLD:ACG6626	3.32
Diptera	Cecidomyiidae	CecidInt11 sp. BOLD:ACQ8949	0.77	0.77	BOLD:ACQ8949			GMGRE1417-13	CecidInt11 sp. BOLD:ACJ3157	8.5
Diptera	Cecidomyiidae	CecidInt11 sp. BOLD:ACR0961	N/A	0	BOLD:ACR0961			GMGRD3088-13	CecidInt3 sp. BOLD:AAM6116	10.19
Diptera	Cecidomyiidae	CecidInt11 sp. BOLD:ACR1349	0	0	BOLD:ACR1349			GMGME1447-14	CecidInt11 sp. BOLD:ACU9439	1.94
Diptera	Cecidomyiidae	CecidInt11 sp. BOLD:ACR3272	0.11	0.16	BOLD:ACR3272			GMGRG424-13	CecidInt11 sp. BOLD:ACI9681	9.75
Diptera	Cecidomyiidae	CecidInt11 sp. BOLD:ACU9439	N/A	0	BOLD:ACU9439			GMGME562-14	CecidInt11 sp. BOLD:ACR1349	1.94
Diptera	Cecidomyiidae	CecidInt12 sp. BOLD:AAV5319	N/A	0	BOLD:AAV5319			GMGMA956-14	CecidInt26 sp. BOLD:ACG5741	11.57
Diptera	Cecidomyiidae	CecidInt12 sp. BOLD:AAV5325	2.57	4.99	BOLD:AAV5325			GMGRB981-13	CecidInt12 sp. BOLD:ACF7467	5.41
Diptera	Cecidomyiidae	CecidInt12 sp. BOLD:ACE2296	N/A	0	BOLD:ACE2296			GMGRB973-13	CecidInt12 sp. BOLD:ACF7465	2.83
Diptera	Cecidomyiidae	CecidInt12 sp. BOLD:ACF7465	N/A	0	BOLD:ACF7465			GMGRB981-13	CecidInt12 sp. BOLD:ACF7467	2.35
Diptera	Cecidomyiidae	CecidInt12 sp. BOLD:ACF7467	N/A	0	BOLD:ACF7467			GMGRB973-13	CecidInt12 sp. BOLD:ACF7465	2.35
Diptera	Cecidomyiidae	CecidInt12 sp. BOLD:ACF8765	N/A	0	BOLD:ACF8765			GMGRG1483-13	CecidInt9 sp. BOLD:ACC1591	9.28
Diptera	Cecidomyiidae	CecidInt12 sp. BOLD:ACG3632	0.94	1.42	BOLD:ACG3632			GMGRG1950-13	CecidInt53 sp. BOLD:ACJ3377	4.54
Diptera	Cecidomyiidae	CecidInt12 sp. BOLD:ACG8117	1.19	2.26	BOLD:ACG8117			GMGRF1837-13	CecidInt12 sp. BOLD:AAV5325	5.67
Diptera	Cecidomyiidae	CecidInt12 sp. BOLD:ACL3713	N/A	0	CDC (2)			GMGRE1402-13	CecidInt12 sp. BOLD:AAV5325	9.95
Diptera	Cecidomyiidae	CecidInt12 sp. BOLD:ACP0608	1.05	1.05	BOLD:ADN7262			GMGMD728-14	CecidInt12 sp. BOLD:ACR0093	4.64
Diptera	Cecidomyiidae	CecidInt12 sp. BOLD:ACQ8724	N/A	0	BOLD:ACQ8724			AMTPE789-15	CecidInt12 sp. BOLD:ACX2131	7.13
Diptera	Cecidomyiidae	CecidInt12 sp. BOLD:ACR0093	N/A	0	BOLD:ACR0093			GMGMK372-14	CecidInt12 sp. BOLD:ADF5223	1.92
Diptera	Cecidomyiidae	CecidInt12 sp. BOLD:ACR0934	0.06	0.2	BOLD:ACR0934			GMGRF1837-13	CecidInt12 sp. BOLD:AAV5325	6.67
Diptera	Cecidomyiidae	CecidInt12 sp. BOLD:ACR2740	N/A	0	BOLD:ACR2740			GMGRE1402-13	CecidInt12 sp. BOLD:AAV5325	9.17
Diptera	Cecidomyiidae	CecidInt12 sp. BOLD:ACR3445	N/A	0	BOLD:ACR3445			GMGMD728-14	CecidInt12 sp. BOLD:ACR0093	7.7
Diptera	Cecidomyiidae	CecidInt12 sp. BOLD:ACR5110	1.76	1.76	BOLD:ACR5110			GMGMG1056-14	CecidInt12 sp. BOLD:ADF6614	9.6
Diptera	Cecidomyiidae	CecidInt12 sp. BOLD:ACX1347	N/A	0	BOLD:ACX1347			GMGMB309-14	CecidInt12 sp. BOLD:ACQ8724	7.25
Diptera	Cecidomyiidae	CecidInt12 sp. BOLD:ACX2131	N/A	0	BOLD:ACX2131			GMGMB309-14	CecidInt12 sp. BOLD:ACQ8724	7.13
Diptera	Cecidomyiidae	CecidInt12 sp. BOLD:ACX2938	0	0	BOLD:ACX2938			GMGMK609-14	CecidInt12 sp. BOLD:ACP0608	5.93
Diptera	Cecidomyiidae	CecidInt12 sp. BOLD:ADF5223	N/A	0	BOLD:ADF5223			GMGMD728-14	CecidInt12 sp. BOLD:ACR0093	1.92
Diptera	Cecidomyiidae	CecidInt12 sp. BOLD:ADF6614	N/A	0	BOLD:ADF6614			GMGMB309-14	CecidInt12 sp. BOLD:ACQ8724	8.27
Diptera	Cecidomyiidae	CecidInt13 sp. BOLD:ACF6805	N/A	0	BOLD:ACF6805			GMGRD2714-13	Asteromyia sp. BOLD:AAV5552	8.02
Diptera	Cecidomyiidae	CecidInt13 sp. BOLD:ACJ2652	N/A	0	BOLD:ACJ2652			GMGMK1424-14	CecidInt13 sp. BOLD:ACR3617	5.1
Diptera	Cecidomyiidae	CecidInt13 sp. BOLD:ACJ3276	N/A	0	BOLD:ACJ3276			GMGRH562-13	CecidInt13 sp. BOLD:ACJ2652	10.5
Diptera	Cecidomyiidae	CecidInt13 sp. BOLD:ACQ8906	0.62	0.62	BOLD:ACQ8906			GMGRE2091-13	CecidInt27 sp. BOLD:ACH3603	11.72
Diptera	Cecidomyiidae	CecidInt13 sp. BOLD:ACR3617	N/A	0	BOLD:ACR3617			GMGRH562-13	CecidInt13 sp. BOLD:ACJ2652	5.1
Diptera	Cecidomyiidae	CecidInt14 sp. BOLD:ACF9301	0.37	0.61	BOLD:ACF9301			GMGRG2398-13	CecidInt14 sp. BOLD:ACG3846	8.85
Diptera	Cecidomyiidae	CecidInt14 sp. BOLD:ACG3108	0.33	0.33	BOLD:ACG3108			GMGMJ1156-14	Asteromyia sp. BOLD:AAV5552	9.67
Diptera	Cecidomyiidae	CecidInt14 sp. BOLD:ACG3846	0.39	0.76	BOLD:ACG3846			GMGRD2210-13	CecidInt14 sp. BOLD:ACF9301	8.85
Diptera	Cecidomyiidae	CecidInt14 sp. BOLD:ACJ3285	0	0	BOLD:ACJ3285			GMGMK1274-14	Sitodiplosis mosellana	13.34
Diptera	Cecidomyiidae	CecidInt14 sp. BOLD:ACQ9098	N/A	0	BOLD:ACQ9098			GMGRD1404-13	CecidInt14 sp. BOLD:ACF9301	12.65
Diptera	Cecidomyiidae	CecidInt14 sp. BOLD:ACR3064	N/A	0	BOLD:ACR3064			GMGRE3614-13	CecidInt21 sp. BOLD:ACG6806	7.44
Diptera	Cecidomyiidae	CecidInt15 sp. BOLD:AAP9029	0.26	1.25	BOLD:AAP9029			GMGMB234-14	CecidInt4 sp. BOLD:ACQ9141	8.41
Diptera	Cecidomyiidae	CecidInt15 sp. BOLD:ACJ1100	N/A	0	BOLD:ACJ1100			GMGRF6169-13	CecidInt27 sp. BOLD:ACF8064	11.79
Diptera	Cecidomyiidae	CecidInt15 sp. BOLD:ACJ1102	0.15	0.15	BOLD:ACJ1102			GMGRC2532-13	CecidInt13 sp. BOLD:ACF6805	12.34
Diptera	Cecidomyiidae	CecidInt15 sp. BOLD:ACJ3039	N/A	0	BOLD:ACJ3039			AMTPF2220-16	CecidInt4 sp. BOLD:ACZ7554	9.24
Diptera	Cecidomyiidae	CecidInt15 sp. BOLD:ADA0734	N/A	0	BOLD:ADA0734			GMGRF4025-13	CecidInt35 sp. BOLD:ACF8769	11.33
Diptera	Cecidomyiidae	CecidInt16 sp. BOLD:ACF8061	N/A	0	BOLD:ACF8061			GMGRF2954-13	CecidInt16 sp. BOLD:ACR4496	10.26
Diptera	Cecidomyiidae	CecidInt16 sp. BOLD:ACG2915	0	0	BOLD:ACG2915			GMGRG2612-13	CecidInt16 sp. BOLD:ACG3614	11.37
Diptera	Cecidomyiidae	CecidInt16 sp. BOLD:ACG3614	0.21	0.98	BOLD:ACG3614			GMGRF5213-13	CecidInt16 sp. BOLD:ACI9133	2.43
Diptera	Cecidomyiidae	CecidInt16 sp. BOLD:ACG4004	1.08	1.08	BOLD:ACG4004			GMGRG2835-13	CecidInt16 sp. BOLD:ACR4496	2.08
Diptera	Cecidomyiidae	CecidInt16 sp. BOLD:ACI8086	N/A	0	BOLD:ACI8086			GMGRD576-13	CecidInt16 sp. BOLD:ACG4004	7.58
Diptera	Cecidomyiidae	CecidInt16 sp. BOLD:ACI9133	N/A	0	BOLD:ACI9133			GMGRG4125-13	CecidInt16 sp. BOLD:ACG3614	2.43
Diptera	Cecidomyiidae	CecidInt16 sp. BOLD:ACR0160	0	0	BOLD:ACR0160			GMGME1383-14	CecidInt16 sp. BOLD:ACR1367	7.62
Diptera	Cecidomyiidae	CecidInt16 sp. BOLD:ACR1367	N/A	0	BOLD:ACR1367			GMGMD1596-14	CecidInt16 sp. BOLD:ACR0160	7.62
Diptera	Cecidomyiidae	CecidInt16 sp. BOLD:ACR4496	0.58	2.2	BOLD:ACR4496			GMGMD661-14	CecidInt16 sp. BOLD:ACG4004	2.08
Diptera	Cecidomyiidae	CecidInt17 sp. BOLD:ACF6944	0.15	0.15	BOLD:ACF6944			GMGRG199-13	CecidInt17 sp. BOLD:ACI9731	11.03
Diptera	Cecidomyiidae	CecidInt17 sp. BOLD:ACG8248	N/A	0	BOLD:ACG8248			GMGRF4726-13	CecidInt3 sp. BOLD:AAP9033	9.02
Diptera	Cecidomyiidae	CecidInt17 sp. BOLD:ACI9731	N/A	0	BOLD:ACI9731			GMGRF4065-13	CecidInt3 sp. BOLD:ACI7046	7.51
Diptera	Cecidomyiidae	CecidInt17 sp. BOLD:ACJ3275	N/A	0	BOLD:ACJ3275			GMGMK1538-14	Sitodiplosis mosellana	9.96
Diptera	Cecidomyiidae	CecidInt17 sp. BOLD:ACR7025	N/A	0	BOLD:ACR7025			GMGRE068-13	CecidInt27 sp. BOLD:ACH3603	9.46
Diptera	Cecidomyiidae	CecidInt17 sp. BOLD:ACZ7711	N/A	0	BOLD:ACZ7711			GMGMK1538-14	Sitodiplosis mosellana	8.89
Diptera	Cecidomyiidae	CecidInt18 sp. BOLD:ACP3853	N/A	0	BOLD:ACP3853			GMGRF4065-13	CecidInt3 sp. BOLD:ACI7046	7.34
Diptera	Cecidomyiidae	CecidInt19 BOLD:ACG4462	0.19	0.47	BOLD:ACG4462			GMGRH1772-13	CecidInt3 sp. BOLD:AAH3664	12.2
Diptera	Cecidomyiidae	CecidInt19 sp. BOLD:ACP8091	0	0	BOLD:ACP8091			GMGML1370-14	CecidInt19 sp. BOLD:ACR4753	8.59
Diptera	Cecidomyiidae	CecidInt19 sp. BOLD:ACP9503	0.3	0.59	BOLD:ACP9503			GMGMB228-14	CecidInt19 sp. BOLD:ACQ9637	3.67
Diptera	Cecidomyiidae	CecidInt19 sp. BOLD:ACQ9013	0.15	0.15	BOLD:ACQ9013			GMGMB228-14	CecidInt19 sp. BOLD:ACQ9637	6.35
Diptera	Cecidomyiidae	CecidInt19 sp. BOLD:ACQ9637	N/A	0	BOLD:ACQ9637			GMGMK1275-14	CecidInt19 sp. BOLD:ACP9503	3.67
Diptera	Cecidomyiidae	CecidInt19 sp. BOLD:ACQ9748	N/A	0	BOLD:ACQ9748			GMGMC1554-14	CecidInt3 sp. BOLD:ACI5478	8.42
Diptera	Cecidomyiidae	CecidInt19 sp. BOLD:ACQ9862	N/A	0	BOLD:ACQ9862			GMGMK687-14	CecidInt19 sp. BOLD:ACP9503	6.56
Diptera	Cecidomyiidae	CecidInt19 sp. BOLD:ACQ9963	0	0	BOLD:ACQ9963			GMGRF6090-13	CecidInt27 sp. BOLD:ACH3603	9.14
Diptera	Cecidomyiidae	CecidInt19 sp. BOLD:ACR4753	N/A	0	BOLD:ACR4753			GMGMI1454-14	CecidInt19 sp. BOLD:ACP8091	8.59
Diptera	Cecidomyiidae	CecidInt2 sp. BOLD:ACJ3384	0	0	BOLD:ACJ3384			GMGRI780-13	Peromyia edwardsi	19.36
Diptera	Cecidomyiidae	CecidInt20 sp. BOLD:AAN5199	0	0	BOLD:AAN5199			GMGMK659-14	CecidInt20 sp. BOLD:ACR2903	4.65
Diptera	Cecidomyiidae	CecidInt20 sp. BOLD:ACB0632	0	0	BOLD:ACB0632			GMGMK639-14	CecidInt20 sp. BOLD:ACR2934	7.14
Diptera	Cecidomyiidae	CecidInt20 sp. BOLD:ACR2903	0	0	BOLD:ACR2903			GMGRG4076-13	CecidInt20 sp. BOLD:AAN5199	4.65
Diptera	Cecidomyiidae	CecidInt20 sp. BOLD:ACR2934	N/A	0	BOLD:ACR2934			GMGML567-14	CecidInt20 sp. BOLD:ACR2903	5.92
Diptera	Cecidomyiidae	CecidInt21 sp. BOLD:ACG3064	0	0	BOLD:ACG3064			GMGRF2848-13	CecidInt34 sp. BOLD:ACG7065	8.53
Diptera	Cecidomyiidae	CecidInt21 sp. BOLD:ACG6560	0.13	0.52	BOLD:ACG6560			GMGMK1529-14	CecidInt21 sp. BOLD:ACR3524	2.82
Diptera	Cecidomyiidae	CecidInt21 sp. BOLD:ACG6806	0.18	0.18	BOLD:ACG6806			GMGRG3654-13	CecidInt21 sp. BOLD:ACI8290	6.42
Diptera	Cecidomyiidae	CecidInt21 sp. BOLD:ACI8290	0.07	0.17	BOLD:ACI8290			GMGRE3614-13	CecidInt21 sp. BOLD:ACG6806	6.42
Diptera	Cecidomyiidae	CecidInt21 sp. BOLD:ACI9414	0.11	0.32	BOLD:ACI9414			GMGMC1163-14	CecidInt3 sp. BOLD:ACI5478	5.61
Diptera	Cecidomyiidae	CecidInt21 sp. BOLD:ACI9701	N/A	0	BOLD:ACI9701			GMGMM788-14	CecidInt21 sp. BOLD:ACR3524	3.56
Diptera	Cecidomyiidae	CecidInt21 sp. BOLD:ACQ9003	0	0	BOLD:ACQ9003			GMGMK1274-14	Sitodiplosis mosellana	8.56
Diptera	Cecidomyiidae	CecidInt21 sp. BOLD:ACR0430	0.17	0.17	BOLD:ACR0430			GMGRF4294-13	CecidInt23 sp. BOLD:ACB0652	7.04
Diptera	Cecidomyiidae	CecidInt21 sp. BOLD:ACR3524	0.06	0.34	BOLD:ACR3524			GMGMD682-14	CecidInt21 sp. BOLD:ACG6560	2.82
Diptera	Cecidomyiidae	CecidInt22 sp. BOLD:AAZ5610	0.23	0.35	BOLD:AAZ5610			GMGMD1444-14	CecidInt22 sp. BOLD:ACR4389	5.33
Diptera	Cecidomyiidae	CecidInt22 sp. BOLD:ACB9083	0.11	0.16	BOLD:ACB9083			GMGME1485-14	CecidInt22 sp. BOLD:ACR3819	7.11
Diptera	Cecidomyiidae	CecidInt22 SP. BOLD:ACG8250	N/A	0	BOLD:ACG8250			GMGME987-14	CecidInt22 sp. BOLD:ACR4389	6.84
Diptera	Cecidomyiidae	CecidInt22 sp. BOLD:ACJ3105	N/A	0	BOLD:ACJ3105			GMGME947-14	CecidInt22 sp. BOLD:ACR4389	5.47
Diptera	Cecidomyiidae	CecidInt22 sp. BOLD:ACL6045	N/A	0	BOLD:ACL6045			GMGME1485-14	CecidInt22 sp. BOLD:ACR3819	6.32
Diptera	Cecidomyiidae	CecidInt22 sp. BOLD:ACP6507	0.19	0.32	BOLD:ACP6507			GMGRF4294-13	CecidInt23 sp. BOLD:ACB0652	6.54
Diptera	Cecidomyiidae	CecidInt22 sp. BOLD:ACR3819	0.09	0.36	BOLD:ACR3819			GMGME1177-14	CecidInt22 sp. BOLD:ACL6045	6.32
Diptera	Cecidomyiidae	CecidInt22 sp. BOLD:ACR4389	0.65	1.14	BOLD:ACR4389			GMGME1276-14	CecidInt22 sp. BOLD:AAZ5610	5.33
Diptera	Cecidomyiidae	CecidInt23 sp. BOLD:ACB0652	0.32	0.76	BOLD:ACB0652			GMGRF3941-13	CecidInt23 sp. BOLD:ACI8240	5.81
Diptera	Cecidomyiidae	CecidInt23 sp. BOLD:ACC5649	N/A	0	BOLD:ACC5649			GMGMA1285-14	CecidInt23 sp. BOLD:ACN4609	6.71
Diptera	Cecidomyiidae	CecidInt23 sp. BOLD:ACG2884	0.24	0.46	BOLD:ACG2884			GMGMB1134-14	CecidIntGen spACG0535	6.58
Diptera	Cecidomyiidae	CecidInt23 sp. BOLD:ACG3582	N/A	0	BOLD:ACG3582			GMGME1141-14	CecidInt23 sp. BOLD:ACR0595	2.17
Diptera	Cecidomyiidae	CecidInt23 sp. BOLD:ACG3848	0.19	0.7	BOLD:ACG3848			GMGRD2597-13	CecidInt23 sp. BOLD:ACG4666	6.9
Diptera	Cecidomyiidae	CecidInt23 sp. BOLD:ACG4213	0	0	BOLD:ACG4213			GMGMD1235-14	CecidInt23 sp. BOLD:ACO8436	3.31
Diptera	Cecidomyiidae	CecidInt23 sp. BOLD:ACG4457	0.1	0.15	BOLD:ACG4457			GMGMD1235-14	CecidInt23 sp. BOLD:ACO8436	3.15
Diptera	Cecidomyiidae	CecidInt23 sp. BOLD:ACG4606	N/A	0	BOLD:ACG4606			GMGRF4294-13	CecidInt23 sp. BOLD:ACB0652	7.87
Diptera	Cecidomyiidae	CecidInt23 sp. BOLD:ACG4666	N/A	0	BOLD:ACG4666			GMGME729-14	CecidInt23 sp. BOLD:ACG4457	5.39
Diptera	Cecidomyiidae	CecidInt23 sp. BOLD:ACG4668	0	0	BOLD:ACG4668			GMGMB1134-14	CecidIntGen spACG0535	6.05
Diptera	Cecidomyiidae	CecidInt23 sp. BOLD:ACI4027	0.46	2.1	BOLD:ACI4027			GMGRD644-13	CecidInt23 sp. BOLD:ACG4457	4.17
Diptera	Cecidomyiidae	CecidInt23 sp. BOLD:ACI8240	N/A	0	BOLD:ACI8240			GMGRD1137-13	CecidInt23 sp. BOLD:ACG3582	3.62
Diptera	Cecidomyiidae	CecidInt23 sp. BOLD:ACJ2992	0	0	BOLD:ACJ2992			GMGRC2789-13	CecidInt23 sp. BOLD:ACI4027	5.08
Diptera	Cecidomyiidae	CecidInt23 sp. BOLD:ACJ4928	0	0	BOLD:ACJ4928			GMGMB243-14	CecidIntGen spACG0535	7.68
Diptera	Cecidomyiidae	CecidInt23 sp. BOLD:ACJ5535	1.56	1.56	BOLD:ACJ5535			GMGRH1307-13	CecidInt23 sp. BOLD:ACI4027	8.36
Diptera	Cecidomyiidae	CecidInt23 sp. BOLD:ACN4609	0	0	CDC (2)			GMGRF5044-13	CecidInt23 sp_ADF8296	4.74
Diptera	Cecidomyiidae	CecidInt23 sp. BOLD:ACO8436	N/A	0	BOLD:ACO8436			GMGME729-14	CecidInt23 sp. BOLD:ACG4457	3.15
Diptera	Cecidomyiidae	CecidInt23 sp. BOLD:ACQ9172	N/A	0	BOLD:ACQ9172			GMGRH1158-13	CecidInt21 sp. BOLD:ACI9414	6.87
Diptera	Cecidomyiidae	CecidInt23 sp. BOLD:ACR0595	0	0	BOLD:ACR0595			GMGRD1137-13	CecidInt23 sp. BOLD:ACG3582	2.17
Diptera	Cecidomyiidae	CecidInt23 sp_ADF8296	N/A	0	BOLD:ADF8296			GMGMA1285-14	CecidInt23 sp. BOLD:ACN4609	4.74
Diptera	Cecidomyiidae	CecidInt24 sp. BOLD:ACC1396	0.22	0.95	BOLD:ACC1396			GMGRG3620-13	CecidInt24 sp. BOLD:ACG5475	5.06
Diptera	Cecidomyiidae	CecidInt24 sp. BOLD:ACC1469	0.22	1.08	BOLD:ACC1469			GMGRF2478-13	CecidInt24 sp. BOLD:ACF7556	9.14
Diptera	Cecidomyiidae	CecidInt24 sp. BOLD:ACF6114	0.37	1.04	BOLD:ACF6114			GMGRG3334-13	CecidInt24 sp. BOLD:ACJ3530	1.39
Diptera	Cecidomyiidae	CecidInt24 sp. BOLD:ACF7157	0.06	0.35	BOLD:ACF7157			GMGRD1173-13	CecidInt24 sp. BOLD:ACJ1180	1.32
Diptera	Cecidomyiidae	CecidInt24 sp. BOLD:ACF7555	0.03	0.36	BOLD:ACF7555			GMGRG2718-13	CecidInt24 sp. BOLD:ACJ3096	1.45
Diptera	Cecidomyiidae	CecidInt24 sp. BOLD:ACF7556	0.4	1.11	BOLD:ACF7556			GMGRC2368-13	CecidInt24 sp. BOLD:ACF6114	3.29
Diptera	Cecidomyiidae	CecidInt24 sp. BOLD:ACF7975	N/A	0	BOLD:ACF7975			GMGRF2870-13	CecidInt25 sp. BOLD:ACG7418	8.1
Diptera	Cecidomyiidae	CecidInt24 sp. BOLD:ACF8503	0	0	BOLD:ACF8503			GMGRD417-13	CecidInt24 sp. BOLD:ACG4546	1.07
Diptera	Cecidomyiidae	CecidInt24 sp. BOLD:ACF8766	N/A	0	BOLD:ACF8766			GMGRB920-13	CecidInt24 sp. BOLD:ACF9577	5.98
Diptera	Cecidomyiidae	CecidInt24 sp. BOLD:ACF9577	N/A	0	BOLD:ACF9577			GMGRG489-13	CecidInt24 sp. BOLD:ACG5475	5.52
Diptera	Cecidomyiidae	CecidInt24 sp. BOLD:ACG3676	0	0	BOLD:ACG3676			GMGRF2924-13	CecidInt24 sp. BOLD:ACI4217	1.82
Diptera	Cecidomyiidae	CecidInt24 sp. BOLD:ACG3715	0.23	1.07	BOLD:ACG3715			AMTPF2160-16	CecidInt24 sp. BOLD:ACZ8538	3.12
Diptera	Cecidomyiidae	CecidInt24 sp. BOLD:ACG3847	2.51	2.51	BOLD:ACG3847			GMGRD2722-13	CecidInt24 sp. BOLD:ACG4456	3.15
Diptera	Cecidomyiidae	CecidInt24 sp. BOLD:ACG4023	0.11	0.9	BOLD:ACG4023			GMGRF6162-13	CecidInt24 sp. BOLD:ADC1004	1.02
Diptera	Cecidomyiidae	CecidInt24 sp. BOLD:ACG4456	0	0	BOLD:ACG4456			GMGRD408-13	CecidInt24 sp. BOLD:ACG3847	3.15
Diptera	Cecidomyiidae	CecidInt24 sp. BOLD:ACG4546	0	0	BOLD:ACG4546			GMGRG2977-13	CecidInt24 sp. BOLD:ACF8503	1.07
Diptera	Cecidomyiidae	CecidInt24 sp. BOLD:ACG5437	0.41	1.17	BOLD:ACG5437			GMGRE2742-13	CecidInt24 sp. BOLD:ACI4217	8.55
Diptera	Cecidomyiidae	CecidInt24 sp. BOLD:ACG5475	0.27	0.52	BOLD:ACG5475			GMGRG4833-13	CecidInt24 sp. BOLD:ACC1396	5.06
Diptera	Cecidomyiidae	CecidInt24 sp. BOLD:ACI4217	0.11	0.35	BOLD:ACI4217			GMGRG2100-13	CecidInt24 sp. BOLD:ACG3676	1.82
Diptera	Cecidomyiidae	CecidInt24 sp. BOLD:ACI5316	0.45	1.97	BOLD:ACI5316			GMGRF4986-13	CecidInt24 sp. BOLD:ACG5475	5.84
Diptera	Cecidomyiidae	CecidInt24 sp. BOLD:ACI9286	0.46	0.46	BOLD:ACI9286			GMGRG3593-13	CecidInt24 sp. BOLD:ACJ3096	1.84
Diptera	Cecidomyiidae	CecidInt24 sp. BOLD:ACI9425	0.83	1.1	BOLD:ACI9425			GMGRD3324-13	CecidInt24 sp. BOLD:ACG4456	8.04
Diptera	Cecidomyiidae	CecidInt24 sp. BOLD:ACJ1180	0	0	BOLD:ACJ1180			GMGRD3295-13	CecidInt24 sp. BOLD:ACF7157	1.32
Diptera	Cecidomyiidae	CecidInt24 sp. BOLD:ACJ3096	0	0	BOLD:ACJ3096			GMGRF4706-13	CecidInt24 sp. BOLD:ACF7555	1.45
Diptera	Cecidomyiidae	CecidInt24 sp. BOLD:ACJ3241	0	0	BOLD:ACJ3241			GMGRG2431-13	CecidInt24 sp. BOLD:ACF7157	2.91
Diptera	Cecidomyiidae	CecidInt24 sp. BOLD:ACJ3286	N/A	0	BOLD:ACJ3286			GMGRG489-13	CecidInt24 sp. BOLD:ACG5475	5.88
Diptera	Cecidomyiidae	CecidInt24 sp. BOLD:ACJ3530	0	0	BOLD:ACJ3530			GMGRD2334-13	CecidInt24 sp. BOLD:ACF6114	1.39
Diptera	Cecidomyiidae	CecidInt24 sp. BOLD:ACO8224	N/A	0	BOLD:ACO8224			GMGRD2539-13	CecidInt24 sp. BOLD:ACG3715	9.1
Diptera	Cecidomyiidae	CecidInt24 sp. BOLD:ACQ9160	0.31	0.31	BOLD:ACQ9160			GMGRD1267-13	CecidInt24 sp. BOLD:ACQ9161	1.24
Diptera	Cecidomyiidae	CecidInt24 sp. BOLD:ACQ9161	N/A	0	BOLD:ACQ9161			GMGRE2355-13	CecidInt24 sp. BOLD:ACQ9160	1.24
Diptera	Cecidomyiidae	CecidInt24 sp. BOLD:ACR7231	N/A	0	BOLD:ACR7231			GMGMK1298-14	CecidInt3 sp. BOLD:AAH3617	10.32
Diptera	Cecidomyiidae	CecidInt24 sp. BOLD:ACX1421	0.09	0.36	BOLD:ACX1421			GMGMB1548-14	CecidInt9 sp. BOLD:ACQ9964	9.87
Diptera	Cecidomyiidae	CecidInt24 sp. BOLD:ACX2726	0	0	BOLD:ACX2726			GMGRF029-13	CecidInt9 sp. BOLD:AAN5271	10.65
Diptera	Cecidomyiidae	CecidInt24 sp. BOLD:ACX3049	N/A	0	BOLD:ACX3049			GMGRF2045-13	CecidInt3 sp. BOLD:ACN3741	10.73
Diptera	Cecidomyiidae	CecidInt24 sp. BOLD:ACZ7311	N/A	0	BOLD:ACZ7311			GMGRG2346-13	CecidInt24 sp. BOLD:ACF6114	8.79
Diptera	Cecidomyiidae	CecidInt24 sp. BOLD:ACZ7551	0	0	BOLD:ACZ7551			AMTPF2139-16	CecidInt24 sp. BOLD:ADA0232	5.45
Diptera	Cecidomyiidae	CecidInt24 sp. BOLD:ACZ8538	N/A	0	BOLD:ACZ8538			GMGRE845-13	CecidInt24 sp. BOLD:ACG3715	3.12
Diptera	Cecidomyiidae	CecidInt24 sp. BOLD:ADA0232	N/A	0	BOLD:ADA0232			AMTPF2103-16	CecidInt24 sp. BOLD:ACZ7551	5.45
Diptera	Cecidomyiidae	CecidInt24 sp. BOLD:ADC1004	0.39	0.65	BOLD:ADC1004			GMGRE619-13	CecidInt24 sp. BOLD:ACG4023	1.02
Diptera	Cecidomyiidae	CecidInt24 sp. BOLD:ADC1161	N/A	0	BOLD:ADC1161			GMGRF6162-13	CecidInt24 sp. BOLD:ADC1004	1.32
Diptera	Cecidomyiidae	CecidInt25 sp. BOLD:ACG5554	0.16	0.32	BOLD:ACG5554			GMGRE1279-13	CecidInt25 sp. BOLD:ACG7418	2.19
Diptera	Cecidomyiidae	CecidInt25 sp. BOLD:ACG7418	0.22	0.88	BOLD:ACG7418			GMGRG3119-13	CecidInt25 sp. BOLD:ACG5554	2.19
Diptera	Cecidomyiidae	CecidInt25 sp. BOLD:ACI9132	N/A	0	BOLD:ACI9132			GMGRG1764-13	CecidInt25 sp. BOLD:ACG7418	3.22
Diptera	Cecidomyiidae	CecidInt25 sp. BOLD:ACJ3052	N/A	0	BOLD:ACJ3052			GMGRE1279-13	CecidInt25 sp. BOLD:ACG7418	4.87
Diptera	Cecidomyiidae	CecidInt26 sp. BOLD:AAH3623	0	0	BOLD:AAH3623			AMTPF2134-16	CecidInt26 sp. BOLD:ADA0218	1.88
Diptera	Cecidomyiidae	CecidInt26 sp. BOLD:AAI2659	0.07	0.17	BOLD:AAI2659			GMGRF3687-13	CecidInt26 sp. BOLD:ACG5741	4.08
Diptera	Cecidomyiidae	CecidInt26 sp. BOLD:ABW6098	0.15	0.33	BOLD:ABW6098			GMGRD1416-13	CecidInt26 sp. BOLD:AAI2659	5.53
Diptera	Cecidomyiidae	CecidInt26 sp. BOLD:ACG5312	N/A	0	BOLD:ACG5312			GMGRE3386-13	CecidInt27 sp. BOLD:ACH3603	9.23
Diptera	Cecidomyiidae	CecidInt26 sp. BOLD:ACG5741	0.8	1.94	BOLD:ACG5741			GMGRD1251-13	CecidInt26 sp. BOLD:AAI2659	4.08
Diptera	Cecidomyiidae	CecidInt26 sp. BOLD:ACG6315	N/A	0	BOLD:ACG6315			AMTPF2134-16	CecidInt26 sp. BOLD:ADA0218	6.41
Diptera	Cecidomyiidae	CecidInt26 sp. BOLD:ACI4212	0	0	BOLD:ACI4212			GMGRD1188-13	CecidInt26 sp. BOLD:AAI2659	6.87
Diptera	Cecidomyiidae	CecidInt26 sp. BOLD:ADA0218	N/A	0	BOLD:ADA0218			GMGRD911-13	CecidInt26 sp. BOLD:AAH3623	1.88
Diptera	Cecidomyiidae	CecidInt27 sp. BOLD:AAM6107	0.66	1.73	BOLD:AAM6107			GMGRF6169-13	CecidInt27 sp. BOLD:ACF8064	5.97
Diptera	Cecidomyiidae	CecidInt27 sp. BOLD:ACC1599	0.11	0.31	BOLD:ACC1599			AMTPF2191-16	CecidInt27 sp. BOLD:ACG3714	2.6
Diptera	Cecidomyiidae	CecidInt27 sp. BOLD:ACF8064	0.32	0.97	BOLD:ACF8064			GMGRG2020-13	CecidInt27 sp. BOLD:ACQ2059	5.76
Diptera	Cecidomyiidae	CecidInt27 sp. BOLD:ACG3714	0.51	0.51	BOLD:ACG3714			GMGRB1349-13	CecidInt27 sp. BOLD:ACC1599	2.6
Diptera	Cecidomyiidae	CecidInt27 sp. BOLD:ACH3603	0.26	2.17	CDC (2)			GMGMM631-14	CecidInt27 sp. BOLD:ACI6442	3.75
Diptera	Cecidomyiidae	CecidInt27 sp. BOLD:ACI4214	0.22	0.22	BOLD:ACI4214			GMGRF6169-13	CecidInt27 sp. BOLD:ACF8064	7.54
Diptera	Cecidomyiidae	CecidInt27 sp. BOLD:ACI6442	0.11	0.34	BOLD:ACI6442			GMGRE068-13	CecidInt27 sp. BOLD:ACH3603	3.75
Diptera	Cecidomyiidae	CecidInt27 sp. BOLD:ACJ3318	0.15	0.15	BOLD:ACJ3318			GMGRD1223-13	CecidInt27 sp. BOLD:ACC1599	5.77
Diptera	Cecidomyiidae	CecidInt27 sp. BOLD:ACQ2059	N/A	0	BOLD:ACQ2059			GMGRF6169-13	CecidInt27 sp. BOLD:ACF8064	5.76
Diptera	Cecidomyiidae	CecidInt27 sp. BOLD:ACR0694	0	0	BOLD:ACR0694			GMGRB1573-13	CecidInt27 sp. BOLD:ACC1599	9.82
Diptera	Cecidomyiidae	CecidInt27 sp. BOLD:ACR4228	N/A	0	BOLD:ACR4228			GMGRD1223-13	CecidInt27 sp. BOLD:ACC1599	6.13
Diptera	Cecidomyiidae	CecidInt28 sp. BOLD:ACF7677	0.24	0.66	BOLD:ACF7677			GMGRE2054-13	CecidInt28 sp. BOLD:ACG4106	3.83
Diptera	Cecidomyiidae	CecidInt28 sp. BOLD:ACG2767	0	0	BOLD:ACG2767			GMGRD1622-13	CecidInt28 sp. BOLD:ACG4106	0.96
Diptera	Cecidomyiidae	CecidInt28 sp. BOLD:ACG4106	0.36	1.09	BOLD:ACG4106			GMGRE1411-13	CecidInt28 sp. BOLD:ACG2767	0.96
Diptera	Cecidomyiidae	CecidInt29 sp. BOLD:AAH3621	0	0	BOLD:AAH3621			GMGRG3697-13	CecidInt29 sp. BOLD:ACJ3356	3.28
Diptera	Cecidomyiidae	CecidInt29 sp. BOLD:ABV0448	0.07	0.18	BOLD:ABV0448			GMGRG4638-13	CecidInt29 sp. BOLD:ACJ3442	5.63
Diptera	Cecidomyiidae	CecidInt29 sp. BOLD:ACC1421	0.52	1.01	BOLD:ACC1421			GMGRF6048-13	CecidInt29 sp. BOLD:ACO8177	6.47
Diptera	Cecidomyiidae	CecidInt29 sp. BOLD:ACF6037	0.08	0.33	BOLD:ACF6037			GMGRF2928-13	CecidInt29 sp. BOLD:AAH3621	5.53
Diptera	Cecidomyiidae	CecidInt29 sp. BOLD:ACG2969	N/A	0	BOLD:ACG2969			GMGRF6048-13	CecidInt29 sp. BOLD:ACO8177	1.24
Diptera	Cecidomyiidae	CecidInt29 sp. BOLD:ACJ3356	N/A	0	BOLD:ACJ3356			GMGRF3976-13	CecidInt29 sp. BOLD:AAH3621	3.28
Diptera	Cecidomyiidae	CecidInt29 sp. BOLD:ACJ3442	0.11	0.16	BOLD:ACJ3442			GMGRD1428-13	CecidInt29 sp. BOLD:ACG2969	1.98
Diptera	Cecidomyiidae	CecidInt29 sp. BOLD:ACO8177	N/A	0	BOLD:ACO8177			GMGRD1428-13	CecidInt29 sp. BOLD:ACG2969	1.24
Diptera	Cecidomyiidae	CecidInt3 sp. BOLD:AAG3625	0.09	0.18	BOLD:AAG3625			GMGMB1157-14	CecidInt3 sp. BOLD:ACI7021	3.51
Diptera	Cecidomyiidae	CecidInt3 sp. BOLD:AAH3617	1.75	4.57	BOLD:AAH3617			GMGMB1550-14	CecidInt3 sp. BOLD:ACI7021	3.47
Diptera	Cecidomyiidae	CecidInt3 sp. BOLD:AAH3662	0.17	0.17	BOLD:AAH3662			GMGRG774-13	CecidInt3 sp. BOLD:ACI7021	2.6
Diptera	Cecidomyiidae	CecidInt3 sp. BOLD:AAH3664	0.77	1.07	BOLD:AAH3664			GMGRH1607-13	CecidInt3 sp. BOLD:ACR7778	6.66
Diptera	Cecidomyiidae	CecidInt3 sp. BOLD:AAH3752	0.06	0.36	BOLD:AAH3752			GMGMK1538-14	Sitodiplosis mosellana	8.05
Diptera	Cecidomyiidae	CecidInt3 sp. BOLD:AAL7438	0.44	1.16	BOLD:AAL7438			GMGRG2584-13	CecidInt3 sp. BOLD:AAH3617	7.37
Diptera	Cecidomyiidae	CecidInt3 sp. BOLD:AAM6116	0.9	1.74	CDC (2)			GMGMC1328-14	Asteromyia sp. BOLD:AAV5552	4.63
Diptera	Cecidomyiidae	CecidInt3 sp. BOLD:AAP6843	0.17	0.17	BOLD:AAP6843			GMGRE2149-13	CecidInt3 sp. BOLD:AAH3664	8.04
Diptera	Cecidomyiidae	CecidInt3 sp. BOLD:AAP6847	0.05	0.37	BOLD:AAP6847			GMGMN1075-14	CecidInt3 sp. BOLD:ACI7021	3.2
Diptera	Cecidomyiidae	CecidInt3 sp. BOLD:AAP9033	0.9	1.91	BOLD:AAP9033			GMGRG1826-13	CecidInt3 sp. BOLD:ACJ3431	5.55
Diptera	Cecidomyiidae	CecidInt3 sp. BOLD:AAV5679	N/A	0	BOLD:AAV5679			GMGRC2517-13	CecidInt3 sp. BOLD:AAH3617	3.49
Diptera	Cecidomyiidae	CecidInt3 sp. BOLD:AAY6445	N/A	0	BOLD:AAY6445			GMGRE2717-13	CecidInt3 sp. BOLD:ACI5024	6.76
Diptera	Cecidomyiidae	CecidInt3 sp. BOLD:ABV1375	N/A	0	BOLD:ABV1375			GMGRG774-13	CecidInt3 sp. BOLD:ACI7021	2.53
Diptera	Cecidomyiidae	CecidInt3 sp. BOLD:ABW7906	N/A	0	BOLD:ABW7906			GMGRH1158-13	CecidInt21 sp. BOLD:ACI9414	9.67
Diptera	Cecidomyiidae	CecidInt3 sp. BOLD:ABX7961	0.08	0.35	BOLD:ABX7961			GMGMB089-14	CecidInt3 sp. BOLD:ACC1610	2.43
Diptera	Cecidomyiidae	CecidInt3 sp. BOLD:ACA9188	0.22	0.9	BOLD:ACA9188			GMGRG2330-13	CecidInt3 sp. BOLD:ACI4952	5.16
Diptera	Cecidomyiidae	CecidInt3 sp. BOLD:ACB0663	N/A	0	BOLD:ACB0663			GMGMD861-14	CecidInt3 sp. BOLD:ACO8319	3.47
Diptera	Cecidomyiidae	CecidInt3 sp. BOLD:ACC1610	0.31	1.08	BOLD:ACC1610			GMGMN658-14	CecidInt3 sp. BOLD:ABX7961	2.43
Diptera	Cecidomyiidae	CecidInt3 sp. BOLD:ACF0010	0.2	0.35	BOLD:ACF0010			GMGRH2259-13	CecidInt3 sp. BOLD:ACJ5429	3.93
Diptera	Cecidomyiidae	CecidInt3 sp. BOLD:ACF7766	0.42	1.09	BOLD:ACF7766			GMGMC1510-14	CecidInt3 sp. BOLD:ACI7021	3.13
Diptera	Cecidomyiidae	CecidInt3 sp. BOLD:ACF8063	0.33	4.21	BOLD:ACF8063			AMTPF2278-16	Asteromyia sp. BOLD:ACZ8516	4.58
Diptera	Cecidomyiidae	CecidInt3 sp. BOLD:ACG3613	0.24	0.52	BOLD:ACG3613			GMGRG1502-13	CecidInt3 sp. BOLD:AAM6116	7.45
Diptera	Cecidomyiidae	CecidInt3 sp. BOLD:ACG3812	N/A	0	BOLD:ACG3812			GMGRF4065-13	CecidInt3 sp. BOLD:ACI7046	7.7
Diptera	Cecidomyiidae	CecidInt3 sp. BOLD:ACG3842	N/A	0	BOLD:ACG3842			GMGRF4045-13	CecidInt35 sp. BOLD:ACG3480	10.24
Diptera	Cecidomyiidae	CecidInt3 sp. BOLD:ACG4584	N/A	0	BOLD:ACG4584			GMGRH1772-13	CecidInt3 sp. BOLD:AAH3664	8.23
Diptera	Cecidomyiidae	CecidInt3 sp. BOLD:ACG8110	0.31	0.31	BOLD:ACG8110			GMGMK1538-14	Sitodiplosis mosellana	10.8
Diptera	Cecidomyiidae	CecidInt3 sp. BOLD:ACG8358	0.15	0.15	BOLD:ACG8358			GMGRF5155-13	CecidInt3 sp. BOLD:AAP9033	7.35
Diptera	Cecidomyiidae	CecidInt3 sp. BOLD:ACH2999	0.1	0.15	BOLD:ACH2999			GMGMK664-14	CecidInt3 sp. BOLD:ACQ8768	9.12
Diptera	Cecidomyiidae	CecidInt3 sp. BOLD:ACH3004	0.31	1.57	BOLD:ACH3004			GMGMB170-14	CecidInt3 sp. BOLD:ACI7021	2.27
Diptera	Cecidomyiidae	CecidInt3 sp. BOLD:ACI4952	0.11	0.46	BOLD:ACI4952			GMGRG3359-13	CecidInt3 sp. BOLD:ACJ5055	1.43
Diptera	Cecidomyiidae	CecidInt3 sp. BOLD:ACI5024	N/A	0	BOLD:ACI5024			GMGMA1375-14	CecidInt3 sp. BOLD:AAY6445	6.76
Diptera	Cecidomyiidae	CecidInt3 sp. BOLD:ACI5478	0	0	BOLD:ACI5478			GMGRG4740-13	CecidInt21 sp. BOLD:ACI9414	5.61
Diptera	Cecidomyiidae	CecidInt3 sp. BOLD:ACI6441	0.15	0.79	BOLD:ACI6441			GMGRG4594-13	CecidInt3 sp. BOLD:ACH3004	2.87
Diptera	Cecidomyiidae	CecidInt3 sp. BOLD:ACI7021	0.2	0.37	BOLD:ACI7021			GMGRG4594-13	CecidInt3 sp. BOLD:ACH3004	2.27
Diptera	Cecidomyiidae	CecidInt3 sp. BOLD:ACI7046	0.2	0.51	BOLD:ACI7046			GMGRH2701-13	CecidInt3 sp. BOLD:ACJ5432	5.48
Diptera	Cecidomyiidae	CecidInt3 sp. BOLD:ACI9561	0.06	0.31	BOLD:ACI9561			GMGMC1163-14	CecidInt3 sp. BOLD:ACI5478	6.52
Diptera	Cecidomyiidae	CecidInt3 sp. BOLD:ACJ1103	0.69	1.54	BOLD:ACJ1103			AMTPF2111-16	CecidInt3 sp. BOLD:AAH3662	3.49
Diptera	Cecidomyiidae	CecidInt3 sp. BOLD:ACJ3331	N/A	0	BOLD:ACJ3331			GMGMC1554-14	CecidInt3 sp. BOLD:ACI5478	8.58
Diptera	Cecidomyiidae	CecidInt3 sp. BOLD:ACJ3431	N/A	0	BOLD:ACJ3431			GMGRF5155-13	CecidInt3 sp. BOLD:AAP9033	5.55
Diptera	Cecidomyiidae	CecidInt3 sp. BOLD:ACJ4978	0.15	0.15	BOLD:ACJ4978			GMGRD2241-13	CecidInt3 sp. BOLD:ACF8063	5.07
Diptera	Cecidomyiidae	CecidInt3 sp. BOLD:ACJ5055	0	0	BOLD:ACJ5055			GMGRG2330-13	CecidInt3 sp. BOLD:ACI4952	1.43
Diptera	Cecidomyiidae	CecidInt3 sp. BOLD:ACJ5429	0	0	BOLD:ACJ5429			GMGRG3463-13	CecidInt3 sp. BOLD:ACF0010	3.93
Diptera	Cecidomyiidae	CecidInt3 sp. BOLD:ACJ5432	N/A	0	BOLD:ACJ5432			GMGRF4065-13	CecidInt3 sp. BOLD:ACI7046	5.48
Diptera	Cecidomyiidae	CecidInt3 sp. BOLD:ACJ5534	N/A	0	BOLD:ACJ5534			GMGMA1375-14	CecidInt3 sp. BOLD:AAY6445	9.09
Diptera	Cecidomyiidae	CecidInt3 sp. BOLD:ACN3741	0	0	BOLD:ACN3741			GMGRH1607-13	CecidInt3 sp. BOLD:ACR7778	1.2
Diptera	Cecidomyiidae	CecidInt3 sp. BOLD:ACO3310	N/A	0	BOLD:ACO3310			GMGMK664-14	CecidInt3 sp. BOLD:ACQ8768	6.54
Diptera	Cecidomyiidae	CecidInt3 sp. BOLD:ACO7658	N/A	0	BOLD:ACO7658			GMGMD780-14	CecidInt3 sp. BOLD:ACR0427	2.65
Diptera	Cecidomyiidae	CecidInt3 sp. BOLD:ACO8319	0	0	BOLD:ACO8319			GMGRH1175-13	CecidInt3 sp. BOLD:ABV1375	2.71
Diptera	Cecidomyiidae	CecidInt3 sp. BOLD:ACO9527	0.17	0.34	BOLD:ACO9527			GMGRF4065-13	CecidInt3 sp. BOLD:ACI7046	8.26
Diptera	Cecidomyiidae	CecidInt3 sp. BOLD:ACP5708	N/A	0	BOLD:ACP5708			GMGMD650-14	CecidInt3 sp. BOLD:ACX7432	1.24
Diptera	Cecidomyiidae	CecidInt3 sp. BOLD:ACQ8676	N/A	0	BOLD:ACQ8676			GMGMN744-14	CecidInt3 sp. BOLD:ABX7961	3.36
Diptera	Cecidomyiidae	CecidInt3 sp. BOLD:ACQ8768	N/A	0	BOLD:ACQ8768			GMGMC1282-14	CecidInt3 sp. BOLD:ACO3310	6.54
Diptera	Cecidomyiidae	CecidInt3 sp. BOLD:ACQ9420	0.16	0.16	BOLD:ACQ9420			GMGRF4294-13	CecidInt23 sp. BOLD:ACB0652	9.74
Diptera	Cecidomyiidae	CecidInt3 sp. BOLD:ACR0427	N/A	0	BOLD:ACR0427			GMGME1026-14	CecidInt3 sp. BOLD:ACO7658	2.65
Diptera	Cecidomyiidae	CecidInt3 sp. BOLD:ACR0947	N/A	0	BOLD:ACR0947			GMGRE2160-13	CecidInt3 sp. BOLD:ACN3741	2.33
Diptera	Cecidomyiidae	CecidInt3 sp. BOLD:ACR2022	N/A	0	BOLD:ACR2022			GMGRG3524-13	CecidInt3 sp. BOLD:ACI9561	7.19
Diptera	Cecidomyiidae	CecidInt3 sp. BOLD:ACR2438	0	0	BOLD:ACR2438			GMGRD404-13	CecidInt3 sp. BOLD:ACF8063	7.7
Diptera	Cecidomyiidae	CecidInt3 sp. BOLD:ACR3154	1.53	1.53	BOLD:ACR3154			GMGME945-14	CecidInt3 sp. BOLD:ACR2022	8.96
Diptera	Cecidomyiidae	CecidInt3 sp. BOLD:ACR4213	N/A	0	BOLD:ACR4213			GMGRF2462-13	CecidInt3 sp. BOLD:ACF7766	5.82
Diptera	Cecidomyiidae	CecidInt3 sp. BOLD:ACR6018	N/A	0	BOLD:ACR6018			GMGMK1538-14	Sitodiplosis mosellana	7.64
Diptera	Cecidomyiidae	CecidInt3 sp. BOLD:ACR6278	N/A	0	BOLD:ACR6278			AMTPF2220-16	CecidInt4 sp. BOLD:ACZ7554	8.63
Diptera	Cecidomyiidae	CecidInt3 sp. BOLD:ACR7778	N/A	0	BOLD:ACR7778			GMGRE2160-13	CecidInt3 sp. BOLD:ACN3741	1.2
Diptera	Cecidomyiidae	CecidInt3 sp. BOLD:ACX7432	N/A	0	BOLD:ACX7432			GMGRH1597-13	CecidInt3 sp. BOLD:ACP5708	1.24
Diptera	Cecidomyiidae	CecidInt30 sp. BOLD:AAV5575	0.27	0.79	BOLD:AAV5575			GMGRC2499-13	CecidInt29 sp. BOLD:ACF6037	6.37
Diptera	Cecidomyiidae	CecidInt31 sp. BOLD:ACG3123	0.31	1.56	BOLD:ACG3123			GMGRF5016-13	CecidInt31 sp_ADF5658	4.57
Diptera	Cecidomyiidae	CecidInt31 sp. BOLD:ACG4283	0	0	BOLD:ACG4283			GMGRF4784-13	CecidInt30 sp. BOLD:AAV5575	8.4
Diptera	Cecidomyiidae	CecidInt31 sp. BOLD:ACN7340	0.05	0.18	BOLD:ACN7340			GMGRD2458-13	CecidInt31 sp. BOLD:ACN7341	1.76
Diptera	Cecidomyiidae	CecidInt31 sp. BOLD:ACN7341	0.78	0.78	BOLD:ACN7341			AMTPE640-15	CecidInt31 sp. BOLD:ACN7340	1.76
Diptera	Cecidomyiidae	CecidInt31 sp. BOLD:ACR0689	N/A	0	BOLD:ACR0689			GMGRD461-13	CecidInt31 sp. BOLD:ACG4283	12.67
Diptera	Cecidomyiidae	CecidInt31 sp. BOLD:ACR3596	N/A	0	BOLD:ACR3596			AMTPF2144-16	CecidInt31 sp. BOLD:ADA0090	10.54
Diptera	Cecidomyiidae	CecidInt31 sp. BOLD:ADA0090	N/A	0	BOLD:ADA0090			AMTPE649-15	CecidInt31 sp. BOLD:ACN7340	10.46
Diptera	Cecidomyiidae	CecidInt31 sp_ADF5658	N/A	0	BOLD:ADF5658			GMGRD2478-13	CecidInt31 sp. BOLD:ACG3123	4.57
Diptera	Cecidomyiidae	CecidInt32 sp. BOLD:ACC0091	0.41	0.87	BOLD:ACC0091			GMGRD2594-13	CecidInt32 sp. BOLD:ACG4665	2.18
Diptera	Cecidomyiidae	CecidInt32 sp. BOLD:ACC1290	0.04	0.17	BOLD:ACC1290			GMGRC1367-13	CecidInt32 sp. BOLD:ACN2313	1.75
Diptera	Cecidomyiidae	CecidInt32 sp. BOLD:ACG3124	0	0	BOLD:ACG3124			GMGRE068-13	CecidInt27 sp. BOLD:ACH3603	7.68
Diptera	Cecidomyiidae	CecidInt32 sp. BOLD:ACG3273	0.17	0.64	BOLD:ACG3273			GMGRF3799-13	CecidInt32 sp. BOLD:ACG7404	2.51
Diptera	Cecidomyiidae	CecidInt32 sp. BOLD:ACG3633	N/A	0	BOLD:ACG3633			GMGRE063-13	CecidInt32 sp. BOLD:ACG7118	3.97
Diptera	Cecidomyiidae	CecidInt32 sp. BOLD:ACG4665	0.71	1.08	BOLD:ACG4665			GMGRE1888-13	CecidInt32 sp. BOLD:ACC0091	2.18
Diptera	Cecidomyiidae	CecidInt32 sp. BOLD:ACG5291	0.24	0.53	BOLD:ACG5291			GMGRE1410-13	CecidInt32 sp. BOLD:ACG7404	1.45
Diptera	Cecidomyiidae	CecidInt32 sp. BOLD:ACG5370	0.38	0.77	BOLD:ACG5370			GMGRF5909-13	CecidInt29 sp. BOLD:ABV0448	8.44
Diptera	Cecidomyiidae	CecidInt32 sp. BOLD:ACG5420	0.77	1.56	BOLD:ACG5420			GMGRG4803-13	CecidInt27 sp. BOLD:ACH3603	7.72
Diptera	Cecidomyiidae	CecidInt32 sp. BOLD:ACG7118	N/A	0	BOLD:ACG7118			GMGRD2222-13	CecidInt32 sp. BOLD:ACG3633	3.97
Diptera	Cecidomyiidae	CecidInt32 sp. BOLD:ACG7404	0	0	BOLD:ACG7404			GMGRE1359-13	CecidInt32 sp. BOLD:ACG5291	1.45
Diptera	Cecidomyiidae	CecidInt32 sp. BOLD:ACG7415	1.32	1.76	BOLD:ACG7415			GMGRE1361-13	CecidInt32 sp. BOLD:ADG3715	2.24
Diptera	Cecidomyiidae	CecidInt32 sp. BOLD:ACI4213	N/A	0	BOLD:ACI4213			GMGRD670-13	CecidInt32 sp. BOLD:ACG3273	4.11
Diptera	Cecidomyiidae	CecidInt32 sp. BOLD:ACI4665	N/A	0	BOLD:ACI4665			GMGRF767-13	CecidInt32 sp. BOLD:ACI5245	3.49
Diptera	Cecidomyiidae	CecidInt32 sp. BOLD:ACI4666	0	0	BOLD:ACI4666			GMGRD670-13	CecidInt32 sp. BOLD:ACG3273	6.17
Diptera	Cecidomyiidae	CecidInt32 sp. BOLD:ACI5245	N/A	0	BOLD:ACI5245			GMGRF5787-13	CecidInt32 sp. BOLD:ACJ0625	3.14
Diptera	Cecidomyiidae	CecidInt32 sp. BOLD:ACI6871	N/A	0	BOLD:ACI6871			GMGRG4099-13	CecidInt32 sp. BOLD:ACG7415	2.66
Diptera	Cecidomyiidae	CecidInt32 sp. BOLD:ACI9431	N/A	0	BOLD:ACI9431			GMGRF5787-13	CecidInt32 sp. BOLD:ACJ0625	3.15
Diptera	Cecidomyiidae	CecidInt32 sp. BOLD:ACJ0625	N/A	0	BOLD:ACJ0625			GMGRF767-13	CecidInt32 sp. BOLD:ACI5245	3.14
Diptera	Cecidomyiidae	CecidInt32 sp. BOLD:ACJ1071	0.11	0.34	BOLD:ACJ1071			GMGRD1360-13	CecidInt29 sp. BOLD:ACF6037	8.79
Diptera	Cecidomyiidae	CecidInt32 sp. BOLD:ACJ2503	N/A	0	BOLD:ACJ2503			GMGRF757-13	CecidInt32 sp. BOLD:ACI6871	3.13
Diptera	Cecidomyiidae	CecidInt32 sp. BOLD:ACK5424	N/A	0	BOLD:ACK5424			GMGRF757-13	CecidInt32 sp. BOLD:ACI6871	3.46
Diptera	Cecidomyiidae	CecidInt32 sp. BOLD:ACN2313	N/A	0	BOLD:ACN2313			GMGRE2773-13	CecidInt32 sp. BOLD:ACC1290	1.75
Diptera	Cecidomyiidae	CecidInt32 sp. BOLD:ACQ0892	N/A	0	BOLD:ACQ0892			GMGRC1367-13	CecidInt32 sp. BOLD:ACN2313	2.04
Diptera	Cecidomyiidae	CecidInt32 sp. BOLD:ACZ8271	0	0	BOLD:ACZ8271			GMGRB1050-13	CecidInt34 sp. BOLD:ACF6816	9.81
Diptera	Cecidomyiidae	CecidInt32 sp. BOLD:ADG3715	N/A	0	BOLD:ADH9940			GMGRG3474-13	CecidInt32 sp. BOLD:ACG7415	2.24
Diptera	Cecidomyiidae	CecidInt32 sp. BOLD:ADG7174	N/A	0	BOLD:ADG7174			GMGRF2846-13	CecidInt27 sp. BOLD:ACH3603	8.74
Diptera	Cecidomyiidae	CecidInt33 sp. BOLD:ACC1470	0.75	2.07	BOLD:ACC1470			GMGRD1406-13	CecidInt33 sp. BOLD:ACG3677	7.69
Diptera	Cecidomyiidae	CecidInt33 sp. BOLD:ACG3107	0.12	0.31	BOLD:ACG3107			GMGRD2486-13	CecidInt33 sp. BOLD:ACG4619	4.41
Diptera	Cecidomyiidae	CecidInt33 sp. BOLD:ACG3611	N/A	0	BOLD:ACG3611			GMGRE1928-13	CecidInt34 sp. BOLD:ACG7065	11.89
Diptera	Cecidomyiidae	CecidInt33 sp. BOLD:ACG3677	N/A	0	BOLD:ACG3677			GMGRE1770-13	CecidInt33 sp. BOLD:ACC1470	7.69
Diptera	Cecidomyiidae	CecidInt33 sp. BOLD:ACG4619	N/A	0	BOLD:ACG4619			GMGRE2323-13	CecidInt33 sp. BOLD:ACG3107	4.41
Diptera	Cecidomyiidae	CecidInt34 sp. BOLD:AAH3720	0.83	2.18	BOLD:AAH3720			GMGRE1217-13	CecidInt34 sp. BOLD:ACG6871	7.71
Diptera	Cecidomyiidae	CecidInt34 sp. BOLD:ABV0466	0.62	0.93	BOLD:ABV0466			GMGRG3495-13	CecidInt34 sp. BOLD:ACF6540	6.31
Diptera	Cecidomyiidae	CecidInt34 sp. BOLD:ABV0498	0.14	0.7	BOLD:ABV0498			GMGMD1308-14	CecidInt34 sp. BOLD:ACF6657	3.14
Diptera	Cecidomyiidae	CecidInt34 sp. BOLD:ACB9757	0.42	1.29	BOLD:ACB9757			GMGRH2249-13	CecidInt34 sp. BOLD:ACB9928	3.08
Diptera	Cecidomyiidae	CecidInt34 sp. BOLD:ACB9928	0.16	0.32	BOLD:ACB9928			GMGRF688-13	CecidInt34 sp. BOLD:ACB9757	3.08
Diptera	Cecidomyiidae	CecidInt34 sp. BOLD:ACC0326	0.25	1.42	BOLD:ACC0326			GMGRE2776-13	CecidInt34 sp. BOLD:ACG3106	11.45
Diptera	Cecidomyiidae	CecidInt34 sp. BOLD:ACC1372	0.49	4.52	BOLD:ACC1372			GMGRD474-13	CecidInt34 sp. BOLD:ACO2753	1.12
Diptera	Cecidomyiidae	CecidInt34 sp. BOLD:ACC1379	N/A	0	CDC (2)			GMGMN733-14	CecidInt34 sp. BOLD:ABV0498	9.64
Diptera	Cecidomyiidae	CecidInt34 sp. BOLD:ACC6403	0.15	0.15	BOLD:ACC6403			GMGRF049-13	CecidInt34 sp. BOLD:ACB9757	8.48
Diptera	Cecidomyiidae	CecidInt34 sp. BOLD:ACF3507	N/A	0	BOLD:ACF3507			GMGRF2848-13	CecidInt34 sp. BOLD:ACG7065	6.25
Diptera	Cecidomyiidae	CecidInt34 sp. BOLD:ACF6538	0.05	0.15	BOLD:ACF6538			GMGRF5996-13	CecidInt34 sp. BOLD:ACF6540	6.62
Diptera	Cecidomyiidae	CecidInt34 sp. BOLD:ACF6540	0.27	1.25	BOLD:ACF6540			GMGRD2490-13	CecidInt34 sp. BOLD:ACG4375	2.67
Diptera	Cecidomyiidae	CecidInt34 sp. BOLD:ACF6657	0.39	0.67	BOLD:ACF6657			GMGRG2528-13	CecidInt34 sp. BOLD:ACO8487	1.18
Diptera	Cecidomyiidae	CecidInt34 sp. BOLD:ACF6816	N/A	0	BOLD:ACF6816			GMGRF788-13	CecidInt26 sp. BOLD:ABW6098	7.1
Diptera	Cecidomyiidae	CecidInt34 sp. BOLD:ACF7173	0.08	0.16	BOLD:ACF7173			GMGRB1050-13	CecidInt34 sp. BOLD:ACF6816	7.86
Diptera	Cecidomyiidae	CecidInt34 sp. BOLD:ACF8910	0.73	1	BOLD:ACF8910			GMGMN733-14	CecidInt34 sp. BOLD:ABV0498	8.11
Diptera	Cecidomyiidae	CecidInt34 sp. BOLD:ACG3063	0.25	1.24	BOLD:ACG3063			GMGRF5996-13	CecidInt34 sp. BOLD:ACF6540	6.43
Diptera	Cecidomyiidae	CecidInt34 sp. BOLD:ACG3106	1.05	2.35	BOLD:ACG3106			GMGML1309-14	CecidInt34 sp. BOLD:ACI6951	5.74
Diptera	Cecidomyiidae	CecidInt34 sp. BOLD:ACG3506	0.61	0.61	BOLD:ACG3506			GMGRD876-13	CecidInt34 sp. BOLD:ACG3612	6.59
Diptera	Cecidomyiidae	CecidInt34 sp. BOLD:ACG3581	0.88	1.2	BOLD:ACG3581			GMGRE1928-13	CecidInt34 sp. BOLD:ACG7065	8.47
Diptera	Cecidomyiidae	CecidInt34 sp. BOLD:ACG3610	0.18	0.18	BOLD:ACG3610			GMGRD393-13	CecidInt34 sp. BOLD:ACG4002	7.28
Diptera	Cecidomyiidae	CecidInt34 sp. BOLD:ACG3612	N/A	0	BOLD:ACG3612			GMGME1398-14	CecidInt34 sp. BOLD:ACG3506	6.59
Diptera	Cecidomyiidae	CecidInt34 sp. BOLD:ACG3831	0.33	1.1	BOLD:ACG3831			GMGRF2545-13	CecidInt34 sp. BOLD:ACG5369	2.46
Diptera	Cecidomyiidae	CecidInt34 sp. BOLD:ACG4002	0	0	BOLD:ACG4002			GMGRD909-13	CecidInt34 sp. BOLD:ACG3610	7.28
Diptera	Cecidomyiidae	CecidInt34 sp. BOLD:ACG4028	0.95	2.39	BOLD:ACG4028			GMGRD1593-13	CecidInt34 sp. BOLD:ACF6540	3.84
Diptera	Cecidomyiidae	CecidInt34 sp. BOLD:ACG4375	0	0	BOLD:ACG4375			GMGRD473-13	CecidInt34 sp. BOLD:ACF6540	2.67
Diptera	Cecidomyiidae	CecidInt34 sp. BOLD:ACG4458	0.15	0.15	BOLD:ACG4458			GMGRF688-13	CecidInt34 sp. BOLD:ACB9757	6.49
Diptera	Cecidomyiidae	CecidInt34 sp. BOLD:ACG4459	0.2	0.62	BOLD:ACG4459			GMGRE1928-13	CecidInt34 sp. BOLD:ACG7065	8.22
Diptera	Cecidomyiidae	CecidInt34 sp. BOLD:ACG4633	1.55	1.55	BOLD:ACG4633			GMGRG4774-13	CecidInt34 sp. BOLD:ACJ5434	8.41
Diptera	Cecidomyiidae	CecidInt34 sp. BOLD:ACG5369	0.48	0.92	BOLD:ACG5369			GMGRE3417-13	CecidInt34 sp. BOLD:ACG3831	2.46
Diptera	Cecidomyiidae	CecidInt34 sp. BOLD:ACG5398	N/A	0	BOLD:ACG5398			GMGRG4704-13	CecidInt34 sp. BOLD:ABV0498	11.12
Diptera	Cecidomyiidae	CecidInt34 sp. BOLD:ACG6871	N/A	0	BOLD:ACG6871			GMGMD1308-14	CecidInt34 sp. BOLD:ACF6657	4.53
Diptera	Cecidomyiidae	CecidInt34 sp. BOLD:ACG7065	0.29	1.09	BOLD:ACG7065			GMGRA1167-13	CecidInt34 sp. BOLD:ACF3507	6.25
Diptera	Cecidomyiidae	CecidInt34 sp. BOLD:ACG8116	0.62	0.93	BOLD:ACG8116			GMGMN733-14	CecidInt34 sp. BOLD:ABV0498	6.02
Diptera	Cecidomyiidae	CecidInt34 sp. BOLD:ACG8243	N/A	0	BOLD:ACG8243			GMGMK1527-14	CecidInt34 sp. BOLD:ACP6689	9.11
Diptera	Cecidomyiidae	CecidInt34 sp. BOLD:ACH4373	0	0	BOLD:ACH4373			GMGRF2920-13	CecidInt34 sp. BOLD:ACC1372	8
Diptera	Cecidomyiidae	CecidInt34 sp. BOLD:ACI6951	0.79	0.79	BOLD:ACI6951			GMGRH1298-13	CecidInt34 sp. BOLD:ACF6540	3.64
Diptera	Cecidomyiidae	CecidInt34 sp. BOLD:ACI8195	N/A	0	BOLD:ACI8195			GMGRG3197-13	CecidInt34 sp. BOLD:ACB9757	3.09
Diptera	Cecidomyiidae	CecidInt34 sp. BOLD:ACI8197	0.32	0.49	BOLD:ACI8197			GMGRD1127-13	CecidInt34 sp. BOLD:ACG3581	9.6
Diptera	Cecidomyiidae	CecidInt34 sp. BOLD:ACI9412	N/A	0	BOLD:ACI9412			GMGRE2749-13	CecidInt33 sp. BOLD:ACC1470	10.63
Diptera	Cecidomyiidae	CecidInt34 sp. BOLD:ACJ3277	N/A	0	BOLD:ACJ3277			AMTPF2253-16	CecidInt34 sp. BOLD:ADA1026	7.17
Diptera	Cecidomyiidae	CecidInt34 sp. BOLD:ACJ4980	N/A	0	BOLD:ACJ4980			GBMIX1132-14	CecidInt34 sp. BOLD:ACG4458	9.66
Diptera	Cecidomyiidae	CecidInt34 sp. BOLD:ACJ5434	0.65	0.65	BOLD:ACJ5434			GMGRF688-13	CecidInt34 sp. BOLD:ACB9757	7.09
Diptera	Cecidomyiidae	CecidInt34 sp. BOLD:ACM1467	0.19	0.33	BOLD:ACM1467			AMTPF2107-16	CecidInt34 sp. BOLD:ACZ7710	7.31
Diptera	Cecidomyiidae	CecidInt34 sp. BOLD:ACO2753	N/A	0	BOLD:ACO2753			GMGRD3094-13	CecidInt34 sp. BOLD:ACC1372	1.12
Diptera	Cecidomyiidae	CecidInt34 sp. BOLD:ACO8487	N/A	0	BOLD:ACO8487			GMGMD1308-14	CecidInt34 sp. BOLD:ACF6657	1.18
Diptera	Cecidomyiidae	CecidInt34 sp. BOLD:ACP0125	0.31	0.56	BOLD:ACP0125			GMGMN348-14	CecidInt34 sp. BOLD:ACR0763	2.62
Diptera	Cecidomyiidae	CecidInt34 sp. BOLD:ACP6689	N/A	0	BOLD:ACP6689			GMGRF5996-13	CecidInt34 sp. BOLD:ACF6540	7.44
Diptera	Cecidomyiidae	CecidInt34 sp. BOLD:ACQ8803	0	0	BOLD:ACQ8803			GMGRD573-13	CecidInt35 sp. BOLD:AAN5190	12.92
Diptera	Cecidomyiidae	CecidInt34 sp. BOLD:ACR0763	0	0	BOLD:ACR0763			GMGMA917-14	CecidInt34 sp. BOLD:ACP0125	2.62
Diptera	Cecidomyiidae	CecidInt34 sp. BOLD:ACR3523	N/A	0	BOLD:ACR3523			AMTPF2249-16	CecidInt34 sp. BOLD:ACZ7505	3.69
Diptera	Cecidomyiidae	CecidInt34 sp. BOLD:ACR3779	N/A	0	BOLD:ACR3779			GMGRE1928-13	CecidInt34 sp. BOLD:ACG7065	8.3
Diptera	Cecidomyiidae	CecidInt34 sp. BOLD:ACX5726	0.89	0.89	BOLD:ACX5726			GMGRF3742-13	CecidInt34 sp. BOLD:ACI8195	3.27
Diptera	Cecidomyiidae	CecidInt34 sp. BOLD:ACZ7505	N/A	0	BOLD:ACZ7505			GMGMD1317-14	CecidInt34 sp. BOLD:ACR3523	3.69
Diptera	Cecidomyiidae	CecidInt34 sp. BOLD:ACZ7710	N/A	0	BOLD:ACZ7710			GMGRG2992-13	CecidInt34 sp. BOLD:ACM1467	7.31
Diptera	Cecidomyiidae	CecidInt34 sp. BOLD:ACZ9019	N/A	0	BOLD:ACZ9019			GMGRD1429-13	CecidInt34 sp. BOLD:ABV0466	9.57
Diptera	Cecidomyiidae	CecidInt34 sp. BOLD:ADA0953	N/A	0	BOLD:ADA0953			GMGRD1429-13	CecidInt34 sp. BOLD:ABV0466	7.06
Diptera	Cecidomyiidae	CecidInt34 sp. BOLD:ADA1026	N/A	0	BOLD:ADA1026			GMGRG2864-13	CecidInt34 sp. BOLD:ACJ3277	7.17
Diptera	Cecidomyiidae	CecidInt35 sp. BOLD:AAN5190	0.11	0.16	BOLD:AAN5190			AMTPF2195-16	CecidInt35 sp. BOLD:ADA0319	4.75
Diptera	Cecidomyiidae	CecidInt35 sp. BOLD:ACB9926	0	0	BOLD:ACB9926			GMGMK1274-14	Sitodiplosis mosellana	10.62
Diptera	Cecidomyiidae	CecidInt35 sp. BOLD:ACC1498	N/A	0	BOLD:ACC1498			GMGMC1486-14	CecidInt9 sp. BOLD:AAN5271	10.23
Diptera	Cecidomyiidae	CecidInt35 sp. BOLD:ACC1592	N/A	0	BOLD:ACC1592			GMGMC1512-14	CecidInt35 sp. BOLD:ADA0492	1.72
Diptera	Cecidomyiidae	CecidInt35 sp. BOLD:ACC1753	1.11	3.62	BOLD:ACC1753			GMGRF4023-13	CecidInt35 sp. BOLD:ACI8239	8.37
Diptera	Cecidomyiidae	CecidInt35 sp. BOLD:ACC5597	N/A	0	BOLD:ACC5597			GMGRF4023-13	CecidInt35 sp. BOLD:ACI8239	8.06
Diptera	Cecidomyiidae	CecidInt35 sp. BOLD:ACF2310	N/A	0	BOLD:ADO3152			AMTPF2195-16	CecidInt35 sp. BOLD:ADA0319	9.61
Diptera	Cecidomyiidae	CecidInt35 sp. BOLD:ACF6112	N/A	0	BOLD:ACF6112			GMGRF3937-13	CecidInt35 sp. BOLD:ACF7554	6.39
Diptera	Cecidomyiidae	CecidInt35 sp. BOLD:ACF7554	0.38	1.17	BOLD:ACF7554			GMGRC2491-13	CecidInt35 sp. BOLD:ACF6112	6.39
Diptera	Cecidomyiidae	CecidInt35 sp. BOLD:ACF8067	0.75	1.18	BOLD:ACF8067			GMGRH596-13	CecidInt35 sp. BOLD:ACJ2848	3.43
Diptera	Cecidomyiidae	CecidInt35 sp. BOLD:ACF8500	0.51	1.34	BOLD:ACF8500			GMGRD648-13	CecidInt35 sp. BOLD:ACG3461	3.55
Diptera	Cecidomyiidae	CecidInt35 sp. BOLD:ACF8769	0.16	1.21	BOLD:ACF8769			GMGML798-14	CecidInt35 sp. BOLD:ACP1847	3.33
Diptera	Cecidomyiidae	CecidInt35 sp. BOLD:ACG2885	0.06	0.16	BOLD:ACG2885			GMGRE3441-13	CecidInt35 sp. BOLD:ACG2936	8.7
Diptera	Cecidomyiidae	CecidInt35 sp. BOLD:ACG2936	0	0	BOLD:ACG2936			AMTPF2195-16	CecidInt35 sp. BOLD:ADA0319	3.14
Diptera	Cecidomyiidae	CecidInt35 sp. BOLD:ACG3298	0.48	1.12	BOLD:ACG3298			GMGRD1239-13	CecidInt35 sp. BOLD:ACG3480	3.05
Diptera	Cecidomyiidae	CecidInt35 sp. BOLD:ACG3461	N/A	0	BOLD:ACG3461			GMGRC2457-13	CecidInt35 sp. BOLD:ACF8500	3.55
Diptera	Cecidomyiidae	CecidInt35 sp. BOLD:ACG3479	0	0	BOLD:ACG3479			GMGRD2462-13	CecidInt35 sp. BOLD:ACF8769	10.75
Diptera	Cecidomyiidae	CecidInt35 sp. BOLD:ACG3480	0.07	0.2	BOLD:ACG3480			GMGRD1330-13	CecidInt35 sp. BOLD:ACG3298	3.05
Diptera	Cecidomyiidae	CecidInt35 sp. BOLD:ACG3636	N/A	0	BOLD:ACG3636			GMGRF4023-13	CecidInt35 sp. BOLD:ACI8239	8.49
Diptera	Cecidomyiidae	CecidInt35 sp. BOLD:ACG3656	0.62	0.62	BOLD:ACG3656			AMTPF2153-16	CecidInt35 sp. BOLD:ACP6401	6.73
Diptera	Cecidomyiidae	CecidInt35 sp. BOLD:ACG5311	0.31	0.46	BOLD:ACG5311			GMGMK639-14	CecidInt20 sp. BOLD:ACR2934	7.94
Diptera	Cecidomyiidae	CecidInt35 sp. BOLD:ACG7117	N/A	0	BOLD:ACG7117			GMGRC2491-13	CecidInt35 sp. BOLD:ACF6112	8.46
Diptera	Cecidomyiidae	CecidInt35 sp. BOLD:ACG7283	0	0	BOLD:ACG7283			GMGRI859-13	CecidInt35 sp. BOLD:ACF8769	6.66
Diptera	Cecidomyiidae	CecidInt35 sp. BOLD:ACH3005	0.57	1.93	BOLD:ACH3005			GMGRH596-13	CecidInt35 sp. BOLD:ACJ2848	6.39
Diptera	Cecidomyiidae	CecidInt35 sp. BOLD:ACH3006	0.15	0.15	BOLD:ACH3006			GMGRD1239-13	CecidInt35 sp. BOLD:ACG3480	10.38
Diptera	Cecidomyiidae	CecidInt35 sp. BOLD:ACI4346	0.17	0.17	BOLD:ACI4346			GMGRI859-13	CecidInt35 sp. BOLD:ACF8769	5.8
Diptera	Cecidomyiidae	CecidInt35 sp. BOLD:ACI8085	0	0	BOLD:ACI8085			GMGRE3441-13	CecidInt35 sp. BOLD:ACG2936	3.54
Diptera	Cecidomyiidae	CecidInt35 sp. BOLD:ACI8237	N/A	0	BOLD:ACI8237			GMGRC1019-13	CecidInt35 sp. BOLD:ACF8500	9.01
Diptera	Cecidomyiidae	CecidInt35 sp. BOLD:ACI8238	0.34	0.53	BOLD:ACI8238			GMGRG2923-13	CecidInt35 sp. BOLD:ACF7554	8.09
Diptera	Cecidomyiidae	CecidInt35 sp. BOLD:ACI8239	N/A	0	BOLD:ACI8239			GMGRF1810-13	CecidInt35 sp. BOLD:ACH3005	6.72
Diptera	Cecidomyiidae	CecidInt35 sp. BOLD:ACI9390	N/A	0	BOLD:ACI9390			GMGRD2649-13	CecidInt35 sp. BOLD:ACG2936	3.38
Diptera	Cecidomyiidae	CecidInt35 sp. BOLD:ACI9514	N/A	0	BOLD:ACI9514			GMGMD1362-14	CecidInt35 sp. BOLD:ACR4376	3.77
Diptera	Cecidomyiidae	CecidInt35 sp. BOLD:ACJ2848	N/A	0	BOLD:ACJ2848			GMGRC1148-13	CecidInt35 sp. BOLD:ACF8067	3.43
Diptera	Cecidomyiidae	CecidInt35 sp. BOLD:ACJ3382	N/A	0	BOLD:ACJ3382			GMGRF4299-13	CecidInt35 sp. BOLD:ACI8085	8.41
Diptera	Cecidomyiidae	CecidInt35 sp. BOLD:ACJ3413	N/A	0	BOLD:ACJ3413			GMGRD1944-13	CecidInt35 sp. BOLD:ACF8067	8.75
Diptera	Cecidomyiidae	CecidInt35 sp. BOLD:ACJ3430	0.13	0.46	BOLD:ACJ3430			GMGRE3441-13	CecidInt35 sp. BOLD:ACG2936	6.03
Diptera	Cecidomyiidae	CecidInt35 sp. BOLD:ACJ4201	0.15	0.15	BOLD:ACJ4201			GMGRC1148-13	CecidInt35 sp. BOLD:ACF8067	9.06
Diptera	Cecidomyiidae	CecidInt35 sp. BOLD:ACO2948	N/A	0	BOLD:ACO2948			AMTPF2153-16	CecidInt35 sp. BOLD:ACP6401	8.41
Diptera	Cecidomyiidae	CecidInt35 sp. BOLD:ACO7521	N/A	0	BOLD:ACO7521			GMGMN417-14	CecidInt10 sp. BOLD:ACR0363	10.31
Diptera	Cecidomyiidae	CecidInt35 sp. BOLD:ACP1847	N/A	0	BOLD:ACP1847			GMGRF4025-13	CecidInt35 sp. BOLD:ACF8769	3.33
Diptera	Cecidomyiidae	CecidInt35 sp. BOLD:ACP6401	N/A	0	BOLD:ACP6401			GMGRC493-13	CecidInt35 sp. BOLD:ACG3656	6.73
Diptera	Cecidomyiidae	CecidInt35 sp. BOLD:ACQ8812	0.16	0.16	BOLD:ACQ8812			GMGRF4299-13	CecidInt35 sp. BOLD:ACI8085	8.95
Diptera	Cecidomyiidae	CecidInt35 sp. BOLD:ACR0113	N/A	0	BOLD:ACR0113			GMGRC2491-13	CecidInt35 sp. BOLD:ACF6112	7.8
Diptera	Cecidomyiidae	CecidInt35 sp. BOLD:ACR4095	0	0	BOLD:ACR4095			GMGRG2682-13	CecidInt3 sp. BOLD:ACI7021	11.66
Diptera	Cecidomyiidae	CecidInt35 sp. BOLD:ACR4376	0.17	0.17	BOLD:ACR4376			GMGRG354-13	CecidInt35 sp. BOLD:ACI9514	3.77
Diptera	Cecidomyiidae	CecidInt35 sp. BOLD:ACR5786	N/A	0	BOLD:ACR5786			GMGRH1448-13	CecidInt20 sp. BOLD:ACB0632	10.4
Diptera	Cecidomyiidae	CecidInt35 sp. BOLD:ADA0319	N/A	0	BOLD:ADA0319			GMGRD2649-13	CecidInt35 sp. BOLD:ACG2936	3.14
Diptera	Cecidomyiidae	CecidInt35 sp. BOLD:ADA0492	0	0	BOLD:ADA0492			AMTPF2196-16	CecidInt35 sp. BOLD:ACC1592	1.72
Diptera	Cecidomyiidae	CecidInt35 sp. BOLDACG3660	0	0	BOLD:ACG3660			GMGRD1660-13	CecidInt35 sp.BOLDACG3660	0.46
Diptera	Cecidomyiidae	CecidInt35 sp.BOLDACG3660	N/A	0	BOLD:ACG3660			GMGRD525-13	CecidInt35 sp. BOLDACG3660	0.46
Diptera	Cecidomyiidae	CecidInt36 sp. BOLD:ACG6268	0.78	0.94	BOLD:ACG6268			GMGMC1510-14	CecidInt3 sp. BOLD:ACI7021	15.53
Diptera	Cecidomyiidae	CecidInt36 sp. BOLD:ADA0479	N/A	0	BOLD:ADA0479			GMGMK1298-14	CecidInt3 sp. BOLD:AAH3617	12.74
Diptera	Cecidomyiidae	CecidInt37 sp. BOLD:ACG3041	N/A	0	BOLD:ACG3041			AMTPE602-15	CecidInt37 sp. BOLD:ACX1341	7
Diptera	Cecidomyiidae	CecidInt37 sp. BOLD:ACR0668	N/A	0	BOLD:ACR0668			AMTPE602-15	CecidInt37 sp. BOLD:ACX1341	6.13
Diptera	Cecidomyiidae	CecidInt37 sp. BOLD:ACR1586	N/A	0	BOLD:ACR1586			GMGMH1081-14	Rhopalomyia sp. BOLD:ACR3653	9.61
Diptera	Cecidomyiidae	CecidInt37 sp. BOLD:ACX1341	N/A	0	BOLD:ACX1341			GMGMB1516-14	CecidInt37 sp. BOLD:ACR0668	6.13
Diptera	Cecidomyiidae	CecidInt38 sp. BOLD:AAH3738	0.1	0.19	BOLD:AAH3738			GMGRG3220-13	CecidInt38 sp. BOLD:ACG6870	7.5
Diptera	Cecidomyiidae	CecidInt38 sp. BOLD:ACB9805	N/A	0	BOLD:ACB9805			GMGRG4531-13	CecidInt38 sp. BOLD:ACG6870	12.78
Diptera	Cecidomyiidae	CecidInt38 sp. BOLD:ACC5872	0.43	2.07	BOLD:ACC5872			GMGRG1669-13	CecidInt38 sp. BOLD:ACJ3081	2.51
Diptera	Cecidomyiidae	CecidInt38 sp. BOLD:ACG6870	0.09	0.55	BOLD:ACG6870			GMGRF6080-13	CecidInt38 sp. BOLD:ACJ3269	4.6
Diptera	Cecidomyiidae	CecidInt38 sp. BOLD:ACI5477	0	0	BOLD:ACI5477			GMGRF1882-13	CecidInt38 sp. BOLD:ACI7083	7.82
Diptera	Cecidomyiidae	CecidInt38 sp. BOLD:ACI7083	0	0	BOLD:ACI7083			GMGRG3865-13	CecidInt38 sp. BOLD:ACI5477	7.82
Diptera	Cecidomyiidae	CecidInt38 sp. BOLD:ACI7920	0	0	BOLD:ACI7920			GMGRG3865-13	CecidInt38 sp. BOLD:ACI5477	8.86
Diptera	Cecidomyiidae	CecidInt38 sp. BOLD:ACJ3081	0.11	0.17	BOLD:ACJ3081			GMGRG2421-13	CecidInt38 sp. BOLD:ACC5872	2.51
Diptera	Cecidomyiidae	CecidInt38 sp. BOLD:ACJ3269	N/A	0	BOLD:ACJ3269			GMGRG4531-13	CecidInt38 sp. BOLD:ACG6870	4.6
Diptera	Cecidomyiidae	CecidInt39 sp. BOLD:ACZ7119	N/A	0	BOLD:ACZ7119			GMGMI1239-14	Rhopalomyia sp. BOLD:ACR0193	12.97
Diptera	Cecidomyiidae	CecidInt4 sp. BOLD:ACQ9141	N/A	0	BOLD:ACQ9141			AMTPF2220-16	CecidInt4 sp. BOLD:ACZ7554	6.42
Diptera	Cecidomyiidae	CecidInt4 sp. BOLD:ACZ7554	N/A	0	BOLD:ACZ7554			GMGMB234-14	CecidInt4 sp. BOLD:ACQ9141	6.42
Diptera	Cecidomyiidae	CecidInt40 sp. BOLD:ACA8582	N/A	0	BOLD:ACA8582			GMGRD560-13	CecidInt40 sp. BOLD:ACG3539	2.86
Diptera	Cecidomyiidae	CecidInt40 sp. BOLD:ACA9976	0.32	1.51	BOLD:ACA9976			GMGRB1317-13	CecidInt40 sp. BOLD:ACC6265	7.56
Diptera	Cecidomyiidae	CecidInt40 sp. BOLD:ACB1659	0.07	0.36	BOLD:ACB1659			GMGRD2204-13	CecidInt40 sp. BOLD:ACC0397	4.45
Diptera	Cecidomyiidae	CecidInt40 sp. BOLD:ACB9937	1.6	3.21	BOLD:ACB9937			GMGRG4562-13	CecidInt40 sp. BOLD:ACC1229	3.18
Diptera	Cecidomyiidae	CecidInt40 sp. BOLD:ACC0008	N/A	0	BOLD:ACC0008			GMGRG1839-13	CecidInt40 sp. BOLD:ACJ3432	10.84
Diptera	Cecidomyiidae	CecidInt40 sp. BOLD:ACC0397	0.09	0.35	BOLD:ACC0397			GMGRF5941-13	CecidInt40 sp. BOLD:ACB1659	4.45
Diptera	Cecidomyiidae	CecidInt40 sp. BOLD:ACC0749	0.17	1.1	BOLD:ACC0749			GMGRG2453-13	CecidInt40 sp. BOLD:ACJ3453	1.12
Diptera	Cecidomyiidae	CecidInt40 sp. BOLD:ACC0880	0.7	1.1	BOLD:ACC0880			GMGRG4758-13	CecidInt40 sp. BOLD:ACG3335	11.84
Diptera	Cecidomyiidae	CecidInt40 sp. BOLD:ACC1229	N/A	0	CDC (2)			GMGRD2393-13	CecidInt40 sp. BOLD:ACB9937	3.18
Diptera	Cecidomyiidae	CecidInt40 sp. BOLD:ACC1662	0.48	1.1	BOLD:ACC1662			GMGRH1322-13	CecidInt40 sp. BOLD:ACJ5462	1.58
Diptera	Cecidomyiidae	CecidInt40 sp. BOLD:ACC1754	0.31	0.62	BOLD:ACC1754			GMGRH2233-13	CecidInt40 sp. BOLD:ACA9976	11.09
Diptera	Cecidomyiidae	CecidInt40 sp. BOLD:ACC6265	0.3	1.73	BOLD:ACC6265			GMGRH2207-13	CecidInt40 sp. BOLD:ACA9976	7.56
Diptera	Cecidomyiidae	CecidInt40 sp. BOLD:ACF6539	0.44	0.66	BOLD:ACF6539			GMGRC2417-13	CecidInt40 sp. BOLD:ACB9937	9.44
Diptera	Cecidomyiidae	CecidInt40 sp. BOLD:ACF7767	0.66	1.97	BOLD:ACF7767			GMGRG774-13	CecidInt3 sp. BOLD:ACI7021	15.96
Diptera	Cecidomyiidae	CecidInt40 sp. BOLD:ACG2968	0.25	0.69	BOLD:ACG2968			GMGRD2204-13	CecidInt40 sp. BOLD:ACC0397	7.5
Diptera	Cecidomyiidae	CecidInt40 sp. BOLD:ACG3335	0.1	0.15	BOLD:ACG3335			GMGRE1355-13	CecidInt40 sp. BOLD:ACC0008	11.02
Diptera	Cecidomyiidae	CecidInt40 sp. BOLD:ACG3539	0	0	BOLD:ACG3539			GMGRG4719-13	CecidInt40 sp. BOLD:ACA8582	2.86
Diptera	Cecidomyiidae	CecidInt40 sp. BOLD:ACJ3227	N/A	0	BOLD:ACJ3227			GMGRH1503-13	CecidInt40 sp. BOLD:ACC0749	6.43
Diptera	Cecidomyiidae	CecidInt40 sp. BOLD:ACJ3288	N/A	0	BOLD:ACJ3288			GMGRG4758-13	CecidInt40 sp. BOLD:ACG3335	11.42
Diptera	Cecidomyiidae	CecidInt40 sp. BOLD:ACJ3432	N/A	0	BOLD:ACJ3432			GMGRC2471-13	CecidInt40 sp. BOLD:ACC6265	9.07
Diptera	Cecidomyiidae	CecidInt40 sp. BOLD:ACJ3453	0	0	BOLD:ACJ3453			GMGRH1503-13	CecidInt40 sp. BOLD:ACC0749	1.12
Diptera	Cecidomyiidae	CecidInt40 sp. BOLD:ACJ4979	N/A	0	BOLD:ACJ4979			GMGRD2393-13	CecidInt40 sp. BOLD:ACB9937	6.85
Diptera	Cecidomyiidae	CecidInt40 sp. BOLD:ACJ5462	0	0	BOLD:ACJ5462			GMGRH1231-13	CecidInt40 sp. BOLD:ACC1662	1.58
Diptera	Cecidomyiidae	CecidInt40 sp. BOLD:ACJ5536	N/A	0	BOLD:ACJ5536			GMGRG4562-13	CecidInt40 sp. BOLD:ACC1229	3.62
Diptera	Cecidomyiidae	CecidInt40 sp. BOLD:ACJ7308	N/A	0	BOLD:ACJ7308			GMGRH1699-13	CecidInt40 sp. BOLD:ACC0397	11.42
Diptera	Cecidomyiidae	CecidInt41 sp. BOLD:ACJ4927	N/A	0	BOLD:ACJ4927			GMGRI275-13	CecidInt41 sp. BOLD:ACJ5306	8.28
Diptera	Cecidomyiidae	CecidInt41 sp. BOLD:ACJ5306	0.41	0.62	BOLD:ACJ5306			GMGRH1545-13	CecidInt41 sp. BOLD:ACJ4927	8.28
Diptera	Cecidomyiidae	CecidInt42 sp. BOLD:AAN5205	1.59	2.69	BOLD:AAN5205			GMGRB1169-13	CecidInt42 sp. BOLD:ACF9449	14.19
Diptera	Cecidomyiidae	CecidInt42 sp. BOLD:ABV9343	N/A	0	BOLD:ABV9343			GMGMD1269-14	CecidInt42 sp. BOLD:ACR3545	12.48
Diptera	Cecidomyiidae	CecidInt42 sp. BOLD:ACD9508	N/A	0	BOLD:ACD9508			AMTPE652-15	Rhopalomyia sp. BOLD:ACX1503	7.32
Diptera	Cecidomyiidae	CecidInt42 sp. BOLD:ACD9574	0.16	1	BOLD:ACD9574			GMGRC2779-13	Camptomyia sp. BOLD:ACF9448	13.67
Diptera	Cecidomyiidae	CecidInt42 sp. BOLD:ACE2212	N/A	0	BOLD:ACE2212			GMGME1446-14	CecidInt42 sp. BOLD:ACR1173	15.36
Diptera	Cecidomyiidae	CecidInt42 sp. BOLD:ACE2297	N/A	0	BOLD:ACE2297			AMTPF2194-16	CecidInt42 sp. BOLD:ACY8774	12.36
Diptera	Cecidomyiidae	CecidInt42 sp. BOLD:ACF7349	0.27	0.86	BOLD:ACF7349			GMGME1446-14	CecidInt42 sp. BOLD:ACR1173	12.73
Diptera	Cecidomyiidae	CecidInt42 sp. BOLD:ACF9449	N/A	0	BOLD:ACF9449			GMGMD1330-14	CecidInt42 sp. BOLD:ACR4037	13.97
Diptera	Cecidomyiidae	CecidInt42 sp. BOLD:ACG3391	N/A	0	BOLD:ACG3391			AMTPF2194-16	CecidInt42 sp. BOLD:ACY8774	12.18
Diptera	Cecidomyiidae	CecidInt42 sp. BOLD:ACG3432	N/A	0	CDC (2)			AMTPE828-15	CecidInt42 sp. BOLDACD9568	13.69
Diptera	Cecidomyiidae	CecidInt42 sp. BOLD:ACG5399	0	0	BOLD:ACG5399			GMGMA1301-14	CecidInt42 sp. BOLD:ACQ8578	13.95
Diptera	Cecidomyiidae	CecidInt42 sp. BOLD:ACI9580	N/A	0	BOLD:ACI9580			GMGME1446-14	CecidInt42 sp. BOLD:ACR1173	8.72
Diptera	Cecidomyiidae	CecidInt42 sp. BOLD:ACJ3083	0	0	BOLD:ACJ3083			GMGMG1367-14	Parepidosis argentifera	14.85
Diptera	Cecidomyiidae	CecidInt42 sp. BOLD:ACK5108	N/A	0	BOLD:ACK5108			GMGME922-14	CecidInt42 sp. BOLD:ACR4037	13.01
Diptera	Cecidomyiidae	CecidInt42 sp. BOLD:ACP6141	N/A	0	BOLD:ACP6141			GMGRB1169-13	CecidInt42 sp. BOLD:ACF9449	14.06
Diptera	Cecidomyiidae	CecidInt42 sp. BOLD:ACQ8578	0	0	BOLD:ACQ8578			GMGRF3572-13	CecidInt42 sp. BOLD:ACG5399	13.95
Diptera	Cecidomyiidae	CecidInt42 sp. BOLD:ACQ8936	0	0	BOLD:ACQ8936			AMTPF2246-16	CecidInt42 sp. BOLD:ACZ7504	15.35
Diptera	Cecidomyiidae	CecidInt42 sp. BOLD:ACQ9742	N/A	0	BOLD:ACQ9742			AMTPF2214-16	CecidInt42 sp. BOLD:ADA0406	7.91
Diptera	Cecidomyiidae	CecidInt42 sp. BOLD:ACR0636	N/A	0	BOLD:ACR0636			GMGMB1523-14	CecidInt42 sp. BOLD:AAN5205	15.17
Diptera	Cecidomyiidae	CecidInt42 sp. BOLD:ACR1173	N/A	0	BOLD:ACR1173			GMGRG359-13	CecidInt42 sp. BOLD:ACI9580	8.72
Diptera	Cecidomyiidae	CecidInt42 sp. BOLD:ACR1310	1.41	1.41	BOLD:ACR1310			GMGRD2730-13	CecidInt15 sp. BOLD:AAP9029	16.9
Diptera	Cecidomyiidae	CecidInt42 sp. BOLD:ACR1420	N/A	0	BOLD:ACR1420			GMGME1446-14	CecidInt42 sp. BOLD:ACR1173	17.54
Diptera	Cecidomyiidae	CecidInt42 sp. BOLD:ACR2287	0	0	BOLD:ACR2287			AMTPF2194-16	CecidInt42 sp. BOLD:ACY8774	1.69
Diptera	Cecidomyiidae	CecidInt42 sp. BOLD:ACR3545	N/A	0	BOLD:ACR3545			AMTPF2236-16	CecidInt42 sp. BOLD:ABV9343	12.48
Diptera	Cecidomyiidae	CecidInt42 sp. BOLD:ACR3684	0	0	BOLD:ACR3684			GMGRB811-13	CecidInt42 sp. BOLD:ACE2297	13.49
Diptera	Cecidomyiidae	CecidInt42 sp. BOLD:ACR4037	0	0	BOLD:ACR4037			AMTPF2165-16	Porricondyla colpodioides	11.97
Diptera	Cecidomyiidae	CecidInt42 sp. BOLD:ACR4876	N/A	0	BOLD:ACR4876			AMTPF2165-16	Porricondyla colpodioides	11.51
Diptera	Cecidomyiidae	CecidInt42 sp. BOLD:ACX1735	0	0	BOLD:ACX1735			GMGRB1169-13	CecidInt42 sp. BOLD:ACF9449	14.24
Diptera	Cecidomyiidae	CecidInt42 sp. BOLD:ACX3143	N/A	0	BOLD:ACX3143			GMGRF4927-13	CecidInt42 sp. BOLD:ACK5108	15.5
Diptera	Cecidomyiidae	CecidInt42 sp. BOLD:ACX3293	N/A	0	BOLD:ACX3293			GMGRB1169-13	CecidInt42 sp. BOLD:ACF9449	14.07
Diptera	Cecidomyiidae	CecidInt42 sp. BOLD:ACY8774	N/A	0	BOLD:ACY8774			GMGMJ1052-14	CecidInt42 sp. BOLD:ACR2287	1.69
Diptera	Cecidomyiidae	CecidInt42 sp. BOLD:ACZ7067	0	0	BOLD:ACZ7067			GMGRF3572-13	CecidInt42 sp. BOLD:ACG5399	15.46
Diptera	Cecidomyiidae	CecidInt42 sp. BOLD:ACZ7068	0	0	BOLD:ACZ7068			AMTPF2230-16	CecidInt42 sp. BOLD:ACZ7906	9.24
Diptera	Cecidomyiidae	CecidInt42 sp. BOLD:ACZ7502	N/A	0	BOLD:ACZ7502			AMTPF2251-16	Porricondyla colpodioides	12.22
Diptera	Cecidomyiidae	CecidInt42 sp. BOLD:ACZ7504	N/A	0	BOLD:ACZ7504			AMTPE828-15	CecidInt42 sp. BOLDACD9568	12.69
Diptera	Cecidomyiidae	CecidInt42 sp. BOLD:ACZ7846	N/A	0	BOLD:ACZ7846			AMTPF2236-16	CecidInt42 sp. BOLD:ABV9343	12.53
Diptera	Cecidomyiidae	CecidInt42 sp. BOLD:ACZ7906	N/A	0	BOLD:ACZ7906			AMTPF2214-16	CecidInt42 sp. BOLD:ADA0406	6.22
Diptera	Cecidomyiidae	CecidInt42 sp. BOLD:ADA0406	0.38	0.38	BOLD:ADA0406			AMTPF2230-16	CecidInt42 sp. BOLD:ACZ7906	6.22
Diptera	Cecidomyiidae	CecidInt42 sp. BOLD:ADA0407	N/A	0	BOLD:ADA0407			GMGMC331-14	CecidInt42 sp. BOLD:ACR0636	15.94
Diptera	Cecidomyiidae	CecidInt42 sp. BOLD:ADA0482	N/A	0	BOLD:ADA0482			GMGRD3331-13	Porricondyla colpodioides	6.88
Diptera	Cecidomyiidae	CecidInt42 sp. BOLDACD9568	0.17	0.17	CDC (2)			GMGMG1367-14	Parepidosis argentifera	9.04
Diptera	Cecidomyiidae	CecidInt43 sp. BOLD:AAH3671	N/A	0	BOLD:AAH3671			GMGRB403-13	CecidInt43 sp. BOLD:ABX4964	9.26
Diptera	Cecidomyiidae	CecidInt43 sp. BOLD:AAP9039	N/A	0	BOLD:AAP9039			GMGME691-14	CecidInt43 sp. BOLD:ACR1376	3.83
Diptera	Cecidomyiidae	CecidInt43 sp. BOLD:ABW5559	N/A	0	BOLD:ABW5559			GMGME631-14	CecidInt43 sp. BOLD:ACR1182	4.23
Diptera	Cecidomyiidae	CecidInt43 sp. BOLD:ABX0130	0	0	BOLD:ABX0130			AMTPE577-15	CecidInt43 sp. BOLD:ACL8421	5.7
Diptera	Cecidomyiidae	CecidInt43 sp. BOLD:ABX4964	0.02	0.16	BOLD:ABX4964			GMGRA731-13	CecidInt43 sp. BOLD:ACA8829	6.11
Diptera	Cecidomyiidae	CecidInt43 sp. BOLD:ACA8829	N/A	0	BOLD:ACA8829			GMGRI357-13	CecidInt43 sp. BOLD:ABX4964	6.11
Diptera	Cecidomyiidae	CecidInt43 sp. BOLD:ACB9858	N/A	0	BOLD:ACB9858			GMGRI357-13	CecidInt43 sp. BOLD:ABX4964	8.36
Diptera	Cecidomyiidae	CecidInt43 sp. BOLD:ACB9973	N/A	0	BOLD:ACB9973			AMTPE662-15	CecidInt43 sp. BOLD:ACR1182	5
Diptera	Cecidomyiidae	CecidInt43 sp. BOLD:ACG2881	0.07	0.17	BOLD:ACG2881			GMGME631-14	CecidInt43 sp. BOLD:ACR1182	9.79
Diptera	Cecidomyiidae	CecidInt43 sp. BOLD:ACI5718	N/A	0	BOLD:ACI5718			GMGMH678-14	CecidInt43 sp. BOLD:AAH3671	10.58
Diptera	Cecidomyiidae	CecidInt43 sp. BOLD:ACI9560	0	0	BOLD:ACI9560			GMGMA1584-14	CecidInt43 sp. BOLD:ABW5559	11.06
Diptera	Cecidomyiidae	CecidInt43 sp. BOLD:ACL8421	0.18	0.51	BOLD:ACL8421			GMGMG919-14	CecidInt43 sp. BOLD:ABX0130	5.7
Diptera	Cecidomyiidae	CecidInt43 sp. BOLD:ACM7788	N/A	0	BOLD:ACM7788			GMGRA731-13	CecidInt43 sp. BOLD:ACA8829	7.7
Diptera	Cecidomyiidae	CecidInt43 sp. BOLD:ACN2908	0.17	0.88	BOLD:ACN2908			AMTPF2239-16	CecidInt43 sp. BOLD:ACX3142	5.61
Diptera	Cecidomyiidae	CecidInt43 sp. BOLD:ACO7408	N/A	0	BOLD:ACO7408			GMGRE582-13	CecidInt43 sp. BOLD:AAP9039	9.74
Diptera	Cecidomyiidae	CecidInt43 sp. BOLD:ACQ9217	0.31	0.47	BOLD:ACQ9217			GMGMB176-14	CecidInt43 sp. BOLD:ACQ9629	9.52
Diptera	Cecidomyiidae	CecidInt43 sp. BOLD:ACQ9629	N/A	0	BOLD:ACQ9629			GMGMC1522-14	CecidInt43 sp. BOLD:ACQ9217	9.52
Diptera	Cecidomyiidae	CecidInt43 sp. BOLD:ACR1182	0.12	0.17	BOLD:ACR1182			GMGMA1584-14	CecidInt43 sp. BOLD:ABW5559	4.23
Diptera	Cecidomyiidae	CecidInt43 sp. BOLD:ACR1376	0.36	0.55	BOLD:ACR1376			GMGMI1248-14	Lestremia cinerea	1.44
Diptera	Cecidomyiidae	CecidInt43 sp. BOLD:ACX2401	0	0	BOLD:ACX2401			GMGRA731-13	CecidInt43 sp. BOLD:ACA8829	6.95
Diptera	Cecidomyiidae	CecidInt43 sp. BOLD:ACX2954	0	0	BOLD:ACX2954			AMTPE245-15	Anaretella iola	9.52
Diptera	Cecidomyiidae	CecidInt43 sp. BOLD:ACX3142	0	0	BOLD:ACX3142			AMTPE598-15	CecidInt43 sp. BOLD:ACN2908	5.61
Diptera	Cecidomyiidae	CecidInt43 sp. BOLD:ACX3319	N/A	0	BOLD:ACX3319			AMTPE220-15	CecidInt43 sp. BOLD:ACX2401	7.47
Diptera	Cecidomyiidae	CecidInt43 sp. BOLD:ACZ7313	N/A	0	BOLD:ACZ7313			GMGME631-14	CecidInt43 sp. BOLD:ACR1182	6.98
Diptera	Cecidomyiidae	CecidInt44 sp. BOLD:AAH3776	N/A	0	BOLD:AAH3776			AMTPF2154-16	CecidInt44 sp. BOLD:ACX2028	8.26
Diptera	Cecidomyiidae	CecidInt44 sp. BOLD:ACB1079	N/A	0	BOLD:ACB1079			AMTPE620-15	CecidInt44 sp. BOLD:ACX2833	6.12
Diptera	Cecidomyiidae	CecidInt44 sp. BOLD:ACC0177	0.58	1.03	BOLD:ACC0177			GMGRG4733-13	CecidInt44 sp. BOLD:ACY5609	4.86
Diptera	Cecidomyiidae	CecidInt44 sp. BOLD:ACE0525	0.32	0.32	BOLD:ACE0525			AMTPE663-15	CecidInt44 sp. BOLD:AAH3776	16.45
Diptera	Cecidomyiidae	CecidInt44 sp. BOLD:ACE2213	0	0	BOLD:ACE2213			AMTPE800-15	CecidInt44 sp. BOLD:ACT5046	6.07
Diptera	Cecidomyiidae	CecidInt44 sp. BOLD:ACE8241	0.73	1.2	BOLD:ACE8241			AMTPF2136-16	Campylomyza flavipes	6
Diptera	Cecidomyiidae	CecidInt44 sp. BOLD:ACF1669	0.5	1.76	BOLD:ACF1669			AMTPE222-15	CecidInt44 sp. BOLD:ACG7417	1.62
Diptera	Cecidomyiidae	CecidInt44 sp. BOLD:ACF4706	N/A	0	BOLD:ACF4706			GMGRA1572-13	CecidInt44 sp. BOLD:ACE8241	14.7
Diptera	Cecidomyiidae	CecidInt44 sp. BOLD:ACF8066	0	0	BOLD:ACF8066			AMTPE200-15	CecidInt44 sp. BOLD:ACX1917	6.6
Diptera	Cecidomyiidae	CecidInt44 sp. BOLD:ACF8126	0.48	1.71	BOLD:ACF8126			GMGRG2958-13	CecidInt44 sp. BOLD:ACJ3308	7.95
Diptera	Cecidomyiidae	CecidInt44 sp. BOLD:ACF9024	0.03	0.31	BOLD:ACF9024			GMGRG3208-13	CecidInt52 sp. BOLD:ADE1424	14.39
Diptera	Cecidomyiidae	CecidInt44 sp. BOLD:ACG7417	0.57	1.74	BOLD:ACG7417			AMTPE611-15	CecidInt44 sp. BOLD:ACF1669	1.62
Diptera	Cecidomyiidae	CecidInt44 sp. BOLD:ACJ3308	0.12	0.36	BOLD:ACJ3308			AMTPE611-15	CecidInt44 sp. BOLD:ACF1669	6.35
Diptera	Cecidomyiidae	CecidInt44 sp. BOLD:ACJ3354	N/A	0	BOLD:ACJ3354			GMGRE1033-13	CecidInt44 sp. BOLD:ACG7417	9.9
Diptera	Cecidomyiidae	CecidInt44 sp. BOLD:ACL2290	N/A	0	BOLD:ACL2290			AMTPF2183-16	CecidInt44 sp. BOLD:ACZ7309	7.95
Diptera	Cecidomyiidae	CecidInt44 sp. BOLD:ACP6365	N/A	0	BOLD:ACP6365			GMGMF813-14	CecidInt44 sp. BOLD:ACR0269	8.98
Diptera	Cecidomyiidae	CecidInt44 sp. BOLD:ACP7129	0	0	BOLD:ACP7129			AMTPF2154-16	CecidInt44 sp. BOLD:ACX2028	8.28
Diptera	Cecidomyiidae	CecidInt44 sp. BOLD:ACR0269	0.56	0.84	BOLD:ACR0269			AMTPE574-15	Campylomyza flavipes	4.74
Diptera	Cecidomyiidae	CecidInt44 sp. BOLD:ACR0667	N/A	0	BOLD:ACR0667			GMGME1028-14	CecidInt44 sp. BOLD:ACR0269	9.25
Diptera	Cecidomyiidae	CecidInt44 sp. BOLD:ACR3754	N/A	0	BOLD:ACR3754			GMGRA1572-13	CecidInt44 sp. BOLD:ACE8241	6.34
Diptera	Cecidomyiidae	CecidInt44 sp. BOLD:ACT3933	N/A	0	BOLD:ACT3933			AMTPE610-15	CecidInt44 sp. BOLD:ACF1669	4.56
Diptera	Cecidomyiidae	CecidInt44 sp. BOLD:ACT5046	0.71	1.8	BOLD:ACT5046			AMTPE267-15	CecidInt44 sp. BOLD:ACF1669	2.69
Diptera	Cecidomyiidae	CecidInt44 sp. BOLD:ACT9482	0.36	0.36	BOLD:ACT9482			AMTPE611-15	CecidInt44 sp. BOLD:ACF1669	1.98
Diptera	Cecidomyiidae	CecidInt44 sp. BOLD:ACX1267	0	0	BOLD:ACX1267			AMTPE611-15	CecidInt44 sp. BOLD:ACF1669	6.05
Diptera	Cecidomyiidae	CecidInt44 sp. BOLD:ACX1573	N/A	0	BOLD:ACX1573			AMTPF2154-16	CecidInt44 sp. BOLD:ACX2028	8.15
Diptera	Cecidomyiidae	CecidInt44 sp. BOLD:ACX1816	0	0	BOLD:ACX1816			AMTPE631-15	CecidInt44 sp. BOLD:ACG7417	3.17
Diptera	Cecidomyiidae	CecidInt44 sp. BOLD:ACX1917	N/A	0	BOLD:ACX1917			AMTPE230-15	CecidInt44 sp. BOLD:ACF1669	6.11
Diptera	Cecidomyiidae	CecidInt44 sp. BOLD:ACX2028	0	0	BOLD:ACX2028			AMTPE623-15	CecidInt44 sp. BOLD:ACX1573	8.15
Diptera	Cecidomyiidae	CecidInt44 sp. BOLD:ACX2144	N/A	0	BOLD:ACX2144			AMTPF2108-16	CecidInt44 sp. BOLD:ACZ7709	5.82
Diptera	Cecidomyiidae	CecidInt44 sp. BOLD:ACX2833	N/A	0	BOLD:ACX2833			AMTPF2129-16	CecidInt44 sp. BOLD:ACB1079	6.12
Diptera	Cecidomyiidae	CecidInt44 sp. BOLD:ACX3033	0	0	BOLD:ACX3033			AMTPE200-15	CecidInt44 sp. BOLD:ACX1917	9.4
Diptera	Cecidomyiidae	CecidInt44 sp. BOLD:ACX3121	N/A	0	BOLD:ACX3121			AMTPE818-15	CecidInt44 sp. BOLD:ACX1816	11.4
Diptera	Cecidomyiidae	CecidInt44 sp. BOLD:ACX3122	N/A	0	BOLD:ACX3122			AMTPE232-15	CecidInt44 sp. BOLD:ACF1669	7.61
Diptera	Cecidomyiidae	CecidInt44 sp. BOLD:ACX3123	0.19	0.19	BOLD:ACX3123			AMTPF2136-16	Campylomyza flavipes	6.97
Diptera	Cecidomyiidae	CecidInt44 sp. BOLD:ACY5609	N/A	0	BOLD:ACY5609			GMGRF4281-13	CecidInt44 sp. BOLD:ACC0177	4.86
Diptera	Cecidomyiidae	CecidInt44 sp. BOLD:ACY6088	N/A	0	BOLD:ACY6088			GMGME1028-14	CecidInt44 sp. BOLD:ACR0269	11.93
Diptera	Cecidomyiidae	CecidInt44 sp. BOLD:ACZ7031	N/A	0	BOLD:ACZ7031			GMGMB263-14	Campylomyza flavipes	4.49
Diptera	Cecidomyiidae	CecidInt44 sp. BOLD:ACZ7309	N/A	0	BOLD:ACZ7309			AMTPE832-15	CecidInt44 sp. BOLD:ACL2290	7.95
Diptera	Cecidomyiidae	CecidInt44 sp. BOLD:ACZ7709	N/A	0	BOLD:ACZ7709			AMTPE820-15	CecidInt44 sp. BOLD:ACX2144	5.82
Diptera	Cecidomyiidae	CecidInt44 sp. BOLD:ACZ7847	0.34	0.34	BOLD:ACZ7847			AMTPF2173-16	CecidInt44 sp. BOLD:ACT5046	6.98
Diptera	Cecidomyiidae	CecidInt44 sp. BOLD:ACZ7905	0.53	0.53	BOLD:ACZ7905			AMTPE804-15	CecidInt44 sp. BOLD:ACG7417	4.61
Diptera	Cecidomyiidae	CecidInt44 sp. BOLD:ACZ9187	N/A	0	BOLD:ACZ9187			GMGRB903-13	CecidInt44 sp. BOLD:ACE8241	13.18
Diptera	Cecidomyiidae	CecidInt44 sp. BOLD:ADA0478	N/A	0	BOLD:ADA0478			GMGMF813-14	CecidInt44 sp. BOLD:ACR0269	12.65
Diptera	Cecidomyiidae	CecidInt45 sp. BOLD:ACG2820	0	0	BOLD:ACG2820			AMTPF2193-16	CecidInt45 sp. BOLD:ACZ7848	14.25
Diptera	Cecidomyiidae	CecidInt45 sp. BOLD:ACG3122	0.67	0.67	BOLD:ACG3122			GMGRG4629-13	Miastor metraloas	9.71
Diptera	Cecidomyiidae	CecidInt45 sp. BOLD:ACG3218	0	0	BOLD:ACG3218			GMGRE1782-13	CecidInt45 sp. BOLD:ACQ8006	0.93
Diptera	Cecidomyiidae	CecidInt45 sp. BOLD:ACG3486	0.77	0.77	BOLD:ACG3486			GMGRB1338-13	Winnertzia solidaginis	12.2
Diptera	Cecidomyiidae	CecidInt45 sp. BOLD:ACG4001	0.07	0.37	BOLD:ACG4001			GMGRD751-13	CecidInt45 sp. BOLD:ACG4326	3.82
Diptera	Cecidomyiidae	CecidInt45 sp. BOLD:ACG4326	N/A	0	BOLD:ACG4326			GMGRE580-13	CecidInt45 sp. BOLD:ACG4001	3.82
Diptera	Cecidomyiidae	CecidInt45 sp. BOLD:ACG5730	0.31	0.31	BOLD:ACG5730			GMGMK1276-14	Winnertzia solidaginis	17.87
Diptera	Cecidomyiidae	CecidInt45 sp. BOLD:ACG6177	0.21	0.31	BOLD:ACG6177			AMTPF2180-16	CecidInt45 sp. BOLD:ADB6794	16.1
Diptera	Cecidomyiidae	CecidInt45 sp. BOLD:ACG8109	1.39	1.39	BOLD:ACG8109			GMGRD1084-13	Winnertzia solidaginis	13.6
Diptera	Cecidomyiidae	CecidInt45 sp. BOLD:ACI4667	N/A	0	BOLD:ACI4667			GMGMA026-14	CecidInt45 sp. BOLD:ACQ9635	19.72
Diptera	Cecidomyiidae	CecidInt45 sp. BOLD:ACI9413	N/A	0	BOLD:ACI9413			GMGRG3603-13	CecidInt45 sp. BOLD:ACJ3287	6.57
Diptera	Cecidomyiidae	CecidInt45 sp. BOLD:ACJ0838	N/A	0	BOLD:ACJ0838			GMGMC1156-14	CecidInt45 sp. BOLD:ACQ9599	12.97
Diptera	Cecidomyiidae	CecidInt45 sp. BOLD:ACJ3287	N/A	0	BOLD:ACJ3287			GMGRG563-13	CecidInt45 sp. BOLD:ACI9413	6.57
Diptera	Cecidomyiidae	CecidInt45 sp. BOLD:ACJ3412	0	0	BOLD:ACJ3412			GMGRB1338-13	Winnertzia solidaginis	14.31
Diptera	Cecidomyiidae	CecidInt45 sp. BOLD:ACJ4725	1.24	1.24	BOLD:ACJ4725			GMGRE1878-13	CecidInt45 sp. BOLD:ACG6177	21.48
Diptera	Cecidomyiidae	CecidInt45 sp. BOLD:ACL4513	N/A	0	BOLD:ACL4513			AMTPF2193-16	CecidInt45 sp. BOLD:ACZ7848	16.72
Diptera	Cecidomyiidae	CecidInt45 sp. BOLD:ACM1165	0.36	0.36	BOLD:ACM1165			GMGRG4629-13	Miastor metraloas	17.24
Diptera	Cecidomyiidae	CecidInt45 sp. BOLD:ACQ8006	0	0	BOLD:ACQ8006			GMGRD2328-13	CecidInt45 sp. BOLD:ACG3218	0.93
Diptera	Cecidomyiidae	CecidInt45 sp. BOLD:ACQ9599	0.15	0.15	BOLD:ACQ9599			GMGRF4084-13	CecidInt45 sp. BOLD:ACG3218	11.19
Diptera	Cecidomyiidae	CecidInt45 sp. BOLD:ACQ9635	0.17	0.17	BOLD:ACQ9635			AMTPE648-15	CecidInt45 sp. BOLD:ADB6793	15.42
Diptera	Cecidomyiidae	CecidInt45 sp. BOLD:ACR0116	N/A	0	BOLD:ACR0116			AMTPE623-15	CecidInt44 sp. BOLD:ACX1573	15.54
Diptera	Cecidomyiidae	CecidInt45 sp. BOLD:ACR2954	N/A	0	BOLD:ACR2954			AMTPF2193-16	CecidInt45 sp. BOLD:ACZ7848	7.25
Diptera	Cecidomyiidae	CecidInt45 sp. BOLD:ACR2981	0.17	0.17	BOLD:ACR2981			GMGRE1946-13	CecidInt45 sp. BOLD:ACJ0838	14.09
Diptera	Cecidomyiidae	CecidInt45 sp. BOLD:ACR3885	N/A	0	BOLD:ACR3885			GMGRE125-13	CecidInt45 sp. BOLD:ACG3486	15.68
Diptera	Cecidomyiidae	CecidInt45 sp. BOLD:ACR5501	N/A	0	BOLD:ACR5501			GMGRB1338-13	Winnertzia solidaginis	17.72
Diptera	Cecidomyiidae	CecidInt45 sp. BOLD:ACX1919	N/A	0	BOLD:ACX1919			AMTPF2101-16	CecidInt45 sp. BOLD:ADB6793	1.86
Diptera	Cecidomyiidae	CecidInt45 sp. BOLD:ACX3336	N/A	0	BOLD:ACX3336			GMGRG2772-13	CecidInt46 sp. BOLD:ACJ3534	19.92
Diptera	Cecidomyiidae	CecidInt45 sp. BOLD:ACZ7848	N/A	0	BOLD:ACZ7848			GMGMK376-14	CecidInt45 sp. BOLD:ACR2954	7.25
Diptera	Cecidomyiidae	CecidInt45 sp. BOLD:ADA0089	N/A	0	BOLD:ADA0089			AMTPF2180-16	CecidInt45 sp. BOLD:ADB6794	2.49
Diptera	Cecidomyiidae	CecidInt45 sp. BOLD:ADB6793	1.76	1.98	BOLD:ADB6793			AMTPE838-15	CecidInt45 sp. BOLD:ACX1919	1.86
Diptera	Cecidomyiidae	CecidInt45 sp. BOLD:ADB6794	1.06	1.06	BOLD:ADB6794			AMTPE648-15	CecidInt45 sp. BOLD:ADB6793	1.98
Diptera	Cecidomyiidae	CecidInt46 sp. BOLD:ACG8249	N/A	0	BOLD:ACG8249			GMGRD1398-13	CecidInt49 sp. BOLD:ACG2967	17.21
Diptera	Cecidomyiidae	CecidInt46 sp. BOLD:ACI8025	0.46	0.89	BOLD:ACI8025			GMGRB790-13	CecidInt44 sp. BOLD:ACE2213	22.69
Diptera	Cecidomyiidae	CecidInt46 sp. BOLD:ACJ0834	N/A	0	BOLD:ACJ0834			GMGRG2772-13	CecidInt46 sp. BOLD:ACJ3534	15.05
Diptera	Cecidomyiidae	CecidInt46 sp. BOLD:ACJ0836	0.08	0.15	BOLD:ACJ0836			GMGRG2772-13	CecidInt46 sp. BOLD:ACJ3534	16.22
Diptera	Cecidomyiidae	CecidInt46 sp. BOLD:ACJ3383	N/A	0	BOLD:ACJ3383			GMGRC1158-13	Peromyia caricis	13.63
Diptera	Cecidomyiidae	CecidInt46 sp. BOLD:ACJ3534	N/A	0	BOLD:ACJ3534			GMGRF5819-13	CecidInt46 sp. BOLD:ACJ0834	15.05
Diptera	Cecidomyiidae	CecidInt46 sp. BOLD:ACR1328	0.13	0.53	BOLD:ABX8104			GMGMI1523-14	CecidInt44 sp. BOLD:ACR3754	15.41
Diptera	Cecidomyiidae	CecidInt46 sp. BOLD:ACZ9022	N/A	0	BOLD:ACZ9022			GMGRG3900-13	CecidInt46 sp. BOLD:ACJ0836	19.09
Diptera	Cecidomyiidae	CecidInt46 sp. BOLD:ADA0480	N/A	0	BOLD:ADA0480			GMGRG3129-13	CecidInt50 sp. BOLD:ACJ3179	18.08
Diptera	Cecidomyiidae	CecidInt47 sp. BOLD:ADA0315	N/A	0	BOLD:ADA0315			GMGRB1291-13	CecidInt52 sp. BOLD:ACF6172	14.59
Diptera	Cecidomyiidae	CecidInt48 sp. BOLD:ACB9780	0.51	1.37	BOLD:ACB9780			GMGRE088-13	CecidInt50 sp. BOLD:ACG7119	13.06
Diptera	Cecidomyiidae	CecidInt49 sp. BOLD:AAV5324	N/A	0	BOLD:AAV5324			GMGRG2125-13	CecidInt49 sp. BOLD:ACJ3134	6.94
Diptera	Cecidomyiidae	CecidInt49 sp. BOLD:ABX9178	0.04	0.18	BOLD:ABX9178			GMGRG2340-13	CecidInt49 sp. BOLD:ACT4702	7.33
Diptera	Cecidomyiidae	CecidInt49 sp. BOLD:ACC0251	0.04	0.17	BOLD:ACC0251			GMGMB109-14	CecidInt49 sp. BOLD:ACQ8599	12.75
Diptera	Cecidomyiidae	CecidInt49 sp. BOLD:ACF6111	N/A	0	BOLD:ACF6111			GMGRC983-13	Aprionus spACF6038	11.5
Diptera	Cecidomyiidae	CecidInt49 sp. BOLD:ACF8065	N/A	0	BOLD:ACF8065			GMGRG3791-13	Aprionus bispinosus	12.29
Diptera	Cecidomyiidae	CecidInt49 sp. BOLD:ACG2967	N/A	0	BOLD:ACG2967			GMGRD1305-13	CecidInt49 sp. BOLD:ACG3065	2.66
Diptera	Cecidomyiidae	CecidInt49 sp. BOLD:ACG3065	0.44	1.56	BOLD:ACG3065			GMGRD1398-13	CecidInt49 sp. BOLD:ACG2967	2.66
Diptera	Cecidomyiidae	CecidInt49 sp. BOLD:ACG4250	0.21	0.49	BOLD:ACG4250			GMGRG1688-13	Aprionus spACC1742	10.93
Diptera	Cecidomyiidae	CecidInt49 sp. BOLD:ACG7075	0	0	BOLD:ACG7075			GMGRG2118-13	CecidInt49 sp. BOLD:ACG8008	6.64
Diptera	Cecidomyiidae	CecidInt49 sp. BOLD:ACG8008	0.19	0.19	BOLD:ACG8008			GMGRD3269-13	CecidInt49 sp. BOLD:ACG7075	6.64
Diptera	Cecidomyiidae	CecidInt49 sp. BOLD:ACG8127	0.61	0.61	BOLD:ACG8127			GMGRC983-13	Aprionus spACF6038	12.12
Diptera	Cecidomyiidae	CecidInt49 sp. BOLD:ACI7130	0.16	0.31	BOLD:ACI7130			GMGRE1324-13	CecidInt49 sp. BOLD:ACT4702	8.21
Diptera	Cecidomyiidae	CecidInt49 sp. BOLD:ACI9130	N/A	0	BOLD:ACI9130			GMGRC1127-13	CecidInt49 sp. BOLD:ACF8065	12.4
Diptera	Cecidomyiidae	CecidInt49 sp. BOLD:ACJ1068	1.71	1.71	BOLD:ACJ1068			AMTPE634-15	Monardia toxicodendri	8.1
Diptera	Cecidomyiidae	CecidInt49 sp. BOLD:ACJ3134	N/A	0	BOLD:ACJ3134			GMGRG4063-13	CecidInt49 sp. BOLD:AAV5324	6.94
Diptera	Cecidomyiidae	CecidInt49 sp. BOLD:ACJ5431	0.62	0.62	BOLD:ACJ5431			GMGRH1637-13	CecidInt49 sp. BOLD:ACJ1068	9.82
Diptera	Cecidomyiidae	CecidInt49 sp. BOLD:ACK5975	N/A	0	BOLD:ACK5975			GMGRC983-13	Aprionus spACF6038	11.91
Diptera	Cecidomyiidae	CecidInt49 sp. BOLD:ACP4064	1.73	1.73	BOLD:ACP4064			GMGRF2975-13	Monardia toxicodendri	8.27
Diptera	Cecidomyiidae	CecidInt49 sp. BOLD:ACP5748	0.63	1.23	CDC (2)			GMGRG2707-13	CecidInt52 sp. BOLDACJ3537	15.08
Diptera	Cecidomyiidae	CecidInt49 sp. BOLD:ACQ8599	0.1	0.16	BOLD:ACQ8599			GMGME1166-14	CecidInt49 sp. BOLD:ACR1115	2.79
Diptera	Cecidomyiidae	CecidInt49 sp. BOLD:ACQ8849	N/A	0	BOLD:ACQ8849			GMGMB109-14	CecidInt49 sp. BOLD:ACQ8599	8.86
Diptera	Cecidomyiidae	CecidInt49 sp. BOLD:ACR1115	N/A	0	BOLD:ACR1115			GMGMB109-14	CecidInt49 sp. BOLD:ACQ8599	2.79
Diptera	Cecidomyiidae	CecidInt49 sp. BOLD:ACR1818	N/A	0	BOLD:ACR1818			GMGME1166-14	CecidInt49 sp. BOLD:ACR1115	9.24
Diptera	Cecidomyiidae	CecidInt49 sp. BOLD:ACT4702	0	0	BOLD:ACT4702			GMGRE818-13	CecidInt49 sp. BOLD:ABX9178	7.33
Diptera	Cecidomyiidae	CecidInt49 sp. BOLD:ACU9639	N/A	0	BOLD:ACU9639			GMGME1166-14	CecidInt49 sp. BOLD:ACR1115	8.55
Diptera	Cecidomyiidae	CecidInt49 sp. BOLD:ACZ7120	N/A	0	BOLD:ACZ7120			GMGRG1688-13	Aprionus spACC1742	12.76
Diptera	Cecidomyiidae	CecidInt49 sp. BOLD:ACZ7503	N/A	0	BOLD:ACZ7503			GMGRG2617-13	CecidInt49 sp. BOLD:ACJ1068	8.86
Diptera	Cecidomyiidae	CecidInt49 sp. BOLD:ACZ7553	0	0	BOLD:ACZ7553			GMGRG584-13	Aprionus dentifer	13.26
Diptera	Cecidomyiidae	CecidInt49 sp. BOLD:ACZ7708	N/A	0	BOLD:ACZ7708			GMGRD1398-13	CecidInt49 sp. BOLD:ACG2967	18.67
Diptera	Cecidomyiidae	CecidInt49 sp. BOLD:ACZ8657	N/A	0	BOLD:ACZ8657			GMGRF669-13	CecidInt49 sp. BOLD:ACI7130	10.77
Diptera	Cecidomyiidae	CecidInt49 sp. BOLD:ADA1036	N/A	0	BOLD:ADA1036			GMGRG1688-13	Aprionus spACC1742	13.61
Diptera	Cecidomyiidae	CecidInt5 sp. BOLD:ACC5663	N/A	0	BOLD:ACC5663			GMGRG2687-13	CecidInt5 sp. BOLD:ACI5479	6.5
Diptera	Cecidomyiidae	CecidInt5 sp. BOLD:ACI5479	0.18	0.18	BOLD:ACI5479			GMGRF229-13	CecidInt5 sp. BOLD:ACC5663	6.5
Diptera	Cecidomyiidae	CecidInt5 sp. BOLD:ACJ3214	0.06	0.18	BOLD:ACJ3214			GMGRF2852-13	CecidInt5 sp. BOLD:ACK5835	1.93
Diptera	Cecidomyiidae	CecidInt5 sp. BOLD:ACK5835	0	0	BOLD:ACK5835			GMGMM1245-14	CecidInt5 sp. BOLD:ACJ3214	1.93
Diptera	Cecidomyiidae	CecidInt5 sp. BOLD:ACQ6171	N/A	0	BOLD:ACQ6171			GMGMN385-14	CecidInt5 sp. BOLD:ACJ3214	4.69
Diptera	Cecidomyiidae	CecidInt50 sp. BOLD:AAN5250	1.6	2.6	BOLD:AAN5250			GMGRH1627-13	CecidInt50 sp. BOLD:ACJ3263	11.84
Diptera	Cecidomyiidae	CecidInt50 sp. BOLD:AAN5259	N/A	0	BOLD:AAN5259			GMGRG4835-13	CecidInt52 sp. BOLD:ACE2219	11.25
Diptera	Cecidomyiidae	CecidInt50 sp. BOLD:AAU6607	N/A	0	BOLD:AAU6607			GMGRC2531-13	Peromyia sanguinea	12.84
Diptera	Cecidomyiidae	CecidInt50 sp. BOLD:ACE0458	0.85	1.24	BOLD:ACE0458			GMGRD1677-13	CecidInt50 sp. BOLD:ACG2883	14.73
Diptera	Cecidomyiidae	CecidInt50 sp. BOLD:ACF2340	N/A	0	BOLD:ACF2340			GMGRH640-13	CecidInt52 sp. BOLD:ADE1424	12.75
Diptera	Cecidomyiidae	CecidInt50 sp. BOLD:ACF6806	0.18	0.18	BOLD:ACF6806			GMGRE088-13	CecidInt50 sp. BOLD:ACG7119	10.92
Diptera	Cecidomyiidae	CecidInt50 sp. BOLD:ACF7464	N/A	0	BOLD:ACF7464			GMGRA1113-13	CecidInt50 sp. BOLD:ACF2340	15.1
Diptera	Cecidomyiidae	CecidInt50 sp. BOLD:ACF8505	0.8	1.4	BOLD:ACF8505			GMGRF4770-13	CecidInt50 sp. BOLD:ACO7743	19.09
Diptera	Cecidomyiidae	CecidInt50 sp. BOLD:ACG2883	0.07	0.18	BOLD:ACG2883			GMGRF3774-13	Bryomyia bergrothi	13.72
Diptera	Cecidomyiidae	CecidInt50 sp. BOLD:ACG4015	N/A	0	BOLD:ACG4015			GMGRG2405-13	CecidInt49 sp. BOLD:ABX9178	18.48
Diptera	Cecidomyiidae	CecidInt50 sp. BOLD:ACG7119	N/A	0	BOLD:ACG7119			GMGRC2832-13	CecidInt50 sp. BOLD:ACF6806	10.92
Diptera	Cecidomyiidae	CecidInt50 sp. BOLD:ACI5746	0	0	BOLD:ACI5746			GMGRG4069-13	CecidInt50 sp. BOLD:ACJ3385	3.8
Diptera	Cecidomyiidae	CecidInt50 sp. BOLD:ACI6139	N/A	0	BOLD:ACI6139			GMGRG2634-13	CecidInt50 sp. BOLD:ACI8629	10.32
Diptera	Cecidomyiidae	CecidInt50 sp. BOLD:ACI7129	0	0	BOLD:ACI7129			GMGRF4770-13	CecidInt50 sp. BOLD:ACO7743	15.96
Diptera	Cecidomyiidae	CecidInt50 sp. BOLD:ACI8083	N/A	0	BOLD:ACI8083			GMGRG3129-13	CecidInt50 sp. BOLD:ACJ3179	7.9
Diptera	Cecidomyiidae	CecidInt50 sp. BOLD:ACI8629	0.13	0.31	BOLD:ACI8629			GMGRI735-13	CecidInt50 sp. BOLD:ACJ5515	9.62
Diptera	Cecidomyiidae	CecidInt50 sp. BOLD:ACJ3010	0	0	BOLD:ACJ3010			GMGRG3026-13	CecidInt52 sp. BOLD:ACE2219	14.32
Diptera	Cecidomyiidae	CecidInt50 sp. BOLD:ACJ3179	N/A	0	BOLD:ACJ3179			GMGRF3829-13	CecidInt50 sp. BOLD:ACI8083	7.9
Diptera	Cecidomyiidae	CecidInt50 sp. BOLD:ACJ3263	0	0	BOLD:ACJ3263			GMGRH640-13	CecidInt52 sp. BOLD:ADE1424	9.56
Diptera	Cecidomyiidae	CecidInt50 sp. BOLD:ACJ3385	N/A	0	BOLD:ACJ3385			GMGRH1761-13	CecidInt50 sp. BOLD:ACI5746	3.8
Diptera	Cecidomyiidae	CecidInt50 sp. BOLD:ACJ5515	N/A	0	BOLD:ACJ5515			GMGRF5184-13	CecidInt50 sp. BOLD:ACI8629	9.62
Diptera	Cecidomyiidae	CecidInt50 sp. BOLD:ACO7743	N/A	0	BOLD:ACO7743			GMGRH640-13	CecidInt52 sp. BOLD:ADE1424	10.2
Diptera	Cecidomyiidae	CecidInt50 sp. BOLD:ACP9440	N/A	0	BOLD:ACP9440			GMGRG3208-13	CecidInt52 sp. BOLD:ADE1424	16.24
Diptera	Cecidomyiidae	CecidInt50 sp. BOLD:ACX1410	N/A	0	BOLD:ACX1410			GMGRB1291-13	CecidInt52 sp. BOLD:ACF6172	11.01
Diptera	Cecidomyiidae	CecidInt50 sp. BOLD:ACZ7707	N/A	0	BOLD:ACZ7707			GMGRG3208-13	CecidInt52 sp. BOLD:ADE1424	13.59
Diptera	Cecidomyiidae	CecidInt50 sp. BOLD:ACZ9018	N/A	0	BOLD:ACZ9018			GMGRH1627-13	CecidInt50 sp. BOLD:ACJ3263	13.36
Diptera	Cecidomyiidae	CecidInt50 sp. BOLD:ADA0231	N/A	0	BOLD:ADA0231			GMGRG2707-13	CecidInt52 sp. BOLDACJ3537	22.98
Diptera	Cecidomyiidae	CecidInt50 sp. BOLD:ADA0477	N/A	0	BOLD:ADA0477			AMTPF2265-16	CecidInt50 sp. BOLD:ACZ7707	14.78
Diptera	Cecidomyiidae	CecidInt51 sp. BOLD:ACE2294	0.27	0.93	BOLD:ACE2294			GMGRF4076-13	Polyardis bispinosa	1.03
Diptera	Cecidomyiidae	CecidInt51 sp. BOLD:ACP9677	0	0	BOLD:ACP9677			GMGRB851-13	CecidInt51 sp. BOLD:ACE2294	10.77
Diptera	Cecidomyiidae	CecidInt52 sp. BOLD:ACE2219	0.39	1.32	BOLD:ACE2219			GMGRG2707-13	CecidInt52 sp. BOLDACJ3537	6.33
Diptera	Cecidomyiidae	CecidInt52 sp. BOLD:ACF6172	N/A	0	BOLD:ACF6172			GMGRF3774-13	Bryomyia bergrothi	5.23
Diptera	Cecidomyiidae	CecidInt52 sp. BOLD:ACF8502	0.17	0.18	BOLD:ACF8502			GMGRG1737-13	CecidInt52 sp. BOLD:ACJ3450	1.81
Diptera	Cecidomyiidae	CecidInt52 sp. BOLD:ACJ3008	1.47	2.27	BOLD:ACJ3008			GMGRB1291-13	CecidInt52 sp. BOLD:ACF6172	7.92
Diptera	Cecidomyiidae	CecidInt52 sp. BOLD:ACJ3450	0	0	BOLD:ACJ3450			GMGRF3005-13	CecidInt52 sp. BOLD:ACF8502	1.81
Diptera	Cecidomyiidae	CecidInt52 sp. BOLD:ACJ3535	N/A	0	BOLD:ACJ3535			GMGRH2283-13	CecidInt52 sp. BOLDACJ3537	10.2
Diptera	Cecidomyiidae	CecidInt52 sp. BOLD:ACZ9021	N/A	0	BOLD:ACZ9021			GMGRG2351-13	CecidInt52 sp. BOLD:ACJ3008	7.93
Diptera	Cecidomyiidae	CecidInt52 sp. BOLD:ADA0248	N/A	0	BOLD:ADA0248			GMGRF3774-13	Bryomyia bergrothi	8.22
Diptera	Cecidomyiidae	CecidInt52 sp. BOLD:ADE1424	1.6	2.06	BOLD:ADE1424			GMGRG2707-13	CecidInt52 sp. BOLDACJ3537	3.77
Diptera	Cecidomyiidae	CecidInt52 sp. BOLDACJ3537	0.46	0.46	BOLD:ACJ3537			GMGRH640-13	CecidInt52 sp. BOLD:ADE1424	3.77
Diptera	Cecidomyiidae	CecidInt53 sp. BOLD:ACF7552	0	0	BOLD:ACF7552			GMGRG1695-13	CecidInt53 sp. BOLD:ACJ3082	10.2
Diptera	Cecidomyiidae	CecidInt53 sp. BOLD:ACF7866	N/A	0	BOLD:ACF7866			GMGRG4679-13	CecidInt53 sp. BOLD:ACJ3193	2.68
Diptera	Cecidomyiidae	CecidInt53 sp. BOLD:ACF9578	1.51	1.51	BOLD:ACF9578			GMGRI171-13	CecidInt53 sp. BOLD:ACG5292	2.7
Diptera	Cecidomyiidae	CecidInt53 sp. BOLD:ACF9579	N/A	0	BOLD:ACF9579			GMGRF6173-13	CecidInt53 sp. BOLD:ACI9685	14.13
Diptera	Cecidomyiidae	CecidInt53 sp. BOLD:ACF9581	N/A	0	BOLD:ACF9581			GMGRD655-13	CecidInt53 sp. BOLD:ACQ8459	2.18
Diptera	Cecidomyiidae	CecidInt53 sp. BOLD:ACF9582	0.13	0.66	BOLD:ACF9582			AMTPF2208-16	CecidInt52 sp. BOLD:ACZ9021	15.5
Diptera	Cecidomyiidae	CecidInt53 sp. BOLD:ACG0533	N/A	0	BOLD:ACG0533			GMGRD865-13	CecidInt53 sp. BOLD:ACG3615	5.08
Diptera	Cecidomyiidae	CecidInt53 sp. BOLD:ACG0646	1.16	2.22	BOLD:ACG0646			GMGRG3401-13	CecidInt12 sp. BOLD:ACG3632	6.66
Diptera	Cecidomyiidae	CecidInt53 sp. BOLD:ACG3145	N/A	0	BOLD:ACG3145			GMGRF4036-13	CecidInt53 sp. BOLD:ACI8242	7.7
Diptera	Cecidomyiidae	CecidInt53 sp. BOLD:ACG3200	0.2	0.51	BOLD:ACG3200			GMGRF2031-13	Peromyia ramosa	14.74
Diptera	Cecidomyiidae	CecidInt53 sp. BOLD:ACG3217	N/A	0	BOLD:ACG3217			GMGRG2716-13	CecidInt53 sp. BOLD:ACJ1101	6.12
Diptera	Cecidomyiidae	CecidInt53 sp. BOLD:ACG3336	0.54	1.08	BOLD:ACG3336			GMGRG3390-13	CecidInt53 sp. BOLD:ACJ3284	3.67
Diptera	Cecidomyiidae	CecidInt53 sp. BOLD:ACG3481	0.08	0.18	BOLD:ACG3481			GMGRC2430-13	CecidInt53 sp. BOLD:ACG0533	11.31
Diptera	Cecidomyiidae	CecidInt53 sp. BOLD:ACG3580	N/A	0	BOLD:ACG3580			GMGRG3352-13	CecidInt53 sp. BOLD:ACJ3107	7.19
Diptera	Cecidomyiidae	CecidInt53 sp. BOLD:ACG3615	N/A	0	BOLD:ACG3615			GMGRC2430-13	CecidInt53 sp. BOLD:ACG0533	5.08
Diptera	Cecidomyiidae	CecidInt53 sp. BOLD:ACG3829	0.71	0.71	BOLD:ACG3829			GMGRG4138-13	CecidInt53 sp. BOLD:ACJ3190	5.78
Diptera	Cecidomyiidae	CecidInt53 sp. BOLD:ACG3832	1.21	2.03	BOLD:ACG3832			GMGRE3365-13	CecidInt53 sp. BOLD:ACG3336	9.13
Diptera	Cecidomyiidae	CecidInt53 sp. BOLD:ACG4115	N/A	0	BOLD:ACG4115			GMGRF4036-13	CecidInt53 sp. BOLD:ACI8242	5.48
Diptera	Cecidomyiidae	CecidInt53 sp. BOLD:ACG4251	0.77	1.4	BOLD:ACG4251			GMGRG2456-13	CecidInt53 sp. BOLD:ACJ4202	8.18
Diptera	Cecidomyiidae	CecidInt53 sp. BOLD:ACG4635	N/A	0	BOLD:ACG4635			GMGRD1120-13	CecidInt53 sp. BOLD:ACG4251	13.04
Diptera	Cecidomyiidae	CecidInt53 sp. BOLD:ACG5292	1.74	1.85	BOLD:ACG5292			GMGRC2354-13	CecidInt53 sp. BOLD:ACF9578	2.7
Diptera	Cecidomyiidae	CecidInt53 sp. BOLD:ACG7228	N/A	0	BOLD:ACG7228			GMGRG2342-13	CecidInt53 sp. BOLD:ACJ3182	7.56
Diptera	Cecidomyiidae	CecidInt53 sp. BOLD:ACI7131	N/A	0	BOLD:ACI7131			GMGRD1283-13	CecidInt53 sp. BOLD:ACG3145	8.03
Diptera	Cecidomyiidae	CecidInt53 sp. BOLD:ACI8242	N/A	0	BOLD:ACI8242			GMGRG3583-13	CecidInt53 sp. BOLD:ACJ3108	5.48
Diptera	Cecidomyiidae	CecidInt53 sp. BOLD:ACI9685	N/A	0	BOLD:ACI9685			GMGRC1328-13	CecidInt53 sp. BOLDACF7675	4.72
Diptera	Cecidomyiidae	CecidInt53 sp. BOLD:ACJ1101	1.55	1.55	BOLD:ACJ1101			GMGRD2319-13	CecidInt53 sp. BOLD:ACG3217	6.12
Diptera	Cecidomyiidae	CecidInt53 sp. BOLD:ACJ3009	0.37	0.37	BOLD:ACJ3009			GMGRE653-13	CecidInt53 sp.BOLD:ACG5290	6.2
Diptera	Cecidomyiidae	CecidInt53 sp. BOLD:ACJ3037	N/A	0	BOLD:ACJ3037			GMGRG3695-13	Peromyia photophila	14.16
Diptera	Cecidomyiidae	CecidInt53 sp. BOLD:ACJ3038	N/A	0	BOLD:ACJ3038			GMGRG4778-13	CecidInt53 sp. BOLD:ACG5292	15.1
Diptera	Cecidomyiidae	CecidInt53 sp. BOLD:ACJ3082	N/A	0	BOLD:ACJ3082			GMGRC1211-13	CecidInt53 sp. BOLD:ACF7552	10.2
Diptera	Cecidomyiidae	CecidInt53 sp. BOLD:ACJ3107	N/A	0	BOLD:ACJ3107			GMGRD1140-13	CecidInt53 sp. BOLD:ACG3580	7.19
Diptera	Cecidomyiidae	CecidInt53 sp. BOLD:ACJ3108	N/A	0	BOLD:ACJ3108			GMGRD3106-13	CecidInt53 sp. BOLD:ACG3336	5.12
Diptera	Cecidomyiidae	CecidInt53 sp. BOLD:ACJ3109	1.62	1.62	BOLD:ACJ3109			GMGRE653-13	CecidInt53 sp.BOLD:ACG5290	9.99
Diptera	Cecidomyiidae	CecidInt53 sp. BOLD:ACJ3182	N/A	0	BOLD:ACJ3182			GMGRD3396-13	CecidInt53 sp. BOLD:ACG7228	7.56
Diptera	Cecidomyiidae	CecidInt53 sp. BOLD:ACJ3190	N/A	0	BOLD:ACJ3190			GMGRG3532-13	CecidInt53 sp. BOLD:ACG3829	5.78
Diptera	Cecidomyiidae	CecidInt53 sp. BOLD:ACJ3193	N/A	0	BOLD:ACJ3193			GMGRC2325-13	CecidInt53 sp. BOLD:ACF7866	2.68
Diptera	Cecidomyiidae	CecidInt53 sp. BOLD:ACJ3262	N/A	0	BOLD:ACJ3262			GMGRD609-13	CecidInt53 sp. BOLD:ACG4115	5.62
Diptera	Cecidomyiidae	CecidInt53 sp. BOLD:ACJ3272	N/A	0	BOLD:ACJ3272			GMGRG3188-13	CecidInt53 sp. BOLD:ACG3481	13.51
Diptera	Cecidomyiidae	CecidInt53 sp. BOLD:ACJ3284	N/A	0	BOLD:ACJ3284			GMGRD3106-13	CecidInt53 sp. BOLD:ACG3336	3.67
Diptera	Cecidomyiidae	CecidInt53 sp. BOLD:ACJ3355	N/A	0	BOLD:ACJ3355			GMGRD2319-13	CecidInt53 sp. BOLD:ACG3217	9.11
Diptera	Cecidomyiidae	CecidInt53 sp. BOLD:ACJ3377	N/A	0	BOLD:ACJ3377			GMGRG3401-13	CecidInt12 sp. BOLD:ACG3632	4.54
Diptera	Cecidomyiidae	CecidInt53 sp. BOLD:ACJ4202	N/A	0	BOLD:ACJ4202			GMGRG2050-13	CecidInt53 sp. BOLD:ACG4251	8.18
Diptera	Cecidomyiidae	CecidInt53 sp. BOLD:ACQ8459	N/A	0	BOLD:ACQ8459			GMGRC2553-13	CecidInt53 sp. BOLD:ACF9581	2.18
Diptera	Cecidomyiidae	CecidInt53 sp. BOLD:ACR3632	N/A	0	BOLD:ACR3632			GMGRF1837-13	CecidInt12 sp. BOLD:AAV5325	10.58
Diptera	Cecidomyiidae	CecidInt53 sp. BOLDACF7675	0	0	BOLD:ACF7675			GMGRF6173-13	CecidInt53 sp. BOLD:ACI9685	4.72
Diptera	Cecidomyiidae	CecidInt53 sp.BOLD:ACG3337	N/A	0	BOLD:ACG3337			GMGRE653-13	CecidInt53 sp.BOLD:ACG5290	7.85
Diptera	Cecidomyiidae	CecidInt53 sp.BOLD:ACG5290	N/A	0	BOLD:ACG5290			GMGRG3826-13	CecidInt53 sp. BOLD:ACJ3009	6.2
Diptera	Cecidomyiidae	CecidInt53 sp.BOLD:ACJ4898	N/A	0	BOLD:ACJ4898			GMGRC2430-13	CecidInt53 sp. BOLD:ACG0533	11.68
Diptera	Cecidomyiidae	CecidInt6 sp. BOLD:ACI5662	N/A	0	BOLD:ACI5662			GMGRF229-13	CecidInt5 sp. BOLD:ACC5663	10.69
Diptera	Cecidomyiidae	CecidInt7 sp. BOLD:ACF6943	0.19	1.4	BOLD:ACF6943			GMGRF4945-13	CecidInt7 sp. BOLD:ACH2823	8.98
Diptera	Cecidomyiidae	CecidInt7 sp. BOLD:ACH2823	0.12	1.03	BOLD:ACH2823			GMGRD1218-13	CecidInt7 sp. BOLD:ACF6943	8.98
Diptera	Cecidomyiidae	Cecidint8 sp. BOLD:ACZ7118	0.34	0.34	BOLD:ACZ7118			GMGRF4023-13	CecidInt35 sp. BOLD:ACI8239	9.41
Diptera	Cecidomyiidae	CecidInt8 sp. BOLD:ACZ7904	N/A	0	BOLD:ACZ7904			AMTPF2201-16	Cecidint8 sp. BOLD:ACZ7118	10.1
Diptera	Cecidomyiidae	CecidInt9 sp. BOLD:AAN5271	1.08	2.17	BOLD:AAN5271			GMGRD534-13	Asteromyia sp. BOLD:AAV5552	6.88
Diptera	Cecidomyiidae	CecidInt9 sp. BOLD:AAP6851	0.76	1.98	BOLD:AAP6851			GMGMB1514-14	CecidInt9 sp. BOLD:ACX1144	1.99
Diptera	Cecidomyiidae	CecidInt9 sp. BOLD:ACC1591	N/A	0	BOLD:ACC1591			GMGML809-14	CecidInt9 sp. BOLD:ACR4098	4.28
Diptera	Cecidomyiidae	CecidInt9 sp. BOLD:ACC5341	N/A	0	BOLD:ACC5341			GMGRC2390-13	CecidInt9 sp. BOLD:ACG0536	8.97
Diptera	Cecidomyiidae	CecidInt9 sp. BOLD:ACG0536	N/A	0	BOLD:ACG0536			GMGMB1162-14	CecidInt9 sp. BOLD:ACQ8957	3.67
Diptera	Cecidomyiidae	CecidInt9 sp. BOLD:ACG5421	N/A	0	BOLD:ACG5421			GMGMC1172-14	CecidInt9 sp. BOLD:ACR0451	3.79
Diptera	Cecidomyiidae	CecidInt9 sp. BOLD:ACI5476	0	0	BOLD:ACI5476			GMGRG1815-13	CecidInt9 sp. BOLD:ACJ3477	5.61
Diptera	Cecidomyiidae	CecidInt9 sp. BOLD:ACI7958	N/A	0	BOLD:ACI7958			GMGRF2365-13	CecidInt9 sp. BOLD:AAP6851	7.73
Diptera	Cecidomyiidae	CecidInt9 sp. BOLD:ACJ3273	0	0	BOLD:ACJ3273			GMGRG1483-13	CecidInt9 sp. BOLD:ACC1591	6.55
Diptera	Cecidomyiidae	CecidInt9 sp. BOLD:ACJ3477	0.05	0.17	BOLD:ACJ3477			GMGRF3639-13	CecidInt9 sp. BOLD:ACI5476	5.61
Diptera	Cecidomyiidae	CecidInt9 sp. BOLD:ACO7652	N/A	0	BOLD:ACO7652			GMGMB266-14	CecidInt9 sp. BOLD:AAP6851	2.81
Diptera	Cecidomyiidae	CecidInt9 sp. BOLD:ACQ8530	N/A	0	BOLD:ACQ8530			GMGMB1163-14	CecidInt9 sp. BOLD:ACQ9380	9.93
Diptera	Cecidomyiidae	CecidInt9 sp. BOLD:ACQ8957	N/A	0	BOLD:ACQ8957			GMGRC2390-13	CecidInt9 sp. BOLD:ACG0536	3.67
Diptera	Cecidomyiidae	CecidInt9 sp. BOLD:ACQ9380	0	0	BOLD:ACQ9380			GMGMC1486-14	CecidInt9 sp. BOLD:AAN5271	8.84
Diptera	Cecidomyiidae	CecidInt9 sp. BOLD:ACQ9964	N/A	0	BOLD:ACQ9964			GMGRG1483-13	CecidInt9 sp. BOLD:ACC1591	6.28
Diptera	Cecidomyiidae	CecidInt9 sp. BOLD:ACR0451	N/A	0	BOLD:ACR0451			GMGRE559-13	CecidInt9 sp. BOLD:ACG5421	3.79
Diptera	Cecidomyiidae	CecidInt9 sp. BOLD:ACR4098	N/A	0	BOLD:ACR4098			GMGRG1483-13	CecidInt9 sp. BOLD:ACC1591	4.28
Diptera	Cecidomyiidae	CecidInt9 sp. BOLD:ACX1144	N/A	0	BOLD:ACX1144			GMGMB182-14	CecidInt9 sp. BOLD:AAP6851	1.99
Diptera	Cecidomyiidae	CecidIntGen spACG0535	0.24	0.73	BOLD:ACG0535			GMGME729-14	CecidInt23 sp. BOLD:ACG4457	4.01
Diptera	Cecidomyiidae	CecidIntGen spACO6705	0.98	1.28	BOLD:ACO6705			AMTPE609-15	CecidInt44 sp. BOLD:ACF1669	8.41
Diptera	Cecidomyiidae	Contarinia sp. BOLD:ACB8904	0	0	BOLD:ACB8904			AMTPE789-15	CecidInt12 sp. BOLD:ACX2131	10.1
Diptera	Cecidomyiidae	Contarinia sp. BOLD:ACZ7501	N/A	0	BOLD:ACZ7501			GMGMG1056-14	CecidInt12 sp. BOLD:ADF6614	10.4
Diptera	Cecidomyiidae	Dasineura rosae	N/A	0	CDC (2)			GMGRG2682-13	CecidInt3 sp. BOLD:ACI7021	14.38
Diptera	Cecidomyiidae	Dasineura sp. BOLD:ACR0633	N/A	0	BOLD:ACR0633			GMGMN1086-14	Ozirhincus tanaceti	14.34
Diptera	Cecidomyiidae	Feltiella sp. BOLD:ABW6099	0.48	0.74	BOLD:ABW6099			GMGRE1417-13	CecidInt11 sp. BOLD:ACJ3157	8.71
Diptera	Cecidomyiidae	Feltiella sp. BOLD:ACR3752	N/A	0	BOLD:ACR3752			GMGRE1265-13	CecidInt3 sp. BOLD:AAH3664	8.8
Diptera	Cecidomyiidae	Hartigiola annulipes	N/A	0	BOLD:ACE0527			GMGRG4696-13	Rhopalomyia sp. BOLD:ACG4282	11.05
Diptera	Cecidomyiidae	Hartigiola sp. BOLD:ACQ8767	0.71	1.08	BOLD:ACQ8767			GMGRG3648-13	CecidInt3 sp. BOLD:AAH3617	10.17
Diptera	Cecidomyiidae	Hartigiola sp. BOLD:ACX1551	0	0	BOLD:ACX1551			GMGRH1056-13	CecidInt3 sp. BOLD:ACH3004	13.92
Diptera	Cecidomyiidae	Hartigiola sp. BOLD:ACX1675	N/A	0	BOLD:ACX1675			AMTPF2151-16	Rhopalomyia sp. BOLD:ACZ7312	13.81
Diptera	Cecidomyiidae	Heterogenella hybrida	1.35	2.45	BOLD:ACB2627			GMGRB1291-13	CecidInt52 sp. BOLD:ACF6172	13.13
Diptera	Cecidomyiidae	Heterogenella transgressoris	N/A	0	BOLD:ACZ7507			GMGRG3208-13	CecidInt52 sp. BOLD:ADE1424	14.54
Diptera	Cecidomyiidae	Lestremia cinerea	0.1	0.39	BOLD:AAH3641			GMGME691-14	CecidInt43 sp. BOLD:ACR1376	1.44
Diptera	Cecidomyiidae	Mayetiola destructor	0	0	BOLD:ABV9277			AMTPE619-15	Rhopalomyia sp. BOLD:ACP6254	9.6
Diptera	Cecidomyiidae	Miastor metraloas	N/A	0	BOLD:AAU6512			GMGRD1417-13	CecidInt45 sp. BOLD:ACG3122	9.71
Diptera	Cecidomyiidae	Micromya lucorum	1.4	1.4	BOLD:ACG4620			GMGRH640-13	CecidInt52 sp. BOLD:ADE1424	11.24
Diptera	Cecidomyiidae	Mikiola fagi	N/A	0	BOLD:ACD8922			GMGMK1343-14	Rhopalomyia florum	11.24
Diptera	Cecidomyiidae	Mikiola sp. BOLD:ACQ9478	N/A	0	BOLD:ACQ9478			AMTPF2188-16	Rhopalomyia sp. BOLD:ACZ7310	10.47
Diptera	Cecidomyiidae	Mikiola sp. BOLD:ACX3016	0.18	0.18	BOLD:ACX3016			GMGRG3471-13	CecidInt3 sp. BOLD:ACJ1103	11.32
Diptera	Cecidomyiidae	Monardia toxicodendri	0.49	1.73	BOLD:ACE6038			GMGRH1637-13	CecidInt49 sp. BOLD:ACJ1068	8.1
Diptera	Cecidomyiidae	Obolodiplosis robiniae	0.17	0.63	CDC (2)			GMGMK1298-14	CecidInt3 sp. BOLD:AAH3617	13.95
Diptera	Cecidomyiidae	Obolodiplosis sp. BOLD:ACJ0627	N/A	0	BOLD:ACJ0627			GMGRF3934-13	Ozirhincus sp. BOLD:ACI8202	11.51
Diptera	Cecidomyiidae	Ozirhincus millefolii	0.83	1.25	BOLD:ABV1411			GMGMN338-14	Ozirhincus tanaceti	3.62
Diptera	Cecidomyiidae	Ozirhincus sp. BOLD:ACI8202	N/A	0	BOLD:ACI8202			GMGMC1539-14	Ozirhincus tanaceti	8.15
Diptera	Cecidomyiidae	Ozirhincus sp. BOLD:ACJ5222	N/A	0	BOLD:ACJ5222			GMGMN1086-14	Ozirhincus tanaceti	7.67
Diptera	Cecidomyiidae	Ozirhincus sp. BOLD:ACO6737	0.32	0.32	BOLD:ACO6737			GMGMD1291-14	Ozirhincus tanaceti	7.74
Diptera	Cecidomyiidae	Ozirhincus sp. BOLD:ACO7512	N/A	0	BOLD:ACO7512			GMGML712-14	Ozirhincus sp. BOLD:ACR4042	7.71
Diptera	Cecidomyiidae	Ozirhincus sp. BOLD:ACQ8893	0.72	1.4	BOLD:ACQ8893			GMGMC1085-14	Ozirhincus millefolii	4.2
Diptera	Cecidomyiidae	Ozirhincus sp. BOLD:ACR4042	N/A	0	BOLD:ACR4042			GMGMM1175-14	Ozirhincus sp. BOLD:ACO7512	7.71
Diptera	Cecidomyiidae	Ozirhincus tanaceti	0.41	1.23	BOLD:ACD8681			GMGML604-14	Ozirhincus millefolii	3.62
Diptera	Cecidomyiidae	Parepidosis argentifera	0.31	0.62	BOLD:ACP8530			AMTPE828-15	CecidInt42 sp. BOLDACD9568	9.04
Diptera	Cecidomyiidae	Peromyia abnormis	0.16	0.73	BOLD:ACF7861			GMGRG3208-13	CecidInt52 sp. BOLD:ADE1424	12.71
Diptera	Cecidomyiidae	Peromyia caricis	0.28	0.5	BOLD:ACF7688			GMGRG4648-13	CecidInt46 sp. BOLD:ACJ3383	13.63
Diptera	Cecidomyiidae	Peromyia cornuta	N/A	0	BOLD:AAH2876			GMGRD2456-13	Micromya lucorum	14.11
Diptera	Cecidomyiidae	Peromyia edwardsi	0.13	1.15	BOLD:ACG7620			GMGRD2456-13	Micromya lucorum	17.59
Diptera	Cecidomyiidae	Peromyia fungicola	0.24	1.12	BOLD:ACF9580			GMGRI739-13	Peromyia edwardsi	19.2
Diptera	Cecidomyiidae	Peromyia intermedia	0.08	0.16	BOLD:ACF7865			GMGRG3208-13	CecidInt52 sp. BOLD:ADE1424	11.37
Diptera	Cecidomyiidae	Peromyia perpusilla	0.1	0.2	BOLD:ACF9583			GMGRG3604-13	Peromyia spACP8095	1.38
Diptera	Cecidomyiidae	Peromyia photophila	1.23	2.58	BOLD:ACJ3434			GMGRD3106-13	CecidInt53 sp. BOLD:ACG3336	7.48
Diptera	Cecidomyiidae	Peromyia ramosa	0	0	BOLD:ACI7957			GMGRF3829-13	CecidInt50 sp. BOLD:ACI8083	9.44
Diptera	Cecidomyiidae	Peromyia sanguinea	0.27	0.64	BOLD:ACF6115			GMGRG3650-13	CecidInt50 sp. BOLD:AAU6607	12.84
Diptera	Cecidomyiidae	Peromyia spACP8095	0	0	BOLD:ACP8095			GMGRD2768-13	Peromyia perpusilla	1.38
Diptera	Cecidomyiidae	Peromyia upupoides	0.28	0.77	BOLD:ACG4166			GMGRD2563-13	CecidInt48 sp. BOLD:ACB9780	16.86
Diptera	Cecidomyiidae	Polyardis bispinosa	0	0	BOLD:ACI7903			GMGRI740-13	CecidInt51 sp. BOLD:ACE2294	1.03
Diptera	Cecidomyiidae	Porricondyla colpodioides	0.35	0.89	BOLD:ACG3551			AMTPF2209-16	CecidInt42 sp. BOLD:ADA0482	6.88
Diptera	Cecidomyiidae	Resseliella sp. BOLD:ACR1015	N/A	0	BOLD:ACR1015			GMGML531-14	Resseliella theobaldi	6.33
Diptera	Cecidomyiidae	Resseliella theobaldi	0.22	0.34	BOLD:ACD4130			GMGMC1257-14	Resseliella sp. BOLD:ACR1015	6.33
Diptera	Cecidomyiidae	Rhopalomyia florum	0.22	0.34	BOLD:ACD8796			GMGMB279-14	Rhopalomyia sp. BOLD:ACO3071	8.13
Diptera	Cecidomyiidae	Rhopalomyia sp. BOLD:AAN5178	0.94	0.94	BOLD:AAN5178			GMGMC1109-14	Rhopalomyia sp. BOLD:ACQ8816	9.78
Diptera	Cecidomyiidae	Rhopalomyia sp. BOLD:AAY6448	0	0	BOLD:AAY6448			AMTPF2182-16	Rhopalomyia sp. BOLD:ACZ7844	10.38
Diptera	Cecidomyiidae	Rhopalomyia sp. BOLD:ABA7870	0.24	0.37	BOLD:ABA7870			GMGMC519-14	Rhopalomyia sp. BOLD:ACQ9957	2.61
Diptera	Cecidomyiidae	Rhopalomyia sp. BOLD:ACB2821	N/A	0	BOLD:ACB2821			AMTPF2151-16	Rhopalomyia sp. BOLD:ACZ7312	10
Diptera	Cecidomyiidae	Rhopalomyia sp. BOLD:ACD9507	0.11	0.16	BOLD:ACD9507			GMGMB279-14	Rhopalomyia sp. BOLD:ACO3071	9.55
Diptera	Cecidomyiidae	Rhopalomyia sp. BOLD:ACF7260	0.17	0.17	BOLD:ACF7260			AMTPE652-15	Rhopalomyia sp. BOLD:ACX1503	4.74
Diptera	Cecidomyiidae	Rhopalomyia sp. BOLD:ACF7864	N/A	0	BOLD:ACF7864			GMGRE2465-13	Rhopalomyia sp. BOLD:ACI4662	10.06
Diptera	Cecidomyiidae	Rhopalomyia sp. BOLD:ACG3093	N/A	0	BOLD:ACG3093			GMGRG2017-13	Rhopalomyia sp. BOLD:ACJ3457	2.18
Diptera	Cecidomyiidae	Rhopalomyia sp. BOLD:ACG3841	N/A	0	BOLD:ACG3841			GMGRF6191-13	Rhopalomyia sp. BOLD:ACI9549	2.97
Diptera	Cecidomyiidae	Rhopalomyia sp. BOLD:ACG4282	0.68	1.08	BOLD:ACG4282			GMGRG434-13	Rhopalomyia sp. BOLD:ACJ3232	1.08
Diptera	Cecidomyiidae	Rhopalomyia sp. BOLD:ACG4634	0.31	0.73	BOLD:ACG4634			GMGRF6159-13	Rhopalomyia sp. BOLD:ACI9549	1.47
Diptera	Cecidomyiidae	Rhopalomyia sp. BOLD:ACG5553	N/A	0	BOLD:ACG5553			GMGML1310-14	CecidInt3 sp. BOLD:ACR2438	10.37
Diptera	Cecidomyiidae	Rhopalomyia sp. BOLD:ACG7007	0.2	0.61	BOLD:ACG7007			GMGRG4696-13	Rhopalomyia sp. BOLD:ACG4282	7.6
Diptera	Cecidomyiidae	Rhopalomyia sp. BOLD:ACI4662	N/A	0	BOLD:ACI4662			GMGRC2346-13	Rhopalomyia sp. BOLD:ACF7864	10.06
Diptera	Cecidomyiidae	Rhopalomyia sp. BOLD:ACI8196	0.05	0.54	BOLD:ACI8196			GMGMH1075-14	Rhopalomyia sp. BOLD:ACR2968	8.5
Diptera	Cecidomyiidae	Rhopalomyia sp. BOLD:ACI8201	N/A	0	BOLD:ACI8201			GMGRG2017-13	Rhopalomyia sp. BOLD:ACJ3457	2.63
Diptera	Cecidomyiidae	Rhopalomyia sp. BOLD:ACI9549	0	0	BOLD:ACI9549			GMGRF2488-13	Rhopalomyia sp. BOLD:ACG4634	1.47
Diptera	Cecidomyiidae	Rhopalomyia sp. BOLD:ACJ3231	0	0	BOLD:ACJ3231			GMGRF4186-13	Rhopalomyia sp. BOLD:ACJ3232	1.2
Diptera	Cecidomyiidae	Rhopalomyia sp. BOLD:ACJ3232	0	0	BOLD:ACJ3232			GMGRG4696-13	Rhopalomyia sp. BOLD:ACG4282	1.08
Diptera	Cecidomyiidae	Rhopalomyia sp. BOLD:ACJ3271	N/A	0	BOLD:ACJ3271			GMGMB279-14	Rhopalomyia sp. BOLD:ACO3071	9.46
Diptera	Cecidomyiidae	Rhopalomyia sp. BOLD:ACJ3457	N/A	0	BOLD:ACJ3457			GMGRF6159-13	Rhopalomyia sp. BOLD:ACI9549	1.65
Diptera	Cecidomyiidae	Rhopalomyia sp. BOLD:ACK2812	N/A	0	BOLD:ACK2812			GMGRG2682-13	CecidInt3 sp. BOLD:ACI7021	10.01
Diptera	Cecidomyiidae	Rhopalomyia sp. BOLD:ACO3071	0	0	BOLD:ACO3071			GMGMB1007-14	Rhopalomyia florum	8.13
Diptera	Cecidomyiidae	Rhopalomyia sp. BOLD:ACP6057	N/A	0	BOLD:ACP6057			AMTPF2270-16	Rhopalomyia sp. BOLD:ACZ9020	4.58
Diptera	Cecidomyiidae	Rhopalomyia sp. BOLD:ACP6254	N/A	0	BOLD:ACP6254			AMTPE625-15	Rhopalomyia sp. BOLD:ACX2972	3.31
Diptera	Cecidomyiidae	Rhopalomyia sp. BOLD:ACP8053	2.15	2.8	BOLD:ACP8053			AMTPE850-15	Rhopalomyia sp. BOLD:ACX2949	7.49
Diptera	Cecidomyiidae	Rhopalomyia sp. BOLD:ACQ8557	0.16	0.16	BOLD:ACQ8557			GMGMA038-14	Rhopalomyia sp. BOLD:ACQ9519	3.59
Diptera	Cecidomyiidae	Rhopalomyia sp. BOLD:ACQ8816	N/A	0	BOLD:ACQ8816			GMGRD1270-13	Rhopalomyia sp. BOLD:AAN5178	9.78
Diptera	Cecidomyiidae	Rhopalomyia sp. BOLD:ACQ9038	N/A	0	BOLD:ACQ9038			GMGMN1086-14	Ozirhincus tanaceti	10.02
Diptera	Cecidomyiidae	Rhopalomyia sp. BOLD:ACQ9064	N/A	0	BOLD:ACQ9064			AMTPE619-15	Rhopalomyia sp. BOLD:ACP6254	10.19
Diptera	Cecidomyiidae	Rhopalomyia sp. BOLD:ACQ9496	0.66	0.84	BOLD:ACQ9496			GMGMB178-14	Rhopalomyia sp. BOLD:ACQ9519	14.13
Diptera	Cecidomyiidae	Rhopalomyia sp. BOLD:ACQ9519	0	0	BOLD:ACQ9519			GMGMK679-14	Rhopalomyia sp. BOLD:ACR3253	2.73
Diptera	Cecidomyiidae	Rhopalomyia sp. BOLD:ACQ9689	N/A	0	BOLD:ACQ9689			AMTPF2188-16	Rhopalomyia sp. BOLD:ACZ7310	10.01
Diptera	Cecidomyiidae	Rhopalomyia sp. BOLD:ACQ9957	N/A	0	BOLD:ACQ9957			GMGMC1336-14	Rhopalomyia sp. BOLD:ABA7870	2.61
Diptera	Cecidomyiidae	Rhopalomyia sp. BOLD:ACR0193	0	0	BOLD:ACR0193			GMGMA872-14	Rhopalomyia sp. BOLD:ABA7870	3.75
Diptera	Cecidomyiidae	Rhopalomyia sp. BOLD:ACR0322	N/A	0	BOLD:ACR0322			GMGMI1239-14	Rhopalomyia sp. BOLD:ACR0193	9.44
Diptera	Cecidomyiidae	Rhopalomyia sp. BOLD:ACR0340	N/A	0	BOLD:ACR0340			AMTPE579-15	Rhopalomyia sp. BOLD:ACX2526	4.05
Diptera	Cecidomyiidae	Rhopalomyia sp. BOLD:ACR0351	N/A	0	BOLD:ACR0351			GMGRE2465-13	Rhopalomyia sp. BOLD:ACI4662	11.91
Diptera	Cecidomyiidae	Rhopalomyia sp. BOLD:ACR0608	0.67	0.98	BOLD:ACR0608			AMTPF2182-16	Rhopalomyia sp. BOLD:ACZ7844	9.62
Diptera	Cecidomyiidae	Rhopalomyia sp. BOLD:ACR1055	0	0	BOLD:ACR1055			AMTPE638-15	Rhopalomyia sp. BOLD:ACX3231	8.04
Diptera	Cecidomyiidae	Rhopalomyia sp. BOLD:ACR1900	N/A	0	BOLD:ACR1900			AMTPE845-15	Rhopalomyia sp. BOLD:ACX1707	5.48
Diptera	Cecidomyiidae	Rhopalomyia sp. BOLD:ACR2043	0	0	BOLD:ACR2043			GMGMB178-14	Rhopalomyia sp. BOLD:ACQ9519	5.07
Diptera	Cecidomyiidae	Rhopalomyia sp. BOLD:ACR2230	N/A	0	BOLD:ACR2230			GMGMB1007-14	Rhopalomyia florum	10.66
Diptera	Cecidomyiidae	Rhopalomyia sp. BOLD:ACR2334	N/A	0	BOLD:ACR2334			AMTPE850-15	Rhopalomyia sp. BOLD:ACX2949	4.21
Diptera	Cecidomyiidae	Rhopalomyia sp. BOLD:ACR2439	N/A	0	BOLD:ACR2439			GMGMK679-14	Rhopalomyia sp. BOLD:ACR3253	7.3
Diptera	Cecidomyiidae	Rhopalomyia sp. BOLD:ACR2693	N/A	0	BOLD:ACR2693			GMGMH1075-14	Rhopalomyia sp. BOLD:ACR2968	9.44
Diptera	Cecidomyiidae	Rhopalomyia sp. BOLD:ACR2968	N/A	0	BOLD:ACR2968			GMGMH1081-14	Rhopalomyia sp. BOLD:ACR3653	5.59
Diptera	Cecidomyiidae	Rhopalomyia sp. BOLD:ACR3253	0	0	BOLD:ACR3253			GMGMN708-14	Rhopalomyia sp. BOLD:ACQ9519	2.73
Diptera	Cecidomyiidae	Rhopalomyia sp. BOLD:ACR3505	N/A	0	BOLD:ACR3505			GMGMC349-14	Rhopalomyia sp. BOLD:ACI8196	9.78
Diptera	Cecidomyiidae	Rhopalomyia sp. BOLD:ACR3653	N/A	0	BOLD:ACR3653			GMGMH1075-14	Rhopalomyia sp. BOLD:ACR2968	5.59
Diptera	Cecidomyiidae	Rhopalomyia sp. BOLD:ACR5111	N/A	0	BOLD:ACR5111			GMGMK1343-14	Rhopalomyia florum	9.81
Diptera	Cecidomyiidae	Rhopalomyia sp. BOLD:ACR5316	N/A	0	BOLD:ACR5316			GMGMK679-14	Rhopalomyia sp. BOLD:ACR3253	5.75
Diptera	Cecidomyiidae	Rhopalomyia sp. BOLD:ACR5617	N/A	0	BOLD:ACR5617			AMTPE821-15	Rhopalomyia sp. BOLD:ACX3193	7.61
Diptera	Cecidomyiidae	Rhopalomyia sp. BOLD:ACX1360	N/A	0	BOLD:ACX1360			AMTPE619-15	Rhopalomyia sp. BOLD:ACP6254	4.5
Diptera	Cecidomyiidae	Rhopalomyia sp. BOLD:ACX1438	N/A	0	BOLD:ACX1438			AMTPF2151-16	Rhopalomyia sp. BOLD:ACZ7312	14.56
Diptera	Cecidomyiidae	Rhopalomyia sp. BOLD:ACX1503	0.12	0.17	BOLD:ACX1503			AMTPE619-15	Rhopalomyia sp. BOLD:ACP6254	3.67
Diptera	Cecidomyiidae	Rhopalomyia sp. BOLD:ACX1541	N/A	0	BOLD:ACX1541			AMTPE849-15	Rhopalomyia sp. BOLD:ACX3084	11.15
Diptera	Cecidomyiidae	Rhopalomyia sp. BOLD:ACX1654	N/A	0	BOLD:ACX1654			GMGMK1343-14	Rhopalomyia florum	10.61
Diptera	Cecidomyiidae	Rhopalomyia sp. BOLD:ACX1707	N/A	0	BOLD:ACX1707			GMGME733-14	Rhopalomyia sp. BOLD:ACR0340	4.5
Diptera	Cecidomyiidae	Rhopalomyia sp. BOLD:ACX1749	N/A	0	BOLD:ACX1749			AMTPE591-15	Rhopalomyia sp. BOLD:ACX3214	3.07
Diptera	Cecidomyiidae	Rhopalomyia sp. BOLD:ACX1862	0.17	0.17	BOLD:ACX1862			AMTPE625-15	Rhopalomyia sp. BOLD:ACX2972	7.88
Diptera	Cecidomyiidae	Rhopalomyia sp. BOLD:ACX1949	N/A	0	BOLD:ACX1949			AMTPE591-15	Rhopalomyia sp. BOLD:ACX3214	4.19
Diptera	Cecidomyiidae	Rhopalomyia sp. BOLD:ACX1987	2.06	2.06	BOLD:ACX1987			AMTPF2188-16	Rhopalomyia sp. BOLD:ACZ7310	11.58
Diptera	Cecidomyiidae	Rhopalomyia sp. BOLD:ACX1994	0.39	0.55	BOLD:ACX1994			AMTPE619-15	Rhopalomyia sp. BOLD:ACP6254	7.85
Diptera	Cecidomyiidae	Rhopalomyia sp. BOLD:ACX2001	N/A	0	BOLD:ACX2001			GMGRE2733-13	Rhopalomyia sp. BOLD:ACG4282	10.48
Diptera	Cecidomyiidae	Rhopalomyia sp. BOLD:ACX2361	N/A	0	BOLD:ACX2361			GMGMC531-14	Rhopalomyia sp. BOLD:ACR0322	15.96
Diptera	Cecidomyiidae	Rhopalomyia sp. BOLD:ACX2366	0.29	0.52	BOLD:ACX2366			AMTPF2096-16	Rhopalomyia sp. BOLD:ACZ7552	8.06
Diptera	Cecidomyiidae	Rhopalomyia sp. BOLD:ACX2392	N/A	0	BOLD:ACX2392			AMTPF2151-16	Rhopalomyia sp. BOLD:ACZ7312	11.05
Diptera	Cecidomyiidae	Rhopalomyia sp. BOLD:ACX2526	N/A	0	BOLD:ACX2526			GMGME733-14	Rhopalomyia sp. BOLD:ACR0340	4.05
Diptera	Cecidomyiidae	Rhopalomyia sp. BOLD:ACX2553	N/A	0	BOLD:ACX2553			GMGMA085-14	Rhopalomyia sp. BOLD:ACQ9519	9.03
Diptera	Cecidomyiidae	Rhopalomyia sp. BOLD:ACX2637	0	0	BOLD:ACX2637			GMGMC349-14	Rhopalomyia sp. BOLD:ACI8196	8.85
Diptera	Cecidomyiidae	Rhopalomyia sp. BOLD:ACX2728	N/A	0	BOLD:ACX2728			GMGMN708-14	Rhopalomyia sp. BOLD:ACQ9519	11.35
Diptera	Cecidomyiidae	Rhopalomyia sp. BOLD:ACX2949	N/A	0	BOLD:ACX2949			AMTPE619-15	Rhopalomyia sp. BOLD:ACP6254	3.84
Diptera	Cecidomyiidae	Rhopalomyia sp. BOLD:ACX2972	N/A	0	BOLD:ACX2972			AMTPE619-15	Rhopalomyia sp. BOLD:ACP6254	3.31
Diptera	Cecidomyiidae	Rhopalomyia sp. BOLD:ACX3084	0.13	0.19	BOLD:ACX3084			AMTPE591-15	Rhopalomyia sp. BOLD:ACX3214	2.29
Diptera	Cecidomyiidae	Rhopalomyia sp. BOLD:ACX3096	N/A	0	BOLD:ACX3096			GMGMN708-14	Rhopalomyia sp. BOLD:ACQ9519	9.98
Diptera	Cecidomyiidae	Rhopalomyia sp. BOLD:ACX3104	N/A	0	BOLD:ACX3104			AMTPE619-15	Rhopalomyia sp. BOLD:ACP6254	5.38
Diptera	Cecidomyiidae	Rhopalomyia sp. BOLD:ACX3193	N/A	0	BOLD:ACX3193			GMGML1357-14	Rhopalomyia sp. BOLD:ACR5617	7.61
Diptera	Cecidomyiidae	Rhopalomyia sp. BOLD:ACX3206	1.55	1.79	BOLD:ACX3206			GMGMK1343-14	Rhopalomyia florum	9.38
Diptera	Cecidomyiidae	Rhopalomyia sp. BOLD:ACX3214	2.17	2.17	BOLD:ACX3214			AMTPE207-15	Rhopalomyia sp. BOLD:ACX3084	2.29
Diptera	Cecidomyiidae	Rhopalomyia sp. BOLD:ACX3219	N/A	0	BOLD:ACX3219			AMTPE652-15	Rhopalomyia sp. BOLD:ACX1503	5.84
Diptera	Cecidomyiidae	Rhopalomyia sp. BOLD:ACX3231	0.48	1.08	BOLD:ACX3231			GMGMG1390-14	Rhopalomyia sp. BOLD:ACR1055	8.04
Diptera	Cecidomyiidae	Rhopalomyia sp. BOLD:ACZ7121	N/A	0	BOLD:ACZ7121			GMGMI1239-14	Rhopalomyia sp. BOLD:ACR0193	10.64
Diptera	Cecidomyiidae	Rhopalomyia sp. BOLD:ACZ7310	0	0	BOLD:ACZ7310			GMGMK679-14	Rhopalomyia sp. BOLD:ACR3253	8.26
Diptera	Cecidomyiidae	Rhopalomyia sp. BOLD:ACZ7312	0	0	BOLD:ACZ7312			AMTPF2158-16	Rhopalomyia sp. BOLD:ACZ9633	2.57
Diptera	Cecidomyiidae	Rhopalomyia sp. BOLD:ACZ7506	N/A	0	BOLD:ACZ7506			AMTPE652-15	Rhopalomyia sp. BOLD:ACX1503	6.79
Diptera	Cecidomyiidae	Rhopalomyia sp. BOLD:ACZ7552	N/A	0	BOLD:ACZ7552			AMTPE213-15	Rhopalomyia sp. BOLD:ACX2366	8.06
Diptera	Cecidomyiidae	Rhopalomyia sp. BOLD:ACZ7844	N/A	0	BOLD:ACZ7844			GMGMB279-14	Rhopalomyia sp. BOLD:ACO3071	8.26
Diptera	Cecidomyiidae	Rhopalomyia sp. BOLD:ACZ7845	N/A	0	BOLD:ACZ7845			GMGMH1075-14	Rhopalomyia sp. BOLD:ACR2968	13.2
Diptera	Cecidomyiidae	Rhopalomyia sp. BOLD:ACZ9020	N/A	0	BOLD:ACZ9020			GMGMH976-14	Rhopalomyia sp. BOLD:ACP6057	4.58
Diptera	Cecidomyiidae	Rhopalomyia sp. BOLD:ACZ9633	N/A	0	BOLD:ACZ9633			AMTPF2150-16	Rhopalomyia sp. BOLD:ACZ7312	2.57
Diptera	Cecidomyiidae	Rhopalomyia sp. BOLD:ADA0600	N/A	0	BOLD:ADA0600			GMGRG2942-13	CecidInt3 sp. BOLD:AAH3617	13.76
Diptera	Cecidomyiidae	Rhopalomyia sp. BOLD:ADA0853	N/A	0	BOLD:ADA0853			GMGRA684-13	Rhopalomyia sp. BOLD:ACD9507	10.62
Diptera	Cecidomyiidae	Rhopalomyia sp. BOLDACE8243	0.17	0.64	BOLD:ACE8243			GMGMB1053-14	Rhopalomyia sp. BOLD:ACI8196	10.13
Diptera	Cecidomyiidae	Sitodiplosis mosellana	0.19	0.19	BOLD:ACC8511			GMGRF4065-13	CecidInt3 sp. BOLD:ACI7046	6.82
Diptera	Cecidomyiidae	Sitodiplosis sp. BOLD:AAP8816	N/A	0	BOLD:AAP8816			GMGRG428-13	Sitodiplosis sp. BOLD:ACI9539	5.86
Diptera	Cecidomyiidae	Sitodiplosis sp. BOLD:ACI9539	0	0	BOLD:ACI9539			GMGRE3760-13	Sitodiplosis sp. BOLD:AAP8816	5.86
Diptera	Cecidomyiidae	Winnertzia globifera	N/A	0	BOLD:ACI5918			GMGMA026-14	CecidInt45 sp. BOLD:ACQ9635	16.05
Diptera	Cecidomyiidae	Winnertzia solidaginis	0.97	1.59	BOLD:ACF8767			GMGMK376-14	CecidInt45 sp. BOLD:ACR2954	11.55
Diptera	Cecidomyiidae	Winnertzia tridens	0.23	0.7	BOLD:ACP8730			AMTPE648-15	CecidInt45 sp. BOLD:ADB6793	13.66
Diptera	Ceratopogonidae	Atrichopogon brunnipes	0.09	0.92	BOLD:ACI3427			GMGRG1923-13	Atrichopogon spACC1669	6.09
Diptera	Ceratopogonidae	Atrichopogon flavolineatus	0	0	BOLD:ACX1975			AMTPE035-15	Atrichopogon sp. BOLD:ACR1666	1.7
Diptera	Ceratopogonidae	Atrichopogon oedemarum	0.64	1.5	BOLD:ABZ9243			AMTPE019-15	Atrichopogon brunnipes	15.3
Diptera	Ceratopogonidae	Atrichopogon sp. 5	0.09	0.18	BOLD:ACX0617			GMGRG517-13	Atrichopogon spACC1669	14.7
Diptera	Ceratopogonidae	Atrichopogon sp. BOLD:ABW8112	0.17	1.05	BOLD:ABW8112			GMGML878-14	Atrichopogon sp. BOLD:ACF7706	2.66
Diptera	Ceratopogonidae	Atrichopogon sp. BOLD:ACA3626	N/A	0	BOLD:ACA3626			AMTPE019-15	Atrichopogon brunnipes	13.26
Diptera	Ceratopogonidae	Atrichopogon sp. BOLD:ACE0463	0.39	0.62	BOLD:ACE0463			GMGMK1392-14	Atrichopogon sp. BOLD:ABW8112	9.17
Diptera	Ceratopogonidae	Atrichopogon sp. BOLD:ACF7706	0.43	0.87	BOLD:ACF7706			GMGRC1161-13	Atrichopogon sp. BOLD:ACI8539	1.58
Diptera	Ceratopogonidae	Atrichopogon sp. BOLD:ACG4202	0	0	BOLD:ACG4202			AMTPE071-15	Forcipomyia sp. BOLD:ACX0315	13.98
Diptera	Ceratopogonidae	Atrichopogon sp. BOLD:ACG7143	N/A	0	BOLD:ACG7143			AMTPF1599-16	Helina fratercula	14.72
Diptera	Ceratopogonidae	Atrichopogon sp. BOLD:ACI8539	0	0	BOLD:ACI8539			GMGRG2307-13	Atrichopogon sp. BOLD:ACF7706	1.58
Diptera	Ceratopogonidae	Atrichopogon sp. BOLD:ACP7223	0.44	0.52	BOLD:ACP7223			GMGML536-14	Atrichopogon sp. BOLD:ABW8112	9.82
Diptera	Ceratopogonidae	Atrichopogon sp. BOLD:ACR1666	0.35	0.53	BOLD:ACR1666			AMTPE033-15	Atrichopogon flavolineatus	1.7
Diptera	Ceratopogonidae	Atrichopogon sp. BOLD:ACS7862	0	0	BOLD:ACS7862			GMGRA062-13	Atrichopogon sp. BOLD:ACE0463	15.26
Diptera	Ceratopogonidae	Atrichopogon sp. BOLD:ACX0476	N/A	0	BOLD:ACX0476			AMTPE035-15	Atrichopogon sp. BOLD:ACR1666	12.9
Diptera	Ceratopogonidae	Atrichopogon sp. BOLD:ACX0640	0.52	0.69	BOLD:ACX0640			GMGMD790-14	Dasyhelea sp. BOLD:ACR0360	14.51
Diptera	Ceratopogonidae	Atrichopogon spACC1669	0.2	0.73	BOLD:ACC1669			AMTPE019-15	Atrichopogon brunnipes	6.09
Diptera	Ceratopogonidae	Brachypogon sociabilis	1.24	2.31	BOLD:ABW3958			AMTPE1438-15	Brachypogon sp. BOLD:ACX3232	14.04
Diptera	Ceratopogonidae	Brachypogon sp. BOLD:ACG4667	N/A	0	BOLD:ACG4667			AMTPE1439-15	Brachypogon sp. BOLD:ACX3232	16.56
Diptera	Ceratopogonidae	Brachypogon sp. BOLD:ACX2335	N/A	0	BOLD:ACX2335			AMTPE110-15	Brachypogon sp. BOLD:ACX3232	2.82
Diptera	Ceratopogonidae	Brachypogon sp. BOLD:ACX3232	0	0	BOLD:ACX3232			AMTPE105-15	Brachypogon sp. BOLD:ACX2335	2.82
Diptera	Ceratopogonidae	Ceratoculicoides ACX0816	N/A	0	CDC (2)			AMTPE1443-15	Forcipomyia titillans	15.52
Diptera	Ceratopogonidae	CeratoIntGen spACG4460	0.28	0.48	BOLD:ACG4460			AMTPE023-15	Culicoides kibunensis	5.5
Diptera	Ceratopogonidae	CeratopInt1 sp. BOLD:ACG3482	0	0	BOLD:ACG3482			AMTPE1890-15	Cerodontha fulvipes	16.41
Diptera	Ceratopogonidae	CeratopInt1 sp. BOLD:ACX0668	N/A	0	BOLD:ACX0668			GMGRB1595-13	Forcipomyia sp.	3.76
Diptera	Ceratopogonidae	CeratopInt1 sp. BOLD:ACX1194	N/A	0	BOLD:ACX1194			GMGMH1062-14	Atrichopogon sp. BOLD:ACE0463	15.03
Diptera	Ceratopogonidae	CeratopInt2 sp. BOLD:ACX1457	0.37	0.37	CDC (2)			AMTPE048-15	CeratopInt2 sp. BOLD:ADF6478	10.15
Diptera	Ceratopogonidae	CeratopInt2 sp. BOLD:ADF6478	N/A	0	BOLD:ADF6478			AMTPE1484-15	CeratopInt2 sp. BOLD:ACX1457	10.15
Diptera	Ceratopogonidae	CeratopInt3 sp. BOLD:ACJ1070	N/A	0	BOLD:ACJ1070			AMTPE412-15	CeratopInt3 sp. BOLD:ACX2224	14.69
Diptera	Ceratopogonidae	CeratopInt3 sp. BOLD:ACU5326	0.61	0.93	BOLD:ACU5326			AMTPF5845-16	Anatella dampfi	17.81
Diptera	Ceratopogonidae	CeratopInt3 sp. BOLD:ACX2224	N/A	0	BOLD:ACX2224			GMGRG2529-13	CeratopInt3 sp. BOLD:ACJ1070	14.69
Diptera	Ceratopogonidae	CeratopInt4 sp. BOLD:ACX1066	N/A	0	BOLD:ACX1066			AMTPE1519-15	Forcipomyia fuliginosa	17.97
Diptera	Ceratopogonidae	Ceratopogon grandiforceps	2.63	3.94	BOLD:ABW3984			GMGRF740-13	Forcipomyia knockensis	14.68
Diptera	Ceratopogonidae	Ceratopogon sp. BOLD:ACP8338	1.34	2.01	BOLD:ACP8338			AMTPE1483-15	Ceratopogon sp. BOLD:ACX1546	13.05
Diptera	Ceratopogonidae	Ceratopogon sp. BOLD:ACX1546	0	0	BOLD:ACX1546			AMTPE1429-15	Ceratopogon sp. BOLD:ACP8338	13.05
Diptera	Ceratopogonidae	Ceratopogon sp. BOLD:ACX2611	N/A	0	BOLD:ACX2611			AMTPE093-15	Culicoides grisescens G2 CW-2011	15.56
Diptera	Ceratopogonidae	CeratopoIntGen spACF9576	1.13	1.41	BOLD:ACF9576			GMGRD2493-13	Culicoides sp. BOLD:ACF1108	9.8
Diptera	Ceratopogonidae	Culicoides chiopterus	N/A	0	BOLD:AAZ4058			GMGME1333-14	Culicoides obsoletus	15.64
Diptera	Ceratopogonidae	Culicoides clintoni	0	0	BOLD:ACG3274			GMGRD624-13	Culicoides sp. BOLD:ACG4587	17.12
Diptera	Ceratopogonidae	Culicoides grisescens G2 CW-2011	N/A	0	BOLD:ACB5116			AMTPF5329-16	Hilara sp. BOLD:ADB5816	12.84
Diptera	Ceratopogonidae	Culicoides impunctatus	0.2	0.48	BOLD:ACG4335			AMTPE2411-15	Spelobia cambrica	16.66
Diptera	Ceratopogonidae	Culicoides kibunensis	0.12	0.18	BOLD:AAG6430			GMGRD2433-13	CeratoIntGen spACG4460	5.5
Diptera	Ceratopogonidae	Culicoides obsoletus	0.89	1.74	BOLD:AAO7718			GMGRC1056-13	Culicoides sp. BOLD:ACF8125	9.95
Diptera	Ceratopogonidae	Culicoides pallidicornis	N/A	0	BOLD:ACP1727			AMTPE068-15	Ceratoculicoides ACX0816	15.61
Diptera	Ceratopogonidae	Culicoides sp. BOLD:ACE8242	0.16	0.16	BOLD:ACE8242			GMGRD2587-13	Culicoides sp. BOLD:ACF8125	3.19
Diptera	Ceratopogonidae	Culicoides sp. BOLD:ACF1108	0.35	0.81	BOLD:ACF1108			GMGRC2412-13	Culicoides sp. BOLD:ACF8125	7.3
Diptera	Ceratopogonidae	Culicoides sp. BOLD:ACF7867	N/A	0	BOLD:ACF7867			GMGRE3865-13	Culicoides obsoletus	16.23
Diptera	Ceratopogonidae	Culicoides sp. BOLD:ACF8125	0.91	1.55	BOLD:ACF8125			GMGRC2469-13	Culicoides sp. BOLD:ACE8242	3.19
Diptera	Ceratopogonidae	Culicoides sp. BOLD:ACG4587	N/A	0	BOLD:ACG4587			AMTPF1338-16	Polietes lardarius	14.45
Diptera	Ceratopogonidae	Culicoides sp. BOLD:ACX0614	N/A	0	BOLD:ACX0614			GMGRG2529-13	CeratopInt3 sp. BOLD:ACJ1070	14.71
Diptera	Ceratopogonidae	Culicoides sp. BOLD:ACX1067	N/A	0	BOLD:ACX1067			GMGRE3865-13	Culicoides obsoletus	11.76
Diptera	Ceratopogonidae	Culicoides sp. BOLD:ACX1068	0	0	BOLD:ACX1068			AMTPE093-15	Culicoides grisescens G2 CW-2011	16.21
Diptera	Ceratopogonidae	Dasyhelea flavifrons	N/A	0	BOLD:ACR1522			AMTPE1467-15	Dasyhelea sp. BOLD:ACX1872	14.49
Diptera	Ceratopogonidae	Dasyhelea malleola	N/A	0	BOLD:ABW3962			NPBGL1710-15	Hydrotaea irritans	14.14
Diptera	Ceratopogonidae	Dasyhelea sp. BOLD:AAN5169	0.12	0.76	BOLD:AAN5169			GMGMD790-14	Dasyhelea sp. BOLD:ACR0360	14.81
Diptera	Ceratopogonidae	Dasyhelea sp. BOLD:ACC5339	N/A	0	BOLD:ACC5339			GMGMC498-14	Dicranomyia modesta	14.29
Diptera	Ceratopogonidae	Dasyhelea sp. BOLD:ACE0461	1.17	2.44	BOLD:ACE0461			GMGRF2226-13	Dasyhelea sp. BOLD:ACI5917	7.72
Diptera	Ceratopogonidae	Dasyhelea sp. BOLD:ACG4548	N/A	0	BOLD:ACG4548			GMGMD743-14	Forcipomyia sp. BOLD:ACR0676	15.55
Diptera	Ceratopogonidae	Dasyhelea sp. BOLD:ACI5917	N/A	0	BOLD:ACI5917			GMGMJ1512-14	Dasyhelea sp. BOLD:ACE0461	7.72
Diptera	Ceratopogonidae	Dasyhelea sp. BOLD:ACJ3180	N/A	0	BOLD:ACJ3180			FBSYR1430-13	Chrysogaster rondanii	12.92
Diptera	Ceratopogonidae	Dasyhelea sp. BOLD:ACR0360	N/A	0	BOLD:ACR0360			AMTPD1748-15	Meoneura sp. BOLD:ACR5342	13.08
Diptera	Ceratopogonidae	Dasyhelea sp. BOLD:ACR1614	N/A	0	BOLD:ACR1614			AMTPE019-15	Atrichopogon brunnipes	13.21
Diptera	Ceratopogonidae	Dasyhelea sp. BOLD:ACX0452	0	0	BOLD:ACX0452			AMTPE063-15	Dasyhelea sp. BOLD:ACX0650	10.94
Diptera	Ceratopogonidae	Dasyhelea sp. BOLD:ACX0524	N/A	0	BOLD:ACX0524			GMGME1502-14	Dasyhelea sp. BOLD:ACR1614	14.85
Diptera	Ceratopogonidae	Dasyhelea sp. BOLD:ACX0650	0	0	BOLD:ACX0650			AMTPE004-15	Dasyhelea sp. BOLD:ACX0452	10.94
Diptera	Ceratopogonidae	Dasyhelea sp. BOLD:ACX0990	N/A	0	BOLD:ACX0990			AMTPE1467-15	Dasyhelea sp. BOLD:ACX1872	5.46
Diptera	Ceratopogonidae	Dasyhelea sp. BOLD:ACX1235	N/A	0	BOLD:ACX1235			GMGME1502-14	Dasyhelea sp. BOLD:ACR1614	15.57
Diptera	Ceratopogonidae	Dasyhelea sp. BOLD:ACX1872	N/A	0	BOLD:ACX1872			AMTPE038-15	Dasyhelea sp. BOLD:ACX0990	5.46
Diptera	Ceratopogonidae	Forcipomyia alacris	0.72	1.98	CDC (2)			GMGMF175-14	PhorIntGen63 sp. BOLD:ACR1336	12.85
Diptera	Ceratopogonidae	Forcipomyia aristolochiae	0.36	0.36	BOLD:ACO6858			AMTPE035-15	Atrichopogon sp. BOLD:ACR1666	14.94
Diptera	Ceratopogonidae	Forcipomyia bipunctata	1.48	3.09	BOLD:AAN5148			AMTPE019-15	Atrichopogon brunnipes	15.73
Diptera	Ceratopogonidae	Forcipomyia chaetoptera	0.17	0.17	BOLD:ABZ8720			NPBGL505-15	Scatella sp. BOLD:ADA0054	15.55
Diptera	Ceratopogonidae	Forcipomyia fuliginosa	0.37	0.99	BOLD:ACX0815			AMTPE407-15	Forcipomyia sp. BOLD:ACX1627	14.43
Diptera	Ceratopogonidae	Forcipomyia glauca	0.45	0.92	BOLD:ACI7668			AMTPE410-15	Forcipomyia sp. BOLD:ACF7463	14.05
Diptera	Ceratopogonidae	Forcipomyia knockensis	N/A	0	BOLD:ABW3996			GMGMD1427-14	Forcipomyia sp. BOLD:ACR0676	12.1
Diptera	Ceratopogonidae	Forcipomyia monilicornis	N/A	0	BOLD:ACX0977			AMTPE1476-15	Forcipomyia sp. 4ES	12.5
Diptera	Ceratopogonidae	Forcipomyia nigra	0.2	0.88	CDC (2)			GMGRG437-13	Forcipomyia sp. BOLD:ACF3562	15.84
Diptera	Ceratopogonidae	Forcipomyia pulchrithorax	0.43	0.67	BOLD:ACO5698			AMTPE1501-15	Forcipomyia sp. BOLD:ACX1628	15.04
Diptera	Ceratopogonidae	Forcipomyia sp.	N/A	0	BOLD:ADF7173			AMTPE003-15	CeratopInt1 sp. BOLD:ACX0668	3.76
Diptera	Ceratopogonidae	Forcipomyia sp. 20	1.11	1.71	BOLD:ACP9502			AMTPE071-15	Forcipomyia sp. BOLD:ACX0315	13.33
Diptera	Ceratopogonidae	Forcipomyia sp. 4ES	2.18	5.98	BOLD:AAM6200			AMTPE059-15	Forcipomyia sp. BOLD:ACX2253	1.74
Diptera	Ceratopogonidae	Forcipomyia sp. BOLD:AAG6433	N/A	0	BOLD:AAG6433			GMGRG711-13	Forcipomyia sp. BOLD:ACF6961	14.58
Diptera	Ceratopogonidae	Forcipomyia sp. BOLD:ACE1944	1.21	2.69	BOLD:ACE1944			GMGRC213-13	Forcipomyia sp. BOLD:ACF9779	15.94
Diptera	Ceratopogonidae	Forcipomyia sp. BOLD:ACE2295	0.8	1.24	BOLD:ACE2295			GMGML878-14	Atrichopogon sp. BOLD:ACF7706	17.8
Diptera	Ceratopogonidae	Forcipomyia sp. BOLD:ACF3562	1.15	1.84	BOLD:ACF3562			GMGRF1073-13	Forcipomyia nigra	15.84
Diptera	Ceratopogonidae	Forcipomyia sp. BOLD:ACF6961	0	0	BOLD:ACF6961			GMGRG4612-13	Forcipomyia sp. BOLD:AAG6433	14.58
Diptera	Ceratopogonidae	Forcipomyia sp. BOLD:ACF7463	0.38	0.57	BOLD:ACF7463			FBEPH366-11	Pelomyiella mallochi	12.45
Diptera	Ceratopogonidae	Forcipomyia sp. BOLD:ACF9779	0.21	0.48	BOLD:ACF9779			AMTPE070-15	Forcipomyia sp. BOLD:ADF6251	2.95
Diptera	Ceratopogonidae	Forcipomyia sp. BOLD:ACG4026	0.16	0.31	BOLD:ACG4026			AMTPE011-15	Forcipomyia sp. BOLD:ACX1076	15.52
Diptera	Ceratopogonidae	Forcipomyia sp. BOLD:ACG5310	0.15	0.54	BOLD:ACG5310			AMTPF1772-16	PhorIntGen110 sp. BOLD:ACY5735	17.38
Diptera	Ceratopogonidae	Forcipomyia sp. BOLD:ACI8177	N/A	0	BOLD:ACI8177			AMTPE1464-15	Forcipomyia sp. BOLD:ACX2025	2.96
Diptera	Ceratopogonidae	Forcipomyia sp. BOLD:ACJ0749	N/A	0	BOLD:ACJ0749			AMTPE021-15	Forcipomyia sp. BOLD:ACM7328	14.05
Diptera	Ceratopogonidae	Forcipomyia sp. BOLD:ACM7328	0.37	0.55	BOLD:ACM7328			GBCOU1225-13	Forcipomyia sp. BOLD:ACJ0749	14.05
Diptera	Ceratopogonidae	Forcipomyia sp. BOLD:ACR0676	0	0	BOLD:ACR0676			GMGRF740-13	Forcipomyia knockensis	12.1
Diptera	Ceratopogonidae	Forcipomyia sp. BOLD:ACR0904	0.46	0.46	BOLD:ACR0904			AMTPE1456-15	Forcipomyia sp. BOLD:ACU9042	2.79
Diptera	Ceratopogonidae	Forcipomyia sp. BOLD:ACR2180	0.36	0.36	BOLD:ACR2180			GBCOU167-13	Forcipomyia sp. BOLD:ACI8177	15.32
Diptera	Ceratopogonidae	Forcipomyia sp. BOLD:ACU9042	0.06	0.2	BOLD:ACU9042			GMGMD896-14	Forcipomyia sp. BOLD:ACR0904	2.79
Diptera	Ceratopogonidae	Forcipomyia sp. BOLD:ACX0315	N/A	0	BOLD:ACX0315			GMGMD091-14	Helina lasiophthalma	12.57
Diptera	Ceratopogonidae	Forcipomyia sp. BOLD:ACX0663	N/A	0	BOLD:ACX0663			AMTPE1439-15	Brachypogon sp. BOLD:ACX3232	18.77
Diptera	Ceratopogonidae	Forcipomyia sp. BOLD:ACX0727	0	0	BOLD:ACX0727			AMTPE413-15	Forcipomyia sp. BOLD:ACX1879	3.42
Diptera	Ceratopogonidae	Forcipomyia sp. BOLD:ACX0827	0.12	0.36	BOLD:ACX0827			AMTPE120-15	Forcipomyia sp. BOLD:ACX2685	13.72
Diptera	Ceratopogonidae	Forcipomyia sp. BOLD:ACX0991	N/A	0	BOLD:ACX0991			AMTPE035-15	Atrichopogon sp. BOLD:ACR1666	15.87
Diptera	Ceratopogonidae	Forcipomyia sp. BOLD:ACX1076	0.98	0.98	BOLD:ACX1076			AMTPE099-15	Ceratopogon grandiforceps	15.19
Diptera	Ceratopogonidae	Forcipomyia sp. BOLD:ACX1234	N/A	0	BOLD:ACX1234			AMTPE406-15	Forcipomyia sp. BOLD:ACX1973	2.95
Diptera	Ceratopogonidae	Forcipomyia sp. BOLD:ACX1330	0.77	1.72	BOLD:ACX1330			AMTPE407-15	Forcipomyia sp. BOLD:ACX1627	15.09
Diptera	Ceratopogonidae	Forcipomyia sp. BOLD:ACX1404	0.47	0.77	BOLD:ACX1404			AMTPE407-15	Forcipomyia sp. BOLD:ACX1627	10.83
Diptera	Ceratopogonidae	Forcipomyia sp. BOLD:ACX1456	N/A	0	BOLD:ACX1456			AMTPE080-15	Forcipomyia sp. 4ES	4.48
Diptera	Ceratopogonidae	Forcipomyia sp. BOLD:ACX1627	0.19	0.19	BOLD:ACX1627			AMTPE115-15	Forcipomyia sp. BOLD:ACX1404	10.83
Diptera	Ceratopogonidae	Forcipomyia sp. BOLD:ACX1628	N/A	0	BOLD:ACX1634			AMTPE1477-15	Forcipomyia sp. 4ES	4.51
Diptera	Ceratopogonidae	Forcipomyia sp. BOLD:ACX1879	N/A	0	BOLD:ACX1879			AMTPE062-15	Forcipomyia sp. BOLD:ACX0727	3.42
Diptera	Ceratopogonidae	Forcipomyia sp. BOLD:ACX1966	0.94	1.16	BOLD:ACX1966			AMTPE093-15	Culicoides grisescens G2 CW-2011	16.46
Diptera	Ceratopogonidae	Forcipomyia sp. BOLD:ACX1973	N/A	0	BOLD:ACX1973			AMTPE077-15	Forcipomyia sp. BOLD:ACX1234	2.95
Diptera	Ceratopogonidae	Forcipomyia sp. BOLD:ACX2025	N/A	0	BOLD:ACI8177			GBCOU167-13	Forcipomyia sp. BOLD:ACI8177	2.96
Diptera	Ceratopogonidae	Forcipomyia sp. BOLD:ACX2253	0	0	BOLD:ACX2253			AMTPE050-15	Forcipomyia sp. 4ES	1.74
Diptera	Ceratopogonidae	Forcipomyia sp. BOLD:ACX2685	N/A	0	BOLD:ACX2685			AMTPE016-15	Forcipomyia sp. BOLD:ACX0827	13.72
Diptera	Ceratopogonidae	Forcipomyia sp. BOLD:ACX3007	0	0	BOLD:ACX3007			GMGRD1924-13	Forcipomyia spACF8504	17.48
Diptera	Ceratopogonidae	Forcipomyia sp. BOLD:ADF6251	N/A	0	BOLD:ADF6251			GMGRD1979-13	Forcipomyia sp. BOLD:ACF9779	2.95
Diptera	Ceratopogonidae	Forcipomyia spACF8504	0.28	1	BOLD:ACF8504			GMGRC2805-13	Forcipomyia squamigera	2.52
Diptera	Ceratopogonidae	Forcipomyia squamigera	0.07	0.32	BOLD:ACA4431			GMGRC2442-13	Forcipomyia spACF8504	2.52
Diptera	Ceratopogonidae	Forcipomyia tenuis	0.62	0.94	BOLD:ABW3987			GMGMH666-14	Atrichopogon sp. BOLD:ACE0463	14.84
Diptera	Ceratopogonidae	Forcipomyia titillans	0.38	6.58	BOLD:AAG6501			FBSYR1430-13	Chrysogaster rondanii	15.05
Diptera	Ceratopogonidae	Palpomyia remmi	N/A	0	BOLD:ABW3963			GMGMH666-14	Atrichopogon sp. BOLD:ACE0463	15.82
Diptera	Ceratopogonidae	Schizohelea leucopeza	0.36	0.36	BOLD:ACL4093			AMTPF1041-16	Helina obscurata	16.93
Diptera	Ceratopogonidae	Serromyia femorata	0.11	0.66	BOLD:ACA4694			AMTPE037-15	Serromyia sp. BOLD:ACX0673	14.03
Diptera	Ceratopogonidae	Serromyia ledicola	N/A	0	BOLD:ACS7502			AMTPE1430-15	Serromyia sp. BOLD:ACX1688	2.62
Diptera	Ceratopogonidae	Serromyia sp. BOLD:ACX0673	1.89	1.89	BOLD:ACX0673			AMTPE088-15	Serromyia ledicola	5.88
Diptera	Ceratopogonidae	Serromyia sp. BOLD:ACX1688	0	0	BOLD:ACX1688			AMTPE088-15	Serromyia ledicola	2.62
Diptera	Ceratopogonidae	Stilobezzia ochracea	0	0	BOLD:ACG4212			GMGRD1273-13	CeratopoIntGen spACF9576	16.95
Diptera	Chamaemyiidae	Chamaemyia aestiva	0.87	0.87	BOLD:ACD3714			GBMIX740-14	Chamaemyia aridella	6.76
Diptera	Chamaemyiidae	Chamaemyia aridella	N/A	0	BOLD:ACR3455			AMTPD1494-15	Chamaemyia aestiva	6.76
Diptera	Chamaemyiidae	Chamaemyia geniculata	N/A	0	BOLD:AAG9061			AMTPD1362-15	Chamaemyia sp. BOLD:ACV0089	8.95
Diptera	Chamaemyiidae	Chamaemyia sp. BOLD:AAG6951	0.18	0.53	BOLD:AAG6951			AMTPD1377-15	Chamaemyia sylvatica	5.17
Diptera	Chamaemyiidae	Chamaemyia sp. BOLD:ACV0089	0.16	1.45	BOLD:ACV0089			AMTPD1371-15	Chamaemyia sp. BOLD:ACV0091	1.27
Diptera	Chamaemyiidae	Chamaemyia sp. BOLD:ACV0091	0.43	2.12	BOLD:ACV0091			AMTPD1362-15	Chamaemyia sp. BOLD:ACV0089	1.27
Diptera	Chamaemyiidae	Chamaemyia sp. BOLD:ADG0200	0.14	0.92	BOLD:AAG9063			AMTPD1494-15	Chamaemyia aestiva	8.84
Diptera	Chamaemyiidae	Chamaemyia sylvatica	0.11	0.35	BOLD:ACD3810			GMGRF1172-13	Chamaemyia sp. BOLD:AAG6951	5.17
Diptera	Chamaemyiidae	Leucopis sp. BOLD:ACI3291	0.22	0.34	BOLD:ACI3291			AMTPD1450-15	Leucopis sp. BOLD:ACW2246	9.88
Diptera	Chamaemyiidae	Leucopis sp. BOLD:ACQ8503	0.11	0.17	BOLD:ACQ8503			GMGMN1053-14	Leucopis sp. BOLD:ACQ9448	13.02
Diptera	Chamaemyiidae	Leucopis sp. BOLD:ACQ9317	N/A	0	BOLD:ACQ9317			GMGMN1053-14	Leucopis sp. BOLD:ACQ9448	7.31
Diptera	Chamaemyiidae	Leucopis sp. BOLD:ACQ9448	0.08	0.34	BOLD:ACQ9448			GMGMA1313-14	Leucopis sp. BOLD:ACQ9317	7.31
Diptera	Chamaemyiidae	Leucopis sp. BOLD:ACV0936	N/A	0	BOLD:ACV0936			AMTPD1451-15	Leucopis sp. BOLD:ACW1440	9.65
Diptera	Chamaemyiidae	Leucopis sp. BOLD:ACW1440	N/A	0	BOLD:ACW1440			AMTPD1365-15	Leucopis sp. BOLD:ACV0936	9.65
Diptera	Chamaemyiidae	Leucopis sp. BOLD:ACW2246	1.53	2.27	BOLD:ACW2246			GMGMD1572-14	Leucopis sp. BOLD:ACI3291	9.88
Diptera	Chamaemyiidae	Leucopis sp. BOLD:ACW2528	N/A	0	BOLD:ACW2528			GMGMD1572-14	Leucopis sp. BOLD:ACI3291	12.01
Diptera	Chamaemyiidae	Leucopis sp. BOLD:ACW2583	N/A	0	BOLD:ACW2583			GMGMK616-14	Leucopis sp. BOLD:ACQ8503	13.06
Diptera	Chaoboridae	Chaoborus flavicans	N/A	0	BOLD:ACB8413			AMTPF1041-16	Helina obscurata	15.48
Diptera	Chaoboridae	Mochlonyx velutinus	N/A	0	BOLD:ACG1345			GMGMI1047-14	Hilara brevistyla	12.75
Diptera	Chironomidae	Apsectrotanypus trifascipennis	N/A	0	BOLD:ACD1957			GMGMG883-14	Diamesa insignipes	11.83
Diptera	Chironomidae	Brillia bifida	2.31	6.93	BOLD:AAD7726			AMTPF361-16	Lasiomma strigilatum	11.57
Diptera	Chironomidae	Bryophaenocladius aestivus	N/A	0	BOLD:AAZ9340			GMGMB1318-14	Smittia sp. 8ES	12.43
Diptera	Chironomidae	Bryophaenocladius cf. akiensis	0.16	1.05	BOLD:ACR3672			GMGMM1211-14	ChironInt14 sp. BOLD:ACR3766	12.42
Diptera	Chironomidae	Bryophaenocladius cf. vernalis	0.37	2.19	BOLD:AAP6930			FBCHI1137-16	ChironoIntGen spADC4901	10.28
Diptera	Chironomidae	Bryophaenocladius flavoscutellatus	0.12	0.37	BOLD:AAW1344			AMTPE924-15	Paracladius quadrinodosus	14.19
Diptera	Chironomidae	Bryophaenocladius ictericus	0.23	1.24	BOLD:AAM6273			FBCHI1137-16	ChironoIntGen spADC4901	13.1
Diptera	Chironomidae	Bryophaenocladius sp. 4ES	0.19	0.35	BOLD:AAW1343			AMTPD279-15	Bryophaenocladius sp. BOLD:ACU5428	13.36
Diptera	Chironomidae	Bryophaenocladius sp. 8ES	0.08	0.35	BOLD:AAG1021			AMTPD373-15	ChironInt21 sp. BOLD:ACU4855	14.1
Diptera	Chironomidae	Bryophaenocladius sp. BOLD:ACR1329	0.24	0.36	BOLD:ACR1329			FBCHI524-15	Gymnometriocnemus brumalis	16.39
Diptera	Chironomidae	Bryophaenocladius sp. BOLD:ACR3707	N/A	0	BOLD:ACR3707			GMGME1421-14	Bryophaenocladius sp. 4ES	14.23
Diptera	Chironomidae	Bryophaenocladius sp. BOLD:ACU4086	0	0	BOLD:ACU4086			GMGRF6145-13	Corynoneura sp. 21ES	13.88
Diptera	Chironomidae	Bryophaenocladius sp. BOLD:ACU4527	0.23	0.35	BOLD:ACU4527			FBCHI891-16	Smittia reissi	15.64
Diptera	Chironomidae	Bryophaenocladius sp. BOLD:ACU4813	N/A	0	BOLD:ACU4813			FBCHI568-15	Paracricotopus sp. 1SW	12.47
Diptera	Chironomidae	Bryophaenocladius sp. BOLD:ACU4852	0	0	BOLD:ACU4852			AMTPD313-15	Bryophaenocladius sp. BOLD:ACU4086	14.6
Diptera	Chironomidae	Bryophaenocladius sp. BOLD:ACU5428	0.18	0.18	BOLD:ACU5428			FBCHI878-16	Bryophaenocladius cf. akiensis	12.73
Diptera	Chironomidae	Camptocladius stercorarius	0.03	0.17	BOLD:AAN5341			AMTPD214-15	Limnophyes sp. 1SW	15.17
Diptera	Chironomidae	Chaetocladius laminatus	1.37	2.37	BOLD:AAW6737			FBCHI919-16	Chaetocladius purbeckensis	6.87
Diptera	Chironomidae	Chaetocladius melaleucus	N/A	0	BOLD:AAD4034			AMTPD136-15	Orthocladius sp. BOLD:AAM5390	12.78
Diptera	Chironomidae	Chaetocladius perennis	0.5	1.07	BOLD:ACF6903			GBMIX1422-15	Odontomesa fulva	11.14
Diptera	Chironomidae	Chaetocladius piger	N/A	0	BOLD:AAI4216			GMGMF422-14	Chaetocladius perennis	11.21
Diptera	Chironomidae	Chaetocladius purbeckensis	N/A	0	BOLD:ACM6515			AMTPD456-15	Chaetocladius laminatus	6.87
Diptera	Chironomidae	Chaetocladius sp. 1ES	1.09	1.09	BOLD:AAF4074			FBCHI541-15	Chaetocladius sp. 1TE	2.66
Diptera	Chironomidae	Chaetocladius sp. 1SW	0.19	0.58	BOLD:ACU4734			AMTPD109-15	Chaetocladius perennis	13.6
Diptera	Chironomidae	Chaetocladius sp. 1TE	N/A	0	BOLD:AAF4055			AMTPD097-15	Chaetocladius sp. 1ES	2.66
Diptera	Chironomidae	Chaetocladius sp. 2ES	N/A	0	BOLD:AAI7049			AMTPD093-15	Chaetocladius laminatus	11.18
Diptera	Chironomidae	Chaetocladius sp. 2SW	0.65	1.44	BOLD:ACU4808			AMTPD006-15	ChironInt19 sp. BOLD:ACU4746	7.26
Diptera	Chironomidae	Chaetocladius sp. BOLD:ACG4647	0.1	0.32	BOLD:ACG4647			AMTPD214-15	Limnophyes sp. 1SW	14.53
Diptera	Chironomidae	Chaetocladius sp. BOLD:ACU4553	1.29	1.94	BOLD:ACU4553			FBCHI919-16	Chaetocladius purbeckensis	8.01
Diptera	Chironomidae	Chaetocladius suecicus	0.82	1.41	BOLD:AAC0614			FBCHI919-16	Chaetocladius purbeckensis	12.45
Diptera	Chironomidae	ChiroIntGen spAAC4199	N/A	0	BOLD:AAC4199			GMGRB1263-13	Paraphaenocladius sp. BOLD:ACF8768	12.05
Diptera	Chironomidae	ChiroIntGen spAAD9250	0.23	0.74	BOLD:AAD9250			GMGRF5041-13	Pseudorthocladius filiformis	4.92
Diptera	Chironomidae	ChiroIntGen spAAF2163	N/A	0	BOLD:AAF2163			GMGMF1454-14	Diamesa insignipes	11.62
Diptera	Chironomidae	ChiroIntGen spAAG1011	0.34	0.34	BOLD:AAG1011			FBCHI999-16	Orthocladius sp. BOLD:ACQ3313	12.26
Diptera	Chironomidae	ChiroIntGen spAAG5487	0.15	0.15	BOLD:AAG5487			FBCHI999-16	Orthocladius sp. BOLD:ACQ3313	11.68
Diptera	Chironomidae	ChiroIntGen spAAI1572	0.35	1.5	BOLD:AAI1572			AMTPE122-15	Metriocnemus picipes	7.66
Diptera	Chironomidae	ChiroIntGen spAAJ2129	0.36	0.36	BOLD:AAJ2129			FBCHI635-15	Limnophyes sp. BOLD:ACV9879	4.79
Diptera	Chironomidae	ChiroIntGen spAAJ2138	4.52	6.58	BOLD:AAJ2138			FBCHI160-14	Limnophyes sp. BOLD:ACQ8320	2.63
Diptera	Chironomidae	ChiroIntGen spAAN5355	1.65	12.18	BOLD:ACR0048			AMTPD275-15	Smittia sp. BOLD:ACR0543	8.56
Diptera	Chironomidae	ChiroIntGen spAAW0359	0.31	0.31	BOLD:AAW0359			FBCHI820-16	Corynoneura sp. 21ES	14.16
Diptera	Chironomidae	ChiroIntGen spAAW0369	0.12	0.55	BOLD:AAW0369			GMGMG760-14	Orthocladius sp. BOLD:ACR1936	5.05
Diptera	Chironomidae	ChiroIntGen spAAY3174	N/A	0	BOLD:AAY3174			AMTPD098-15	Eukiefferiella sp. BOLD:ACU4228	8.14
Diptera	Chironomidae	ChiroIntGen spACG4027	N/A	0	BOLD:ACG4027			AMTPD466-15	ChiroIntGen spACU4989	5.09
Diptera	Chironomidae	ChiroIntGen spACH2822	1.59	5.49	BOLD:ACH2822			FBCHI845-16	Rheocricotopus effusus	3.58
Diptera	Chironomidae	ChiroIntGen spACN5734	0	0	BOLD:ACN5734			GMGRB087-13	Smittia sp. BOLD:ACF7218	11.93
Diptera	Chironomidae	ChiroIntGen spACN9514	N/A	0	BOLD:ACN9514			AMTPD272-15	Paraphaenocladius impensus	10.33
Diptera	Chironomidae	ChiroIntGen spACQ1196	1.21	1.73	BOLD:ACQ1196			FBCHI156-14	ChiroIntGen spACQ1197	2.14
Diptera	Chironomidae	ChiroIntGen spACQ1197	0	0	BOLD:ACQ1197			FBCHI155-14	ChiroIntGen spACQ1196	2.14
Diptera	Chironomidae	ChiroIntGen spACQ3800	0.81	2.43	BOLD:ACQ3800			FBCHI710-15	Limnophyes sp. 1SW	4.81
Diptera	Chironomidae	ChiroIntGen spACR0714	0.75	1.23	BOLD:ACR0714			FBCHI630-15	Smittia reissi	4.87
Diptera	Chironomidae	ChiroIntGen spACR1208	N/A	0	BOLD:ACR1208			FBCHI998-16	Orthocladius sp. BOLD:ACQ3313	12.11
Diptera	Chironomidae	ChiroIntGen spACU0067	N/A	0	BOLD:ACU0067			AMTPD359-15	Smittia sp. 21ES	12.55
Diptera	Chironomidae	ChiroIntGen spACU4989	N/A	0	BOLD:ACU4989			GMGRD1318-13	ChiroIntGen spACG4027	5.09
Diptera	Chironomidae	ChiroIntGen spACU5106	N/A	0	BOLD:ACU5106			FBCHI175-14	Pseudorthocladius curtistylus	9.51
Diptera	Chironomidae	ChironInt 10 sp. BOLD:ACU4730	0.61	1.59	BOLD:ACU4730			GMGMH932-14	ChironInt10 sp. BOLD:ACR1089	13.36
Diptera	Chironomidae	ChironInt1 sp. BOLD:AAQ0599	N/A	0	BOLD:AAQ0599			FBCHI921-16	Limnophyes sp. 1SW	14.69
Diptera	Chironomidae	ChironInt10 sp. BOLD:ACR1089	0.22	0.33	BOLD:ACR1089			AMTPD398-15	ChironInt 10 sp. BOLD:ACU4730	13.36
Diptera	Chironomidae	ChironInt11 sp. BOLD:ACR2744	0.3	0.86	BOLD:ACR2744			GMGMI1244-14	ChironInt11 sp. BOLD:ACR3254	12.24
Diptera	Chironomidae	ChironInt11 sp. BOLD:ACR3254	N/A	0	BOLD:ACR3254			GMGMK614-14	ChironInt11 sp. BOLD:ACR2744	12.24
Diptera	Chironomidae	ChironInt12 sp. BOLD:ACR2857	N/A	0	BOLD:ACR2857			AMTPD188-15	Orthocladius sp. BOLD:ACU4613	14.86
Diptera	Chironomidae	ChironInt13 sp. BOLD:ACR3552	0.13	0.19	BOLD:ACR3552			GMGMF1237-14	ChiroIntGen spACR0714	14.15
Diptera	Chironomidae	ChironInt14 sp. BOLD:ACR3766	0	0	BOLD:ACR3766			GMGMM813-14	Bryophaenocladius cf. akiensis	12.42
Diptera	Chironomidae	ChironInt15 sp. BOLD:ACR4053	0.13	0.34	BOLD:ACR4053			FBCHI965-16	Limnophyes sp. 1SW	14.96
Diptera	Chironomidae	ChironInt16 sp. BOLD:ACU4291	N/A	0	BOLD:ACU4291			AMTPE915-15	Orthocladius sp. BOLD:ACQ3313	14.52
Diptera	Chironomidae	ChironInt17 sp. BOLD:ACU4294	N/A	0	BOLD:ACU4294			AMTPD214-15	Limnophyes sp. 1SW	16.09
Diptera	Chironomidae	ChironInt18 sp. BOLD:ACU4667	0	0	BOLD:ACU4667			GMGML801-14	Conchapelopia sp. BOLD:AAW5799	5.93
Diptera	Chironomidae	ChironInt19 sp. BOLD:ACU4746	N/A	0	BOLD:ACU4746			AMTPD131-15	Chaetocladius sp. 2SW	7.26
Diptera	Chironomidae	ChironInt20 sp. BOLD:ACU4788	0.19	0.19	BOLD:ACU4788			AMTPD417-15	Smittia sp. BOLD:ACU4275	10.05
Diptera	Chironomidae	ChironInt21 sp. BOLD:ACU4855	0	0	CDC (2)			AMTPD330-15	ChironInt21 sp. BOLD:ACU4988	10.35
Diptera	Chironomidae	ChironInt21 sp. BOLD:ACU4857	N/A	0	BOLD:ACU4857			AMTPD373-15	ChironInt21 sp. BOLD:ACU4855	13.06
Diptera	Chironomidae	ChironInt21 sp. BOLD:ACU4988	N/A	0	BOLD:ACU4988			AMTPD370-15	ChironInt21 sp. BOLD:ACU4855	10.35
Diptera	Chironomidae	ChironInt22 sp. BOLD:ACU5356	0.87	0.87	BOLD:ACU5356			GMGRF1166-13	Cricotopus nivalis	9.84
Diptera	Chironomidae	ChironInt23 sp. BOLD:ACX1926	N/A	0	BOLD:ACX1926			AMTPD131-15	Chaetocladius sp. 2SW	14.71
Diptera	Chironomidae	ChironInt24 sp. BOLD:ADC5035	N/A	0	BOLD:ADC5035			AMTPE919-15	Diamesa bohemani	10.76
Diptera	Chironomidae	ChironInt3 sp. BOLD:ACU2621	1.68	2.35	BOLD:ACU2621			GMGMG896-14	Orthocladius thienemanni	2.34
Diptera	Chironomidae	ChironInt4 sp. BOLD:ACF7860	N/A	0	BOLD:ACF7860			GMGME876-14	Smittia sp. 8ES	18.48
Diptera	Chironomidae	ChironInt6 sp. BOLD:ACQ1819	N/A	0	BOLD:ACQ1819			GMGML801-14	Conchapelopia sp. BOLD:AAW5799	10.94
Diptera	Chironomidae	ChironInt6 sp. BOLD:ACY4074	0	0	BOLD:ACY4074			FBCHI192-14	ChironInt6 sp. BOLD:ACQ1819	11.81
Diptera	Chironomidae	ChironInt7 sp. BOLD:ACQ9571	N/A	0	BOLD:ACQ9571			AMTPD009-15	ChironInt7 sp. BOLD:ACU4522	3.85
Diptera	Chironomidae	ChironInt7 sp. BOLD:ACU4522	0	0	BOLD:ACU4522			GBMIX593-14	ChironInt7 sp. BOLD:ACQ9571	3.85
Diptera	Chironomidae	ChironInt8 sp. BOLD:ACR0396	0.18	0.18	BOLD:ACR0396			GMGRB972-13	Smittia sp. BOLD:ACF7218	11.84
Diptera	Chironomidae	ChironInt9 sp. BOLD:ACQ8502	0.47	0.72	BOLD:ACQ8502			GMGME895-14	ChironInt9 sp. BOLD:ACR0876	2.08
Diptera	Chironomidae	ChironInt9 sp. BOLD:ACR0361	0	0	BOLD:ACR0361			GMGME895-14	ChironInt9 sp. BOLD:ACR0876	3.62
Diptera	Chironomidae	ChironInt9 sp. BOLD:ACR0876	0.55	1.08	BOLD:ACR0876			GMGME1161-14	ChironInt9 sp. BOLD:ACQ8502	2.08
Diptera	Chironomidae	ChironInt9 sp. BOLD:ACR1708	N/A	0	BOLD:ACR1708			GMGME895-14	ChironInt9 sp. BOLD:ACR0876	3.4
Diptera	Chironomidae	ChironoIntGen spAAA9437	N/A	0	BOLD:AAA9437			FBCHI1080-16	Metriocnemus eurynotus	6.12
Diptera	Chironomidae	ChironoIntGen spAAW4679	N/A	0	BOLD:AAW4679			GMGMI1453-14	Cricotopus rufiventris	11.98
Diptera	Chironomidae	ChironoIntGen spACJ3228	N/A	0	BOLD:ACJ3228			GMGRB972-13	Smittia sp. BOLD:ACF7218	14.26
Diptera	Chironomidae	ChironoIntGen spACR143	N/A	0	BOLD:ACR1743			GMGMG741-14	ChiroIntGen spAAW0369	6.83
Diptera	Chironomidae	ChironoIntGen spADC4901	N/A	0	BOLD:ADC4901			GMGRF4812-13	Bryophaenocladius cf. vernalis	10.28
Diptera	Chironomidae	Chironomus alpestris	0	0	BOLD:AAW4001			GMGRD3285-13	Paracladopelma camptolabis	15.88
Diptera	Chironomidae	Chironomus cingulatus	N/A	0	BOLD:AAW4009			FBDIP192-12	Fleuria lacustris	13.91
Diptera	Chironomidae	Chironomus lacunarius	0.1	0.18	BOLD:ACT6160			FBCHI561-15	Chironomus plumosus	14.31
Diptera	Chironomidae	Chironomus plumosus	0	0	BOLD:AAU2239			GBEPT701-14	Chironomus sp. BOLD:ACO8871	12.94
Diptera	Chironomidae	Chironomus sp. BOLD:ACO8871	N/A	0	BOLD:ACO8871			FBCHI561-15	Chironomus plumosus	12.94
Diptera	Chironomidae	Conchapelopia sp. BOLD:AAW5799	N/A	0	BOLD:AAW5799			AMTPD366-15	ChironInt18 sp. BOLD:ACU4667	5.93
Diptera	Chironomidae	Corynoneura lobata	N/A	0	BOLD:AAD1162			AMTPD031-15	Corynoneura sp. BOLD:ACF8304	3.97
Diptera	Chironomidae	Corynoneura sp. 21ES	0.25	0.49	BOLD:AAI0860			FBCHI770-16	Corynoneura sp. BOLD:ACI6306	11.97
Diptera	Chironomidae	Corynoneura sp. 22ES	N/A	0	BOLD:ACJ8746			FBCHI819-16	Corynoneura sp. 21ES	12.43
Diptera	Chironomidae	Corynoneura sp. 24ES	1.24	1.24	BOLD:ACG3525			GMGRI800-13	Corynoneura sp. BOLD:ACI8241	11.93
Diptera	Chironomidae	Corynoneura sp. 25ES	0.21	0.62	BOLD:ACT8698			AMTPD338-15	Corynoneura sp. BOLD:ACU4229	12.45
Diptera	Chironomidae	Corynoneura sp. BOLD:ACF8304	0.28	0.36	BOLD:ACF8304			GMGRA1570-13	Corynoneura lobata	3.97
Diptera	Chironomidae	Corynoneura sp. BOLD:ACG9967	N/A	0	BOLD:ACG9967			FBCHI819-16	Corynoneura sp. 21ES	13.31
Diptera	Chironomidae	Corynoneura sp. BOLD:ACI6306	0.58	0.58	BOLD:ACI6306			GMGRF6145-13	Corynoneura sp. 21ES	11.97
Diptera	Chironomidae	Corynoneura sp. BOLD:ACI8241	0	0	BOLD:ACI8241			AMTPD336-15	Corynoneura sp. BOLD:ACU4365	6.13
Diptera	Chironomidae	Corynoneura sp. BOLD:ACU4229	N/A	0	BOLD:ACU4229			GMGRI800-13	Corynoneura sp. BOLD:ACI8241	11.07
Diptera	Chironomidae	Corynoneura sp. BOLD:ACU4365	N/A	0	BOLD:ACU4365			GMGRI800-13	Corynoneura sp. BOLD:ACI8241	6.13
Diptera	Chironomidae	Corynoneura sp. BOLD:ACU4872	0.49	0.89	BOLD:ACU4872			GMGRA1570-13	Corynoneura lobata	6.14
Diptera	Chironomidae	Corynoneura sp. BOLD:ACU5217	N/A	0	BOLD:ACU5217			GMGRI800-13	Corynoneura sp. BOLD:ACI8241	9.89
Diptera	Chironomidae	Cricotopus annulator	N/A	0	BOLD:ACT8609			FBCHI999-16	Orthocladius sp. BOLD:ACQ3313	15.4
Diptera	Chironomidae	Cricotopus bicinctus	1.86	3.2	BOLD:AAT9677			GMGMH1003-14	Cricotopus sp. BOLD:ACQ9937	9.79
Diptera	Chironomidae	Cricotopus nivalis	N/A	0	BOLD:ACK7136			AMTPD290-15	Paratrichocladius nivalis	2.98
Diptera	Chironomidae	Cricotopus rufiventris	0.15	0.36	BOLD:AAM5377			GMGMG1092-14	ChironoIntGen spAAW4679	11.98
Diptera	Chironomidae	Cricotopus sp. BOLD:AAI6019	0.5	0.74	BOLD:AAI6019			AMTPE169-15	Orthocladius sp. BOLD:ACQ3313	16.27
Diptera	Chironomidae	Cricotopus sp. BOLD:AAU2576	N/A	0	BOLD:AAU2576			AMTPE160-15	Orthocladius sp. BOLD:ACU4932	12.43
Diptera	Chironomidae	Cricotopus sp. BOLD:ABW0207	0.17	0.17	BOLD:AAV1709			GBMIX086-14	Cricotopus sylvestris	6.01
Diptera	Chironomidae	Cricotopus sp. BOLD:ACQ9036	0.45	0.68	BOLD:ACQ9036			AMTPD353-15	ChironInt18 sp. BOLD:ACU4667	14.75
Diptera	Chironomidae	Cricotopus sp. BOLD:ACQ9824	N/A	0	BOLD:ACQ9824			AMTPD331-15	ChiroIntGen spACH2822	9.62
Diptera	Chironomidae	Cricotopus sp. BOLD:ACQ9937	0	0	BOLD:ACQ9937			GMGMM625-14	Cricotopus bicinctus	9.79
Diptera	Chironomidae	Cricotopus sp. BOLD:ACU4162	0	0	BOLD:ACU4162			AMTPD250-15	Orthocladius sp. BOLD:ACQ3313	12.08
Diptera	Chironomidae	Cricotopus sp. BOLD:ACU4584	N/A	0	BOLD:ACU4584			FBCHI999-16	Orthocladius sp. BOLD:ACQ3313	12.11
Diptera	Chironomidae	Cricotopus sylvestris	0.71	1.28	BOLD:AAA5299			GMGRE1270-13	Cricotopus sp. BOLD:ABW0207	6.01
Diptera	Chironomidae	Cricotopus triannulatus	N/A	0	BOLD:ACR4519			AMTPD359-15	Smittia sp. 21ES	12.13
Diptera	Chironomidae	Diamesa aberrata	N/A	0	BOLD:AAB1737			AMTPD472-15	Diamesa tonsa	8.25
Diptera	Chironomidae	Diamesa bertrami	0.54	0.54	BOLD:AAB9980			GMGMG1391-14	Diamesa insignipes	6.12
Diptera	Chironomidae	Diamesa bohemani	0.79	1.44	BOLD:AAB5113			AMTPD128-15	Diamesa tonsa	5.29
Diptera	Chironomidae	Diamesa incallida	N/A	0	BOLD:AAE7630			GMGMG774-14	Diamesa insignipes	8.26
Diptera	Chironomidae	Diamesa insignipes	0.85	2.31	BOLD:ACR0046			AMTPD246-15	Diamesa bertrami	6.12
Diptera	Chironomidae	Diamesa latitarsis	N/A	0	BOLD:AAC7191			AMTPD431-15	Diamesa tonsa	7.84
Diptera	Chironomidae	Diamesa tonsa	1.1	2.39	BOLD:AAB5106			AMTPE919-15	Diamesa bohemani	5.29
Diptera	Chironomidae	Dicrotendipes pulsus	0.16	0.16	CDC (4)			FBCHI110-14	Dicrotendipes sp. BOLD:ACQ7103	5.06
Diptera	Chironomidae	Dicrotendipes sp. BOLD:ACQ7103	N/A	0	BOLD:ACQ7103			FBCHI682-15	Dicrotendipes pulsus	5.06
Diptera	Chironomidae	Einfeldia pagana	0	0	BOLD:AAP6213			GMGMM1249-14	Microtendipes sp. BOLD:ACQ9190	15
Diptera	Chironomidae	Einfeldia sp. BOLD:ACI8175	N/A	0	BOLD:ACI8175			FBDIP192-12	Fleuria lacustris	14.5
Diptera	Chironomidae	Eukiefferiella coerulescens	N/A	0	BOLD:ACT7412			AMTPD036-15	Eukiefferiella sp. BOLD:ACU4437	11.14
Diptera	Chironomidae	Eukiefferiella devonica	0.16	0.16	BOLD:ACP5613			FBCHI227-14	Rheocricotopus atripes	11.08
Diptera	Chironomidae	Eukiefferiella sp. BOLD:ACQ3155	N/A	0	BOLD:ACQ3155			FBCHI1110-16	Eukiefferiella sp. BOLD:ACX2540	4.22
Diptera	Chironomidae	Eukiefferiella sp. BOLD:ACU4068	0	0	BOLD:ACU4068			GMGRE1818-13	Limnophyes sp. 2SW	13.91
Diptera	Chironomidae	Eukiefferiella sp. BOLD:ACU4228	N/A	0	BOLD:ACU4228			AMTPD055-15	ChiroIntGen spAAY3174	8.14
Diptera	Chironomidae	Eukiefferiella sp. BOLD:ACU4437	N/A	0	BOLD:ACU4437			FBCHI735-15	Eukiefferiella coerulescens	11.14
Diptera	Chironomidae	Eukiefferiella sp. BOLD:ACX2540	0.61	0.61	BOLD:ACX2540			FBCHI147-14	Eukiefferiella sp. BOLD:ACQ3155	4.22
Diptera	Chironomidae	Eukiefferiella tirolensis	1.05	1.05	BOLD:ACT5781			AMTPE190-15	Eukiefferiella sp. BOLD:ACX2540	10.15
Diptera	Chironomidae	Fleuria lacustris	0	0	BOLD:ACB2983			FBCHI470-15	Chironomus cingulatus	13.91
Diptera	Chironomidae	Georthocladius sp. BOLD:ACD9509	0.35	1.45	BOLD:ACD9509			GMGMG1017-14	Orthocladius sp. BOLD:ACR0587	13.69
Diptera	Chironomidae	Glyptotendipes lobiferus	N/A	0	BOLD:AAF8348			GMGRD3285-13	Paracladopelma camptolabis	14.38
Diptera	Chironomidae	Gymnometriocnemus brumalis	0.5	2.41	BOLD:ACD4501			GMGRF2590-13	Gymnometriocnemus kamimegavirgus	7.16
Diptera	Chironomidae	Gymnometriocnemus kamimegavirgus	0.21	0.98	BOLD:AAE3567			FBCHI542-15	Gymnometriocnemus brumalis	7.16
Diptera	Chironomidae	Gymnometriocnemus pallidus	0.03	0.38	BOLD:AAG6457			GMGRB847-13	Gymnometriocnemus subnudus	11.36
Diptera	Chironomidae	Gymnometriocnemus sp. BOLD:AAI4193	N/A	0	BOLD:AAI4193			GMGRC2545-13	Gymnometriocnemus sp. BOLD:ACF6807	9.83
Diptera	Chironomidae	Gymnometriocnemus sp. BOLD:AAI4195	0.7	1.4	BOLD:AAI4195			GMGRC2545-13	Gymnometriocnemus sp. BOLD:ACF6807	6.98
Diptera	Chironomidae	Gymnometriocnemus sp. BOLD:ACD9477	0.18	0.32	BOLD:ACD9477			GMGMF698-14	ChiroIntGen spAAN5355	15.45
Diptera	Chironomidae	Gymnometriocnemus sp. BOLD:ACE0146	0.16	0.32	CDC (3)			GMGRF2590-13	Gymnometriocnemus kamimegavirgus	13
Diptera	Chironomidae	Gymnometriocnemus sp. BOLD:ACF6807	N/A	0	BOLD:ACF6807			GMGRD3137-13	Gymnometriocnemus sp. BOLD:AAI4195	6.98
Diptera	Chironomidae	Gymnometriocnemus subnudus	0.43	2.46	BOLD:AAI6451			GMGRD1357-13	Gymnometriocnemus pallidus	11.36
Diptera	Chironomidae	Heleniella sp. 1SW	0.32	0.32	BOLD:ACS9327			AMTPD044-15	Heleniella sp. 3SW	11.89
Diptera	Chironomidae	Heleniella sp. 3SW	0.39	0.8	BOLD:ACU4888			FBCHI408-15	Heleniella sp. 1SW	11.89
Diptera	Chironomidae	Heleniella sp. 5ES	N/A	0	BOLD:AAU5512			FBCHI408-15	Heleniella sp. 1SW	13.45
Diptera	Chironomidae	Heleniella sp. BOLD:AAN5342	0.14	0.4	BOLD:AAN5342			GMGMB1318-14	Smittia sp. 8ES	14.45
Diptera	Chironomidae	Heterotrissocladius marcidus	0.65	1.48	BOLD:ACQ0651			FBCHI102-14	Paraphaenocladius ACQ5239	12.75
Diptera	Chironomidae	Heterotrissocladius sp. 1SW	N/A	0	BOLD:ACT8639			GMGMI1210-14	Eukiefferiella devonica	14.17
Diptera	Chironomidae	Heterotrissocladius sp. 2SW	1.34	1.34	BOLD:ACT0982			GMGRB1052-13	Pseudorthocladius pilosipennis	12.41
Diptera	Chironomidae	Heterotrissocladius sp. BOLD:ACQ4005	N/A	0	BOLD:ACQ4005			FBCHI1012-16	Parasmittia carinata	12.34
Diptera	Chironomidae	Heterotrissocladius zierli	N/A	0	BOLD:AAX0835			GMGRA235-13	Tavastia sp. BOLD:AAH2947	12.83
Diptera	Chironomidae	Hydrosmittia sp. 1SW	0.11	0.16	BOLD:ACU4328			AMTPD214-15	Limnophyes sp. 1SW	12.64
Diptera	Chironomidae	Hydrosmittia sp. BOLD:AAH3024	N/A	0	BOLD:AAH3024			FBCHI628-15	Hydrosmittia sp. 1SW	14.78
Diptera	Chironomidae	Hydrosmittia spACD3856	0.6	0.75	BOLD:ACD3856			AMTPD214-15	Limnophyes sp. 1SW	13.11
Diptera	Chironomidae	Krenopelopia sp.	0.39	0.86	BOLD:AAC9198			GMGRD1608-13	Krenopelopia sp. BOLD:AAC9197	6.31
Diptera	Chironomidae	Krenopelopia sp. BOLD:AAC9196	0	0	BOLD:AAC9196			GMGRD1608-13	Krenopelopia sp. BOLD:AAC9197	2.98
Diptera	Chironomidae	Krenopelopia sp. BOLD:AAC9197	N/A	0	BOLD:AAC9197			GMGRD2363-13	Krenopelopia sp. BOLD:AAC9196	2.98
Diptera	Chironomidae	Krenopelopia sp. BOLD:AAI2213	0.07	0.32	BOLD:AAI2213			FBCHI145-14	Krenopelopia sp. BOLD:ACQ3154	5.28
Diptera	Chironomidae	Krenopelopia sp. BOLD:ACQ3154	N/A	0	BOLD:ACQ3154			GMGRD165-13	Krenopelopia sp. BOLD:AAI2213	5.28
Diptera	Chironomidae	Krenopelopia sp. BOLDAAZ1682	N/A	0	BOLD:AAZ1682			GMGRD2363-13	Krenopelopia sp. BOLD:AAC9196	9.12
Diptera	Chironomidae	Krenopelopia sp. BOLDACT5787	N/A	0	BOLD:ACT5787			GMGRD2363-13	Krenopelopia sp. BOLD:AAC9196	7.25
Diptera	Chironomidae	Krenosmittia boreoalpina	1.07	2.8	BOLD:ACQ5543			GMGMF939-14	TrichoceridaeIntGen10 sp. BOLD:ACR0787	14.19
Diptera	Chironomidae	Krenosmittia sp. 1SW	1.55	1.55	CDC (2)			GMGMG760-14	Orthocladius sp. BOLD:ACR1936	15.1
Diptera	Chironomidae	Limnophyes asquamatus	1.01	4.46	BOLD:AAD1720			FBCHI756-15	Limnophyes cf. asquamatus	4.67
Diptera	Chironomidae	Limnophyes bidumus	0.26	0.39	BOLD:ACU4849			AMTPD303-15	ChiroIntGen spAAJ2138	6.91
Diptera	Chironomidae	Limnophyes cf. asquamatus	N/A	0	BOLD:ACT5780			GMGRH1105-13	Limnophyes asquamatus	4.67
Diptera	Chironomidae	Limnophyes cf. bidumus	0.12	0.37	BOLD:ACR9099			FBCHI1100-16	Limnophyes sp. 4SW	4.82
Diptera	Chironomidae	Limnophyes difficilis	0.06	0.18	BOLD:AAE0964			AMTPD411-15	Limnophyes sp. BOLD:ACU4607	10.28
Diptera	Chironomidae	Limnophyes edwardsi	0.9	1.87	BOLD:AAB9700			AMTPD102-15	Limnophyes sp. 1SW	6.9
Diptera	Chironomidae	Limnophyes gurgicola	0	0	BOLD:ACU4826			AMTPD411-15	Limnophyes sp. BOLD:ACU4607	6.11
Diptera	Chironomidae	Limnophyes habilis	0.57	3.73	BOLD:AAJ2130			GMGRG2091-13	Limnophyes pentaplastus	10.07
Diptera	Chironomidae	Limnophyes minimus	0.11	2.46	BOLD:AAA8204			FBCHI447-15	Limnophyes natalensis	11.13
Diptera	Chironomidae	Limnophyes natalensis	1.99	2.89	BOLD:AAB7361			GMGRD2353-13	Limnophyes spACJ3327	1.88
Diptera	Chironomidae	Limnophyes pentaplastus	1.09	2.49	BOLD:AAE6392			AMTPD411-15	Limnophyes sp. BOLD:ACU4607	7.21
Diptera	Chironomidae	Limnophyes sp. 10SW	0.06	0.19	BOLD:ACU4439			AMTPE900-15	Limnophyes sp. BOLD:ACU5059	6.5
Diptera	Chironomidae	Limnophyes sp. 11SW	0.81	1.7	BOLD:ACR9203			FBCHI366-15	Limnophyes cf. bidumus	8.12
Diptera	Chironomidae	Limnophyes sp. 12SW	0.23	0.71	BOLD:ACU4070			AMTPE167-15	Limnophyes cf. bidumus	6.49
Diptera	Chironomidae	Limnophyes sp. 13SW	N/A	0	BOLD:ADC4985			FBCHI366-15	Limnophyes cf. bidumus	8.46
Diptera	Chironomidae	Limnophyes sp. 14ES	0	0	BOLD:ABU5525			GMGRF5078-13	Limnophyes minimus	12.43
Diptera	Chironomidae	Limnophyes sp. 1SW	1.2	3.53	BOLD:AAB1807			FBCHI128-14	ChiroIntGen spACQ3800	4.81
Diptera	Chironomidae	Limnophyes sp. 2SW	0.35	6.2	BOLD:ACG4398			FBCHI990-16	Limnophyes sp. 1SW	10.62
Diptera	Chironomidae	Limnophyes sp. 3SW	0.73	0.73	BOLD:ACC0450			GMGRF2862-13	Limnophyes sp. 2SW	12.12
Diptera	Chironomidae	Limnophyes sp. 4ES	0.11	0.38	BOLD:AAI1342			AMTPD303-15	ChiroIntGen spAAJ2138	10.18
Diptera	Chironomidae	Limnophyes sp. 4SW	1.49	4.03	BOLD:ACU4225			AMTPD022-15	Limnophyes cf. bidumus	4.82
Diptera	Chironomidae	Limnophyes sp. 5SW	N/A	0	BOLD:ACT5786			AMTPD083-15	Limnophyes sp. 6ES	13.09
Diptera	Chironomidae	Limnophyes sp. 6ES	0	0	BOLD:AAI1341			AMTPD364-15	Limnophyes sp. 1SW	12.75
Diptera	Chironomidae	Limnophyes sp. 6SW	0	0	BOLD:ACT8783			AMTPD321-15	Limnophyes sp. BOLD:ACU4663	11.86
Diptera	Chironomidae	Limnophyes sp. 7SW	0.05	0.17	BOLD:ACG3403			GMGMF1443-14	Limnophyes habilis	13.01
Diptera	Chironomidae	Limnophyes sp. 8ES	0.27	0.65	BOLD:AAW1297			GMGMB1531-14	Limnophyes sp. BOLD:ACR0830	10.52
Diptera	Chironomidae	Limnophyes sp. 8SW	0	0	BOLD:ACJ0628			AMTPD214-15	Limnophyes sp. 1SW	9.06
Diptera	Chironomidae	Limnophyes sp. 9SW	N/A	0	BOLD:ACJ4977			AMTPD214-15	Limnophyes sp. 1SW	12.21
Diptera	Chironomidae	Limnophyes sp. BOLD:ABW5528	0.08	0.37	BOLD:ABW5528			GMGRG2507-13	Limnophyes sp. 8SW	11.68
Diptera	Chironomidae	Limnophyes sp. BOLD:ACO9143	0	0	BOLD:ACO9143			GMGRF3736-13	Limnophyes sp. 2SW	10.75
Diptera	Chironomidae	Limnophyes sp. BOLD:ACQ8320	N/A	0	BOLD:ACQ8320			FBCHI174-14	ChiroIntGen spAAJ2138	2.63
Diptera	Chironomidae	Limnophyes sp. BOLD:ACR0830	0	0	BOLD:ACR0830			FBCHI521-15	Limnophyes sp. 8ES	10.52
Diptera	Chironomidae	Limnophyes sp. BOLD:ACU4607	0.52	0.52	BOLD:ACU4607			AMTPE184-15	Limnophyes gurgicola	6.11
Diptera	Chironomidae	Limnophyes sp. BOLD:ACU4663	0.32	0.64	BOLD:ACU4663			AMTPD303-15	ChiroIntGen spAAJ2138	8.36
Diptera	Chironomidae	Limnophyes sp. BOLD:ACU4930	N/A	0	BOLD:ACU4930			AMTPD303-15	ChiroIntGen spAAJ2138	10.07
Diptera	Chironomidae	Limnophyes sp. BOLD:ACU5059	0.57	0.57	BOLD:ACU5059			AMTPD122-15	Limnophyes sp. 10SW	6.5
Diptera	Chironomidae	Limnophyes sp. BOLD:ACV9879	N/A	0	BOLD:ACV9879			FBCHI569-15	ChiroIntGen spAAJ2129	4.79
Diptera	Chironomidae	Limnophyes spACJ3327	0.06	0.17	BOLD:ACJ3327			FBCHI447-15	Limnophyes natalensis	1.88
Diptera	Chironomidae	Limnophyes spinigus	0.2	0.31	BOLD:ACT8740			GMGRF2289-13	Limnophyes sp. 2SW	11.92
Diptera	Chironomidae	Macropelopia nebulosa	N/A	0	BOLD:AAX3566			GMGMF1197-14	Diamesa insignipes	13.63
Diptera	Chironomidae	Macropelopia notata	N/A	0	BOLD:AAC1445			FBCHI758-15	Psectrotanypus varius	13.45
Diptera	Chironomidae	Mesosmittia flexuella	0.79	2.02	BOLD:ACU4856			AMTPD366-15	ChironInt18 sp. BOLD:ACU4667	13.53
Diptera	Chironomidae	Metriocnemus albolineatus	0.93	2.03	BOLD:AAC6643			GMGRE1207-13	Smittia sp. 14ES	12.05
Diptera	Chironomidae	Metriocnemus caudigus	0.31	0.31	BOLD:AAH3792			AMTPD473-15	Hydrosmittia sp. 1SW	19.72
Diptera	Chironomidae	Metriocnemus cf. albolineatus	0.7	0.7	BOLD:ACI9294			FBCHI532-15	Metriocnemus sp. 2SW	7.55
Diptera	Chironomidae	Metriocnemus eurynotus	1.28	1.9	BOLD:AAB8862			AMTPD048-15	ChironoIntGen spAAA9437	6.12
Diptera	Chironomidae	Metriocnemus fuscipes	0.83	1.92	BOLD:AAI1573			GMGRG2507-13	Limnophyes sp. 8SW	16.05
Diptera	Chironomidae	Metriocnemus picipes	0.57	1.84	BOLD:AAI1570			AMTPD155-15	Metriocnemus sp. BOLD:ACU4659	4.89
Diptera	Chironomidae	Metriocnemus sp. 1SW	N/A	0	BOLD:ACB9910			AMTPD013-15	Orthocladius sp. BOLD:AAM5390	15.49
Diptera	Chironomidae	Metriocnemus sp. 2SW	N/A	0	BOLD:ACT9850			GMGRG273-13	Metriocnemus cf. albolineatus	7.55
Diptera	Chironomidae	Metriocnemus sp. 3ES	0	0	BOLD:AAW0360			FBCHI651-15	Smittia sp. 14ES	15.84
Diptera	Chironomidae	Metriocnemus sp. 3SW	0.34	0.8	BOLD:AAV4654			AMTPD275-15	Smittia sp. BOLD:ACR0543	12.84
Diptera	Chironomidae	Metriocnemus sp. 4SW	N/A	0	BOLD:ADC3060			AMTPE152-15	Metriocnemus sp. BOLD:AAQ2646	16.63
Diptera	Chironomidae	Metriocnemus sp. 5ES	0.22	0.34	BOLD:AAV4655			FBCHI1062-16	Limnophyes sp. 4SW	15.59
Diptera	Chironomidae	Metriocnemus sp. BOLD:AAQ2646	0.48	0.54	BOLD:AAQ2646			FBCHI903-16	Limnophyes sp. BOLD:ACU4663	13.34
Diptera	Chironomidae	Metriocnemus sp. BOLD:ACC1758	N/A	0	BOLD:ACC1758			FBCHI1080-16	Metriocnemus eurynotus	14
Diptera	Chironomidae	Metriocnemus sp. BOLD:ACU4447	0	0	BOLD:ACU4447			FBCHI433-15	Heleniella sp. 1SW	13.75
Diptera	Chironomidae	Metriocnemus sp. BOLD:ACU4659	N/A	0	BOLD:ACU4659			AMTPE122-15	Metriocnemus picipes	4.89
Diptera	Chironomidae	Metriocnemus sp. BOLD:ACV9941	N/A	0	BOLD:ACV9941			GMGME1285-14	Smittia sp. 8ES	14.85
Diptera	Chironomidae	Micropsectra appendica	0.07	0.19	BOLD:AAE0593			FBCHI850-16	Micropsectra sp. 5SW	9.77
Diptera	Chironomidae	Micropsectra atrofasciata	N/A	0	BOLD:AAD4167			GMGMN715-14	Micropsectra sp. 5ES	7.89
Diptera	Chironomidae	Micropsectra cf. longicrista	0	0	CDC (2)			FBCHI835-16	Micropsectra sp. 5SW	10.24
Diptera	Chironomidae	Micropsectra cf. roseiventris	N/A	0	BOLD:AAF7001			FBCHI780-16	Micropsectra roseiventris	9.35
Diptera	Chironomidae	Micropsectra contracta	0	0	BOLD:AAC7823			FBCHI784-16	Micropsectra recurvata	13.3
Diptera	Chironomidae	Micropsectra junci	0.71	1.81	BOLD:AAA9963			FBCHI151-14	ChiroIntGen spACQ1196	3.58
Diptera	Chironomidae	Micropsectra nana	0.28	0.87	BOLD:AAE7238			GMGRA088-13	Micropsectra sp. BOLD:ACE0523	9.34
Diptera	Chironomidae	Micropsectra notescens	N/A	0	BOLD:AAC4098			FBCHI697-15	Micropsectra sp. 1SW	4.4
Diptera	Chironomidae	Micropsectra pallidula	0.75	4.04	BOLD:AAC7552			GMGMN715-14	Micropsectra sp. 5ES	11.61
Diptera	Chironomidae	Micropsectra recurvata	0	0	BOLD:AAC4510			GMGRG959-13	Micropsectra appendica	11.59
Diptera	Chironomidae	Micropsectra roseiventris	0.64	1.08	BOLD:AAF7002			FBCHI834-16	Micropsectra cf. roseiventris	9.35
Diptera	Chironomidae	Micropsectra sp. 1SW	N/A	0	BOLD:ACT6969			GMGRA866-13	Micropsectra notescens	4.4
Diptera	Chironomidae	Micropsectra sp. 2SW	0.11	0.2	BOLD:ACT8179			FBCHI1022-16	Micropsectra sp. 4SW	5.09
Diptera	Chironomidae	Micropsectra sp. 3SW	N/A	0	BOLD:ACT7402			FBCHI1022-16	Micropsectra sp. 4SW	8.44
Diptera	Chironomidae	Micropsectra sp. 4SW	N/A	0	BOLD:AAB9933			FBCHI1009-16	Micropsectra sp. 2SW	5.09
Diptera	Chironomidae	Micropsectra sp. 5ES	0.86	1.68	BOLD:AAI1530			GBCOU164-13	Micropsectra atrofasciata	7.89
Diptera	Chironomidae	Micropsectra sp. 5SW	0.18	0.31	BOLD:ADC3829			GMGRG959-13	Micropsectra appendica	9.77
Diptera	Chironomidae	Micropsectra sp. BOLD:ACE0523	N/A	0	BOLD:ACE0523			FBCHI853-16	Micropsectra nana	9.34
Diptera	Chironomidae	Micropsectra sp. BOLD:ACF2339	N/A	0	BOLD:ACF2339			FBCHI853-16	Micropsectra nana	12.93
Diptera	Chironomidae	Micropsectra sp. BOLD:ACU4582	0.16	0.54	BOLD:ACU4582			FBCHI547-15	Micropsectra cf. longicrista	12.36
Diptera	Chironomidae	Micropsectra sp. BOLD:ACU5456	0	0	BOLD:ACU5456			FBCHI547-15	Micropsectra cf. longicrista	12.75
Diptera	Chironomidae	Micropsectra sp. To391	N/A	0	BOLD:ACB3649			AMTPE913-15	Micropsectra sp. 5ES	13.02
Diptera	Chironomidae	Microtendipes britteni	0	0	BOLD:ACT8650			GMGMC1207-14	Microtendipes sp. BOLD:ACR0670	2.66
Diptera	Chironomidae	Microtendipes cf. chloris	N/A	0	BOLD:ABY3509			FBCHI555-15	Microtendipes pedellus	6.55
Diptera	Chironomidae	Microtendipes pedellus	0.99	0.99	BOLD:ACR0263			FBCHI209-14	Microtendipes cf. chloris	6.55
Diptera	Chironomidae	Microtendipes sp. BOLD:ACQ9190	0	0	BOLD:ACQ9190			FBCHI558-15	Microtendipes britteni	6.22
Diptera	Chironomidae	Microtendipes sp. BOLD:ACR0670	0.31	0.31	BOLD:ACR0670			FBCHI558-15	Microtendipes britteni	2.66
Diptera	Chironomidae	Monopelopia tenuicalcar	N/A	0	BOLD:AAM6277			FBCHI902-16	Krenopelopia sp. BOLD:AAI2213	12.23
Diptera	Chironomidae	Nanocladius rectinervis	N/A	0	BOLD:ACQ3439			FBCHI768-16	Orthocladius sp. BOLD:ADC3605	10.52
Diptera	Chironomidae	Natarsia punctata	0.05	0.15	BOLD:AAV2697			FBCHI1010-16	Krenopelopia sp.	15.43
Diptera	Chironomidae	Natarsia sp. BOLD:ADD7166	N/A	0	BOLD:ADD7166			AMTPD260-15	Parametriocnemus sp. BOLD:ACU4174	12.48
Diptera	Chironomidae	Neostempellina thienemanni	0.5	1.22	BOLD:AAX6525			BCFOR842-16	Lucilia sericata	15.01
Diptera	Chironomidae	Nilotanypus sp. BOLD:ACI6308	0.22	0.36	BOLD:ACI6308			GMGMJ1067-14	DrosophIntGen spACR1397	12.67
Diptera	Chironomidae	Odontomesa fulva	N/A	0	BOLD:ACT6819			FBCHI998-16	Orthocladius sp. BOLD:ACQ3313	9.81
Diptera	Chironomidae	Orthocladius frigidus	N/A	0	BOLD:AAE1613			AMTPE915-15	Orthocladius sp. BOLD:ACQ3313	11
Diptera	Chironomidae	Orthocladius fuscimanus	2	2.66	BOLD:ACX3046			AMTPE160-15	Orthocladius sp. BOLD:ACU4932	4.74
Diptera	Chironomidae	Orthocladius lignicola	1.05	1.6	BOLD:ACK5239			FBCHI776-16	Orthocladius sp. 12TE	9.74
Diptera	Chironomidae	Orthocladius nitidoscutellatus	1.14	2.03	BOLD:ACD6068			FBCHI768-16	Orthocladius sp. BOLD:ADC3605	3.14
Diptera	Chironomidae	Orthocladius oblidens	N/A	0	BOLD:AAD8971			AMTPD291-15	Orthocladius sp. BOLD:ACQ3313	10.21
Diptera	Chironomidae	Orthocladius rubicundus	0.76	1.22	BOLD:AAM5389			FBCHI768-16	Orthocladius sp. BOLD:ADC3605	11.55
Diptera	Chironomidae	Orthocladius sp. 12TE	N/A	0	BOLD:AAV5074			FBCHI539-15	Orthocladius lignicola	9.74
Diptera	Chironomidae	Orthocladius sp. BOLD:AAM5390	1.02	1.69	BOLD:AAM5390			GMGMF527-14	ChiroIntGen spAAW0369	10.11
Diptera	Chironomidae	Orthocladius sp. BOLD:ACE0526	N/A	0	BOLD:ACE0526			FBCHI831-16	Orthocladius subletteorum	7.62
Diptera	Chironomidae	Orthocladius sp. BOLD:ACP2182	0.41	3.18	BOLD:ACP2182			GMGMG1461-14	Orthocladius sp. BOLD:ACR0587	6.68
Diptera	Chironomidae	Orthocladius sp. BOLD:ACQ3313	1.42	3.43	BOLD:ADL0879			GMGMG993-14	Orthocladius sp. BOLD:ACP2182	9.47
Diptera	Chironomidae	Orthocladius sp. BOLD:ACR0587	0.28	1.28	BOLD:ACR0587			GMGMF746-14	Orthocladius sp. BOLD:ACR1772	1.54
Diptera	Chironomidae	Orthocladius sp. BOLD:ACR1772	0	0	BOLD:ACR1772			GMGMG853-14	Orthocladius sp. BOLD:ACR1773	1.08
Diptera	Chironomidae	Orthocladius sp. BOLD:ACR1773	0.07	0.51	BOLD:ACR1773			GMGMF746-14	Orthocladius sp. BOLD:ACR1772	1.08
Diptera	Chironomidae	Orthocladius sp. BOLD:ACR1936	N/A	0	BOLD:ACR1936			GMGMF669-14	ChiroIntGen spAAW0369	5.05
Diptera	Chironomidae	Orthocladius sp. BOLD:ACU4613	N/A	0	BOLD:ACU4613			AMTPE907-15	Orthocladius sp. BOLD:ACX2763	4.87
Diptera	Chironomidae	Orthocladius sp. BOLD:ACU4932	0.55	0.55	BOLD:ACU4932			AMTPD175-15	Orthocladius fuscimanus	4.74
Diptera	Chironomidae	Orthocladius sp. BOLD:ACU5455	0.39	1.15	BOLD:ACU5455			GMGMI1210-14	Eukiefferiella devonica	12.77
Diptera	Chironomidae	Orthocladius sp. BOLD:ACX1285	N/A	0	BOLD:ACX1285			GMGMG760-14	Orthocladius sp. BOLD:ACR1936	10.26
Diptera	Chironomidae	Orthocladius sp. BOLD:ACX2009	N/A	0	BOLD:ACX2009			AMTPD186-15	Orthocladius sp. BOLD:ACU4932	4.84
Diptera	Chironomidae	Orthocladius sp. BOLD:ACX2369	0	0	BOLD:ACX2369			AMTPE907-15	Orthocladius sp. BOLD:ACX2763	3.71
Diptera	Chironomidae	Orthocladius sp. BOLD:ACX2763	N/A	0	BOLD:ACX2763			AMTPE892-15	Orthocladius sp. BOLD:ACX2369	3.71
Diptera	Chironomidae	Orthocladius sp. BOLD:ADC3605	N/A	0	BOLD:ADC3605			GMGMI759-14	Orthocladius nitidoscutellatus	3.14
Diptera	Chironomidae	Orthocladius subletteorum	N/A	0	BOLD:AAD4028			GMGRA067-13	Orthocladius sp. BOLD:ACE0526	7.62
Diptera	Chironomidae	Orthocladius thienemanni	0.95	1.55	BOLD:ABW5947			GMGMG751-14	ChironInt3 sp. BOLD:ACU2621	2.34
Diptera	Chironomidae	Paraboreochlus minutissimus	0.74	1.12	BOLD:ACQ8238			FBCHI657-15	Paraboreochlus sp. BOLD:ACV9681	10.99
Diptera	Chironomidae	Paraboreochlus sp. BOLD:ACV9681	N/A	0	BOLD:ACV9681			FBCHI394-15	Paraboreochlus minutissimus	10.99
Diptera	Chironomidae	Parachaetocladius abnobaeus	N/A	0	BOLD:ACF6302			AMTPD110-15	Paraphaenocladius sp. BOLD:ACU4391	12.99
Diptera	Chironomidae	Paracladius quadrinodosus	N/A	0	BOLD:ACX3335			GMGMK1435-14	Cricotopus bicinctus	11.44
Diptera	Chironomidae	Paracladius sp. BOLD:ACR9234	0	0	BOLD:ACR9234			AMTPE894-15	Paracladius sp. BOLD:ACU4375	7.74
Diptera	Chironomidae	Paracladius sp. BOLD:ACU4375	0.73	0.73	BOLD:ACU4375			FBCHI329-15	Paracladius sp. BOLD:ACR9234	7.74
Diptera	Chironomidae	Paracladius sp. BOLD:ACU5214	N/A	0	BOLD:ACU5214			AMTPE440-15	Orthocladius sp. BOLD:ACQ3313	11.44
Diptera	Chironomidae	Paracladopelma camptolabis	N/A	0	BOLD:ACG6668			FBCHI558-15	Microtendipes britteni	13.19
Diptera	Chironomidae	Paracladopelma sp. BOLD:ACR2474	N/A	0	BOLD:ACR2474			AMTPD466-15	ChiroIntGen spACU4989	12.59
Diptera	Chironomidae	Paracladopelma sp. BOLD:ACT9115	0.46	0.46	BOLD:ACT9115			GMGMK1326-14	Paracladopelma sp. BOLD:ACR2474	13.85
Diptera	Chironomidae	Paracricotopus sp. 1SW	N/A	0	BOLD:ACQ5125			AMTPD250-15	Orthocladius sp. BOLD:ACQ3313	11.4
Diptera	Chironomidae	Paracricotopus sp. BOLD:ACP9613	0.16	0.16	BOLD:ACP9613			GMGMC285-14	Cricotopus bicinctus	13.86
Diptera	Chironomidae	Parakiefferiella bathophila	0	0	BOLD:AAE6766			GMGME876-14	Smittia sp. 8ES	11.74
Diptera	Chironomidae	Parakiefferiella sp. 1SW	N/A	0	BOLD:ACE6037			FBCHI228-14	Orthocladius sp. BOLD:ACQ3313	13.1
Diptera	Chironomidae	Parakiefferiella sp. 2SW	0.51	0.51	BOLD:ACT9741			GMGMG1025-14	Orthocladius sp. BOLD:ACR0587	11.33
Diptera	Chironomidae	Parakiefferiella sp. 3SW	0.1	0.32	BOLD:ACE0462			AMTPD102-15	Limnophyes sp. 1SW	12.88
Diptera	Chironomidae	Parakiefferiella sp. BOLD:ACU4227	0.33	0.33	BOLD:ACU4227			GMGMJ1149-14	Smittia sp. 8ES	10.93
Diptera	Chironomidae	Parametriocnemus sp.	N/A	0	BOLD:AAB4494			AMTPD187-15	Parametriocnemus sp. BOLD:ACU4173	5.69
Diptera	Chironomidae	Parametriocnemus sp. 1SW	N/A	0	BOLD:ACT9717			GMGMC1066-14	Parametriocnemus sp. BOLD:AAP6587	6.25
Diptera	Chironomidae	Parametriocnemus sp. 2SW	0.27	0.53	BOLD:ACT5782			AMTPD187-15	Parametriocnemus sp. BOLD:ACU4173	5.31
Diptera	Chironomidae	Parametriocnemus sp. BOLD:AAP6587	N/A	0	BOLD:AAP6587			FBCHI567-15	Parametriocnemus sp. 1SW	6.25
Diptera	Chironomidae	Parametriocnemus sp. BOLD:ACU4173	N/A	0	BOLD:ACU4173			FBCHI678-15	Parametriocnemus sp. 2SW	5.31
Diptera	Chironomidae	Parametriocnemus sp. BOLD:ACU4174	N/A	0	BOLD:ACU4174			AMTPD187-15	Parametriocnemus sp. BOLD:ACU4173	5.84
Diptera	Chironomidae	Parametriocnemus stylatus	0.76	2.03	BOLD:ACT9205			FBCHI718-15	Parametriocnemus sp.	7.81
Diptera	Chironomidae	Paraphaenocladius ACQ5239	2.19	2.19	BOLD:ACQ5239			FBCHI703-15	Paraphaenocladius exagitans	5
Diptera	Chironomidae	Paraphaenocladius exagitans	2.54	5.88	BOLD:ACQ4724			AMTPE420-15	Paraphaenocladius sp. BOLD:ACX1756	1.56
Diptera	Chironomidae	Paraphaenocladius impensus	6.85	11.99	BOLD:ACT5784			AMTPD243-15	Paraphaenocladius sp. BOLD:ACU4110	7.02
Diptera	Chironomidae	Paraphaenocladius pseudirritus	0.97	1.91	BOLD:AAC4194			AMTPD110-15	Paraphaenocladius sp. BOLD:ACU4391	9.26
Diptera	Chironomidae	Paraphaenocladius sp. BOLD:ACF8295	0	0	BOLD:ACF8295			FBCHI747-15	Paraphaenocladius pseudirritus	11.76
Diptera	Chironomidae	Paraphaenocladius sp. BOLD:ACF8768	N/A	0	BOLD:ACF8768			AMTPE906-15	Paraphaenocladius impensus	11.22
Diptera	Chironomidae	Paraphaenocladius sp. BOLD:ACU4110	0.1	0.22	CDC (2)			FBCHI414-15	Paraphaenocladius impensus	7.02
Diptera	Chironomidae	Paraphaenocladius sp. BOLD:ACU4391	N/A	0	BOLD:ACU4391			FBCHI881-16	Paraphaenocladius pseudirritus	9.26
Diptera	Chironomidae	Paraphaenocladius sp. BOLD:ACU4854	N/A	0	BOLD:ACU4854			GMGRB1809-13	Gymnometriocnemus kamimegavirgus	14.56
Diptera	Chironomidae	Paraphaenocladius sp. BOLD:ACU4987	N/A	0	BOLD:ACU4987			AMTPD153-15	Chaetocladius sp. 2SW	15.09
Diptera	Chironomidae	Paraphaenocladius sp. BOLD:ACX1756	0	0	BOLD:ACX1756			FBCHI703-15	Paraphaenocladius exagitans	1.56
Diptera	Chironomidae	Parasmittia carinata	N/A	0	BOLD:ADC3841			GMGRC2545-13	Gymnometriocnemus sp. BOLD:ACF6807	8.81
Diptera	Chironomidae	Paratanytarsus laccophilus	2.09	3.14	BOLD:ACF2457			FBCHI1022-16	Micropsectra sp. 4SW	14.59
Diptera	Chironomidae	Paratendipes albimanus	0.57	1.25	BOLD:AAO1037			GMGRD3285-13	Paracladopelma camptolabis	14.75
Diptera	Chironomidae	Paratendipes nudisquama	0.06	0.16	BOLD:ACG4167			FBCHI558-15	Microtendipes britteni	13.9
Diptera	Chironomidae	Paratendipes sp. BOLD:ACT5788	N/A	0	BOLD:ACT5788			GMGMJ1101-14	Paratendipes albimanus	15.38
Diptera	Chironomidae	Paratrichocladius nivalis	1.02	1.36	BOLD:AAB5829			GMGRF1166-13	Cricotopus nivalis	2.98
Diptera	Chironomidae	Paratrichocladius sp. BOLD:ACU4640	1.1	1.1	BOLD:ACU4640			AMTPD252-15	Paratrichocladius nivalis	9.61
Diptera	Chironomidae	Paratrissocladius excerptus	0.02	0.14	BOLD:ACR9184			AMTPD326-15	Paraphaenocladius exagitans	12.79
Diptera	Chironomidae	Phaenopsectra punctipes	0	0	BOLD:AAQ2147			FBCHI475-15	Polypedilum octopunctatum	11.79
Diptera	Chironomidae	Phaenopsectra sp. BOLD:ACR1613	N/A	0	BOLD:ACR1613			FBCHI209-14	Microtendipes cf. chloris	11.37
Diptera	Chironomidae	Polypedilum albicorne	0	0	BOLD:AAL0178			GMGMC1207-14	Microtendipes sp. BOLD:ACR0670	13.18
Diptera	Chironomidae	Polypedilum convictum	2.45	4.61	BOLD:AAW4661			GMGMC1535-14	Polypedilum sp. BOLD:ACR0701	6.94
Diptera	Chironomidae	Polypedilum nubens	N/A	0	BOLD:ACN9463			FBCHI209-14	Microtendipes cf. chloris	13.07
Diptera	Chironomidae	Polypedilum octopunctatum	N/A	0	BOLD:ACT2194			FBCHI558-15	Microtendipes britteni	9.98
Diptera	Chironomidae	Polypedilum sp. BOLD:ACP9495	N/A	0	BOLD:ACP9495			GMGMC1070-14	Microtendipes sp. BOLD:ACQ9190	11.68
Diptera	Chironomidae	Polypedilum sp. BOLD:ACR0701	0.15	0.15	BOLD:ACR0701			FBCHI528-15	Polypedilum convictum	6.94
Diptera	Chironomidae	Procladius crassinervis	0.55	0.55	BOLD:ACQ1725			FBCHI571-15	ChiroIntGen spAAG5487	13.63
Diptera	Chironomidae	Prodiamesa olivacea	1.1	1.87	CDC (2)			AMTPD260-15	Parametriocnemus sp. BOLD:ACU4174	12.33
Diptera	Chironomidae	Psectrocladius sp. 1SW	N/A	0	BOLD:ADC5003			AMTPE915-15	Orthocladius sp. BOLD:ACQ3313	13.11
Diptera	Chironomidae	Psectrotanypus varius	0	0	BOLD:ACK3819			AMTPE2424-15	Spelobia clunipes	12.41
Diptera	Chironomidae	Pseudodiamesa branickii	N/A	0	BOLD:ACX2423			GMGMF1507-14	Diamesa insignipes	15.35
Diptera	Chironomidae	Pseudokiefferiella parva	N/A	0	BOLD:ACT5785			AMTPE434-15	Pseudokiefferiella sp. BOLD:ACU5487	6.32
Diptera	Chironomidae	Pseudokiefferiella sp. BOLD:ACU5487	0.18	0.18	BOLD:ACU5487			FBCHI711-15	Pseudokiefferiella parva	6.32
Diptera	Chironomidae	Pseudorthocladius ABV3504	0.86	1.73	BOLD:ABV3504			FBCHI408-15	Heleniella sp. 1SW	13.31
Diptera	Chironomidae	Pseudorthocladius cf. curtistylus	0.23	1.21	BOLD:ACG6805			GMGRF5041-13	Pseudorthocladius filiformis	3.71
Diptera	Chironomidae	Pseudorthocladius curtistylus	N/A	0	BOLD:ACQ3153			AMTPD052-15	ChiroIntGen spACU5106	9.51
Diptera	Chironomidae	Pseudorthocladius filiformis	N/A	0	BOLD:AAD9251			GMGRF3009-13	Pseudorthocladius cf. curtistylus	3.71
Diptera	Chironomidae	Pseudorthocladius pilosipennis	0	0	BOLD:AAL1600			FBCHI456-15	Heterotrissocladius sp. 2SW	12.41
Diptera	Chironomidae	Pseudorthocladius sp. BOLD:ACD9519	0.06	0.16	CDC (2)			FBCHI885-16	Pseudorthocladius uniserratus	13.15
Diptera	Chironomidae	Pseudorthocladius sp. BOLD:ACF9730	N/A	0	BOLD:ACF9730			AMTPD219-15	Limnophyes sp. 1SW	13.44
Diptera	Chironomidae	Pseudorthocladius sp. BOLD:ACG2966	N/A	0	BOLD:ACG2966			GMGRA167-13	Pseudorthocladius sp. BOLD:ACD9519	14.02
Diptera	Chironomidae	Pseudorthocladius uniserratus	0	0	BOLD:ACU4557			GMGRA1603-13	Tavastia sp. BOLD:AAH2947	12.5
Diptera	Chironomidae	Pseudosmittia cf. forcipata	N/A	0	BOLD:ACG9907			FBCHI965-16	Limnophyes sp. 1SW	13.61
Diptera	Chironomidae	Pseudosmittia danconai	N/A	0	BOLD:ACU0423			AMTPD102-15	Limnophyes sp. 1SW	11.9
Diptera	Chironomidae	Pseudosmittia sp. BOLD:AAG6458	0.16	1.78	BOLD:AAG6458			GMGME895-14	ChironInt9 sp. BOLD:ACR0876	14.91
Diptera	Chironomidae	Pseudosmittia sp. BOLD:AAM6263	0.16	0.39	BOLD:AAM6263			GMGRE1702-13	Pseudosmittia sp. BOLD:ACG8108	3.93
Diptera	Chironomidae	Pseudosmittia sp. BOLD:ACG7714	0.21	5.76	BOLD:ACG7714			FBCHI501-15	Limnophyes spinigus	14.7
Diptera	Chironomidae	Pseudosmittia sp. BOLD:ACG8007	0.31	0.46	BOLD:ACG8007			AMTPD214-15	Limnophyes sp. 1SW	12.41
Diptera	Chironomidae	Pseudosmittia sp. BOLD:ACG8108	0.15	0.15	BOLD:ACG8108			GMGRE3652-13	Pseudosmittia sp. BOLD:AAM6263	3.93
Diptera	Chironomidae	Rheocricotopus atripes	0.12	0.35	BOLD:AAD5902			GMGMK1435-14	Cricotopus bicinctus	11.07
Diptera	Chironomidae	Rheocricotopus effusus	1.23	1.23	BOLD:AAB3288			AMTPD331-15	ChiroIntGen spACH2822	3.58
Diptera	Chironomidae	Rheocricotopus fuscipes	N/A	0	BOLD:AAV2322			AMTPD043-15	Heleniella sp. 3SW	12.83
Diptera	Chironomidae	Rheocricotopus sp. 1SW	1.19	2.5	BOLD:ACT2193			FBCHI433-15	Heleniella sp. 1SW	12.42
Diptera	Chironomidae	Rheocricotopus sp. 3ES	1.74	1.74	BOLD:ADC4763			AMTPE136-15	ChiroIntGen spACH2822	5.94
Diptera	Chironomidae	Rheocricotopus sp. BOLD:ACT8739	0.04	0.16	BOLD:ACT8739			FBCHI613-15	Rheocricotopus atripes	13.41
Diptera	Chironomidae	Rheotanytarsus sp. BOLD:ACG6176	0.15	0.15	BOLD:ACG6176			GMGMD1284-14	Rheotanytarsus sp. BOLD:ACR3994	13.88
Diptera	Chironomidae	Rheotanytarsus sp. BOLD:ACR3994	0.14	0.55	BOLD:ACR3994			GMGRG959-13	Micropsectra appendica	11.3
Diptera	Chironomidae	Smittia cf. stercoraria	0.42	0.88	BOLD:ACE0351			GMGMF179-14	Smittia sp. BOLD:ACZ3589	1.28
Diptera	Chironomidae	Smittia edwardsi	N/A	0	BOLD:ADN7551			AMTPD006-15	ChironInt19 sp. BOLD:ACU4746	12.32
Diptera	Chironomidae	Smittia reissi	1.72	3.47	BOLD:ACU4112			GMGMF687-14	ChiroIntGen spACR0714	4.87
Diptera	Chironomidae	Smittia sp. 1 SW	0	0	BOLD:ACB9814			GMGRD3134-13	Gymnometriocnemus pallidus	11.99
Diptera	Chironomidae	Smittia sp. 10ES	N/A	0	BOLD:ACT9258			FBCHI600-15	Smittia sp. BOLD:ACU4343	2.86
Diptera	Chironomidae	Smittia sp. 14ES	0.34	1.2	BOLD:ACW5117			AMTPD359-15	Smittia sp. 21ES	7.23
Diptera	Chironomidae	Smittia sp. 21ES	N/A	0	BOLD:AAG3903			FBCHI651-15	Smittia sp. 14ES	7.23
Diptera	Chironomidae	Smittia sp. 23ES	N/A	0	BOLD:AAH9641			GMGMF681-14	Smittia sp. BOLD:ACZ3589	8.12
Diptera	Chironomidae	Smittia sp. 24ES	N/A	0	BOLD:AAG3902			AMTPD425-15	Limnophyes sp. BOLD:ACU4930	15.99
Diptera	Chironomidae	Smittia sp. 2SW	0.12	0.31	BOLD:ACT8741			AMTPE169-15	Orthocladius sp. BOLD:ACQ3313	15.18
Diptera	Chironomidae	Smittia sp. 3SW	N/A	0	BOLD:ACU0162			AMTPD215-15	Limnophyes sp. BOLD:ACO9143	15.39
Diptera	Chironomidae	Smittia sp. 8ES	0.13	0.7	BOLD:ACP4736			FBCHI943-16	Parakiefferiella sp. BOLD:ACU4227	10.93
Diptera	Chironomidae	Smittia sp. BOLD:AAP5942	N/A	0	BOLD:AAP5942			FBCHI505-15	Smittia sp. 10ES	3.02
Diptera	Chironomidae	Smittia sp. BOLD:ACC0349	1.23	1.23	BOLD:ACC0349			GMGRF947-13	Gymnometriocnemus pallidus	15.25
Diptera	Chironomidae	Smittia sp. BOLD:ACF7218	1.35	2.93	BOLD:ACF7218			FBCHI651-15	Smittia sp. 14ES	8.47
Diptera	Chironomidae	Smittia sp. BOLD:ACQ2283	N/A	0	BOLD:ACQ2283			FBCHI138-14	ChiroIntGen spACQ3800	18.26
Diptera	Chironomidae	Smittia sp. BOLD:ACR0543	N/A	0	CDC (2)			GMGMG1400-14	ChiroIntGen spAAN5355	8.56
Diptera	Chironomidae	Smittia sp. BOLD:ACR1218	0.07	0.36	BOLD:ACR1218			GMGRA1603-13	Tavastia sp. BOLD:AAH2947	14.25
Diptera	Chironomidae	Smittia sp. BOLD:ACU4226	N/A	0	BOLD:ACU4226			FBCHI600-15	Smittia sp. BOLD:ACU4343	14.18
Diptera	Chironomidae	Smittia sp. BOLD:ACU4275	0.16	0.36	BOLD:ACU4275			FBCHI976-16	Smittia sp. BOLD:ADC3002	7.05
Diptera	Chironomidae	Smittia sp. BOLD:ACU4343	N/A	0	BOLD:ACU4343			FBCHI505-15	Smittia sp. 10ES	2.86
Diptera	Chironomidae	Smittia sp. BOLD:ACU4396	0	0	BOLD:ACU4396			AMTPD209-15	Smittia sp. BOLD:ACU4853	5.26
Diptera	Chironomidae	Smittia sp. BOLD:ACU4853	N/A	0	BOLD:ACU4853			FBCHI1102-16	Smittia sp. BOLD:ACU4396	5.26
Diptera	Chironomidae	Smittia sp. BOLD:ACU4889	0.52	2.28	BOLD:ACU4889			FBCHI976-16	Smittia sp. BOLD:ADC3002	6.51
Diptera	Chironomidae	Smittia sp. BOLD:ACU4931	0.09	0.18	BOLD:ACU4931			AMTPD204-15	Smittia sp. BOLD:ACU5496	5.88
Diptera	Chironomidae	Smittia sp. BOLD:ACU5496	0.46	0.96	BOLD:ACU5496			AMTPD199-15	Smittia sp. BOLD:ACU4931	5.88
Diptera	Chironomidae	Smittia sp. BOLD:ACU5497	1.02	1.75	BOLD:ACU5497			AMTPE440-15	Orthocladius sp. BOLD:ACQ3313	12.7
Diptera	Chironomidae	Smittia sp. BOLD:ACX2764	N/A	0	BOLD:ACX2764			AMTPE915-15	Orthocladius sp. BOLD:ACQ3313	12.29
Diptera	Chironomidae	Smittia sp. BOLD:ACZ3587	N/A	0	BOLD:ACE0351			GMGMG1538-14	Smittia sp. BOLD:ACZ3588	1.1
Diptera	Chironomidae	Smittia sp. BOLD:ACZ3588	0	0	BOLD:ACE0351			GMGMG1001-14	Smittia sp. BOLD:ACZ3587	1.1
Diptera	Chironomidae	Smittia sp. BOLD:ACZ3589	0.35	1.46	BOLD:ACE0351			GMGMG708-14	Smittia cf. stercoraria	1.28
[truncated: 3,152 more rows]
