# Supplementary material for: A DNA barcode library for 5,200 German flies and midges (Insecta: Diptera) and its implications for metabarcoding‐based biomonitoring
Source: Mol Ecol Resour. 2019 May 14;19(4):900–28. doi: 10.1111/1755-0998.13022 (PMC6851627; doi:10.1111/1755-0998.13022)
Supplement: Supplementary file 5 [file MEN-19-900-s005.xlsx]

## Sheet: Species
Species reported in Germany	% of dark taxa										SUMMARY OUTPUT
58	0.07
440	0.08										Regression Statistics
31	0.08										Multiple R	0.334469
15	0.08										R Square	0.11187
2	0.11										Adjusted R Square	0.0973102
177	0.12										Standard Error	0.209689
10	0.14										Observations	63
12	0.14
62	0.15										ANOVA
40	0.17											df	SS	MS	F	Significance F
111	0.18										Regression	1	0.337843	0.337843	7.68362	0.00737881
59	0.18										Residual	61	2.68213	0.0439693
110	0.19										Total	62	3.01997
20	0.2
78	0.22											Coefficients	Standard Error	t Stat	P-value	Lower 95%	Upper 95%	Lower 95.0%	Upper 95.0%
36	0.23										Intercept	0.342881	0.0330862	10.3633	4.47363e-15	0.276721	0.409041	0.276721	0.409041
13	0.25										Species reported in Germany	0.00039488	0.000142457	2.77193	0.00737881	0.000110021	0.00067974	0.000110021	0.00067974
32	0.25
16	0.25
15	0.25
6	0.25										RESIDUAL OUTPUT
66	0.27
8	0.29										Observation	Predicted % of dark taxa	Residuals
342	0.29										1	0.365784	-0.295784
573	0.3										2	0.516628	-0.436628
56	0.3										3	0.355122	-0.275122
123	0.33										4	0.348804	-0.268804
81	0.33										5	0.343671	-0.233671
5	0.33										6	0.412775	-0.292775
12	0.33										7	0.34683	-0.20683
130	0.35										8	0.34762	-0.20762
494	0.36										9	0.367364	-0.217364
227	0.36										10	0.358676	-0.188676
317	0.4										11	0.386713	-0.206713
60	0.4										12	0.366179	-0.186179
137	0.4										13	0.386318	-0.196318
9	0.43										14	0.350779	-0.150779
4	0.44										15	0.373682	-0.153682
67	0.44										16	0.357097	-0.127097
74	0.47										17	0.348014	-0.0980144
3	0.5										18	0.355517	-0.105517
35	0.5										19	0.349199	-0.099199
7	0.5										20	0.348804	-0.0988042
143	0.5										21	0.34525	-0.0952502
50	0.5										22	0.368943	-0.098943
356	0.52										23	0.34604	-0.05604
22	0.54										24	0.47793	-0.18793
280	0.55										25	0.569147	-0.269147
47	0.56										26	0.364994	-0.0649942
13	0.56										27	0.391451	-0.0614512
198	0.58										28	0.374866	-0.0448663
229	0.6										29	0.344855	-0.0148554
364	0.6										30	0.34762	-0.0176195
696	0.65										31	0.394215	-0.0442154
383	0.66										32	0.537952	-0.177952
30	0.67										33	0.432519	-0.0725188
552	0.7										34	0.468058	-0.068058
18	0.71										35	0.366574	0.0334262
332	0.76										36	0.39698	0.00302046
29	0.76										37	0.346435	0.0835651
47	0.8										38	0.34446	0.0955395
836	0.95										39	0.369338	0.0706621
11	1										40	0.372102	0.0978979
											41	0.344066	0.155934
											42	0.356702	0.143298
											43	0.345645	0.154355
											44	0.399349	0.100651
											45	0.362625	0.137375
											46	0.483458	0.0365417
											47	0.351568	0.188432
											48	0.453447	0.0965526
											49	0.36144	0.19856
											50	0.348014	0.211986
											51	0.421067	0.158933
											52	0.433309	0.166691
											53	0.486617	0.113383
											54	0.617718	0.0322824
											55	0.49412	0.16588
											56	0.354727	0.315273
											57	0.560855	0.139145
											58	0.349989	0.360011
											59	0.473981	0.286019
											60	0.354332	0.405668
											61	0.36144	0.43856
											62	0.673001	0.276999
											63	0.347225	0.652775

## Sheet: Size
average size (mm)	% of dark taxa		SUMMARY OUTPUT
1.75	0.95
1.75	1		Regression Statistics
2.25	0.8		Multiple R	0.414568
3	0.58		R Square	0.171867
3	0.76		Adjusted R Square	0.158291
3	0.76		Standard Error	0.202482
3.1	0.4		Observations	63
3.25	0.25
3.25	0.6		ANOVA
3.3	0.11			df	SS	MS	F	Significance F
3.5	0.25		Regression	1	0.519033	0.519033	12.6596	0.000730091
3.5	0.29		Residual	61	2.50094	0.040999
3.5	0.3		Total	62	3.01997
3.5	0.56
3.5	0.6			Coefficients	Standard Error	t Stat	P-value	Lower 95%	Upper 95%	Lower 95.0%	Upper 95.0%
3.5	0.7		Intercept	0.54427	0.048359	11.2548	1.59805e-16	0.44757	0.64097	0.44757	0.64097
3.6	0.5		average size (mm)	-0.0206434	0.0058019	-3.55804	0.000730091	-0.032245	-0.00904178	-0.032245	-0.00904178
4	0.08
4	0.08
4	0.5
4.25	0.18		RESIDUAL OUTPUT
4.25	0.25
4.25	0.33		Observation	Predicted % of dark taxa	Residuals
4.5	0.44		1	0.508144	0.441856
4.5	0.56		2	0.508144	0.491856
4.75	0.43		3	0.497823	0.302177
5	0.52		4	0.48234	0.09766
5.5	0.54		5	0.48234	0.27766
5.5	0.65		6	0.48234	0.27766
6	0.12		7	0.480276	-0.0802757
6	0.71		8	0.477179	-0.227179
6.25	0.14		9	0.477179	0.122821
6.25	0.19		10	0.476147	-0.366147
6.25	0.67		11	0.472018	-0.222018
6.5	0.14		12	0.472018	-0.182018
6.5	0.55		13	0.472018	-0.172018
6.5	0.66		14	0.472018	0.0879817
6.6	0.47		15	0.472018	0.127982
6.75	0.44		16	0.472018	0.227982
7	0.18		17	0.469954	0.030046
8	0.22		18	0.461697	-0.381697
8	0.29		19	0.461697	-0.381697
8	0.36		20	0.461697	0.0383034
8.5	0.2		21	0.456536	-0.276536
8.5	0.3		22	0.456536	-0.206536
8.75	0.25		23	0.456536	-0.126536
8.75	0.33		24	0.451375	-0.0113749
9	0.5		25	0.451375	0.108625
9.5	0.25		26	0.446214	-0.016214
9.5	0.4		27	0.441053	0.0789468
10	0.15		28	0.430731	0.109269
10	0.4		29	0.430731	0.219269
10.5	0.17		30	0.42041	-0.30041
11	0.36		31	0.42041	0.28959
11	0.5		32	0.415249	-0.275249
11.5	0.5		33	0.415249	-0.225249
12.5	0.35		34	0.415249	0.254751
13.5	0.27		35	0.410088	-0.270088
14	0.33		36	0.410088	0.139912
18	0.07		37	0.410088	0.249912
19.25	0.08		38	0.408024	0.0619763
20	0.23		39	0.404927	0.0350728
21	0.33		40	0.399766	-0.219766
			41	0.379123	-0.159123
			42	0.379123	-0.089123
			43	0.379123	-0.019123
			44	0.368801	-0.168801
			45	0.368801	-0.0688013
			46	0.36364	-0.11364
			47	0.36364	-0.0336404
			48	0.35848	0.14152
			49	0.348158	-0.0981579
			50	0.348158	0.0518421
			51	0.337836	-0.187836
			52	0.337836	0.0621639
			53	0.327514	-0.157514
			54	0.317193	0.0428073
			55	0.317193	0.182807
			56	0.306871	0.193129
			57	0.286228	0.0637724
			58	0.265584	0.00441578
			59	0.255263	0.0747375
			60	0.172689	-0.102689
			61	0.146885	-0.0668846
			62	0.131402	0.0985979
			63	0.110759	0.219241
